# Supplementary material for: Ferromagnetism modulation by ultralow current in a two-dimensional polycrystalline molybdenum disulphide atomic layered structure
Source: Sci Rep. 2022 Oct 13;12:17199. doi: 10.1038/s41598-022-22113-3 (PMC9562137; doi:10.1038/s41598-022-22113-3)
Supplement: Supplementary file 2 — Supplementary Information. [file 41598_2022_22113_MOESM2_ESM.zip]

Archive with 158 entries (152 files):
- Supplementary file/Raw Data/
- Supplementary file/Raw Data/Comment.txt
- Supplementary file/Raw Data/InPlaneMag-NegaCurr/
- Supplementary file/Raw Data/InPlaneMag-NegaCurr/20211118-142324-D048-2-4K-batch-90deg-Nega-Major-MagField.csv
- Supplementary file/Raw Data/InPlaneMag-NegaCurr/20211118-142324-D048-2-4K-batch-90deg-Nega-Major-MagField.ini
- Supplementary file/Raw Data/InPlaneMag-NegaCurr/20211118-142639-D048-2-4K-batch-90deg-Nega-Major-MagField.csv
- Supplementary file/Raw Data/InPlaneMag-NegaCurr/20211118-142639-D048-2-4K-batch-90deg-Nega-Major-MagField.ini
- Supplementary file/Raw Data/InPlaneMag-NegaCurr/20211118-142955-D048-2-4K-batch-90deg-Nega-Major-MagField.csv
- Supplementary file/Raw Data/InPlaneMag-NegaCurr/20211118-142955-D048-2-4K-batch-90deg-Nega-Major-MagField.ini
- Supplementary file/Raw Data/InPlaneMag-NegaCurr/20211118-143310-D048-2-4K-batch-90deg-Nega-Major-MagField.csv
- Supplementary file/Raw Data/InPlaneMag-NegaCurr/20211118-143310-D048-2-4K-batch-90deg-Nega-Major-MagField.ini
- Supplementary file/Raw Data/InPlaneMag-NegaCurr/20211118-143625-D048-2-4K-batch-90deg-Nega-Major-MagField.csv
- Supplementary file/Raw Data/InPlaneMag-NegaCurr/20211118-143625-D048-2-4K-batch-90deg-Nega-Major-MagField.ini
- Supplementary file/Raw Data/InPlaneMag-NegaCurr/20211118-143940-D048-2-4K-batch-90deg-Nega-Major-MagField.csv
- Supplementary file/Raw Data/InPlaneMag-NegaCurr/20211118-143940-D048-2-4K-batch-90deg-Nega-Major-MagField.ini
- Supplementary file/Raw Data/InPlaneMag-NegaCurr/20211118-144255-D048-2-4K-batch-90deg-Nega-Major-MagField.csv
- Supplementary file/Raw Data/InPlaneMag-NegaCurr/20211118-144255-D048-2-4K-batch-90deg-Nega-Major-MagField.ini
- Supplementary file/Raw Data/InPlaneMag-NegaCurr/20211118-144610-D048-2-4K-batch-90deg-Nega-Major-MagField.csv
- Supplementary file/Raw Data/InPlaneMag-NegaCurr/20211118-144610-D048-2-4K-batch-90deg-Nega-Major-MagField.ini
- Supplementary file/Raw Data/InPlaneMag-NegaCurr/20211118-144925-D048-2-4K-batch-90deg-Nega-Major-MagField.csv
- Supplementary file/Raw Data/InPlaneMag-NegaCurr/20211118-144925-D048-2-4K-batch-90deg-Nega-Major-MagField.ini
- Supplementary file/Raw Data/InPlaneMag-NegaCurr/20211118-145241-D048-2-4K-batch-90deg-Nega-Major-MagField.csv
- Supplementary file/Raw Data/InPlaneMag-NegaCurr/20211118-145241-D048-2-4K-batch-90deg-Nega-Major-MagField.ini
- Supplementary file/Raw Data/InPlaneMag-NegaCurr/20211118-145556-D048-2-4K-batch-90deg-Nega-Major-MagField.csv
- Supplementary file/Raw Data/InPlaneMag-NegaCurr/20211118-145556-D048-2-4K-batch-90deg-Nega-Major-MagField.ini
- Supplementary file/Raw Data/InPlaneMag-NegaCurr/20211118-145911-D048-2-4K-batch-90deg-Nega-Major-MagField.csv
- Supplementary file/Raw Data/InPlaneMag-NegaCurr/20211118-145911-D048-2-4K-batch-90deg-Nega-Major-MagField.ini
- Supplementary file/Raw Data/InPlaneMag-NegaCurr/20211118-150226-D048-2-4K-batch-90deg-Nega-Major-MagField.csv
- Supplementary file/Raw Data/InPlaneMag-NegaCurr/20211118-150226-D048-2-4K-batch-90deg-Nega-Major-MagField.ini
- Supplementary file/Raw Data/InPlaneMag-NegaCurr/20211118-150541-D048-2-4K-batch-90deg-Nega-Major-MagField.csv
- Supplementary file/Raw Data/InPlaneMag-NegaCurr/20211118-150541-D048-2-4K-batch-90deg-Nega-Major-MagField.ini
- Supplementary file/Raw Data/InPlaneMag-NegaCurr/20211118-150855-D048-2-4K-batch-90deg-Nega-Major-MagField.csv
- Supplementary file/Raw Data/InPlaneMag-NegaCurr/20211118-150855-D048-2-4K-batch-90deg-Nega-Major-MagField.ini
- Supplementary file/Raw Data/InPlaneMag-NegaCurr/20211118-151210-D048-2-4K-batch-90deg-Nega-Major-MagField.csv
- Supplementary file/Raw Data/InPlaneMag-NegaCurr/20211118-151210-D048-2-4K-batch-90deg-Nega-Major-MagField.ini
- Supplementary file/Raw Data/InPlaneMag-NegaCurr/20211118-151525-D048-2-4K-batch-90deg-Nega-Major-MagField.csv
- Supplementary file/Raw Data/InPlaneMag-NegaCurr/20211118-151525-D048-2-4K-batch-90deg-Nega-Major-MagField.ini
- Supplementary file/Raw Data/InPlaneMag-NegaCurr/20211118-151840-D048-2-4K-batch-90deg-Nega-Major-MagField.csv
- Supplementary file/Raw Data/InPlaneMag-NegaCurr/20211118-151840-D048-2-4K-batch-90deg-Nega-Major-MagField.ini
- Supplementary file/Raw Data/InPlaneMag-NegaCurr/20211118-152155-D048-2-4K-batch-90deg-Nega-Major-MagField.csv
- Supplementary file/Raw Data/InPlaneMag-NegaCurr/20211118-152155-D048-2-4K-batch-90deg-Nega-Major-MagField.ini
- Supplementary file/Raw Data/InPlaneMag-NegaCurr/20211118-152510-D048-2-4K-batch-90deg-Nega-Major-MagField.csv
- Supplementary file/Raw Data/InPlaneMag-NegaCurr/20211118-152510-D048-2-4K-batch-90deg-Nega-Major-MagField.ini
- Supplementary file/Raw Data/InPlaneMag-NegaCurr/20211118-152824-D048-2-4K-batch-90deg-Nega-Major-MagField.csv
- Supplementary file/Raw Data/InPlaneMag-NegaCurr/20211118-152824-D048-2-4K-batch-90deg-Nega-Major-MagField.ini
- Supplementary file/Raw Data/InPlaneMag-NegaCurr/20211118-153139-D048-2-4K-batch-90deg-Nega-Major-MagField.csv
- Supplementary file/Raw Data/InPlaneMag-NegaCurr/20211118-153139-D048-2-4K-batch-90deg-Nega-Major-MagField.ini
- Supplementary file/Raw Data/InPlaneMag-NegaCurr/20211118-153454-D048-2-4K-batch-90deg-Nega-Major-MagField.csv
- Supplementary file/Raw Data/InPlaneMag-NegaCurr/20211118-153454-D048-2-4K-batch-90deg-Nega-Major-MagField.ini
- Supplementary file/Raw Data/InPlaneMag-NegaCurr/20211118-153809-D048-2-4K-batch-90deg-Nega-Major-MagField.csv
- Supplementary file/Raw Data/InPlaneMag-NegaCurr/20211118-153809-D048-2-4K-batch-90deg-Nega-Major-MagField.ini
- Supplementary file/Raw Data/InPlaneMag-PosiCurr/
- Supplementary file/Raw Data/InPlaneMag-PosiCurr/20211118-124942-D048-2-4K-batch-90deg-posi-Major-MagField.csv
- Supplementary file/Raw Data/InPlaneMag-PosiCurr/20211118-124942-D048-2-4K-batch-90deg-posi-Major-MagField.ini
- Supplementary file/Raw Data/InPlaneMag-PosiCurr/20211118-125257-D048-2-4K-batch-90deg-posi-Major-MagField.csv
- Supplementary file/Raw Data/InPlaneMag-PosiCurr/20211118-125257-D048-2-4K-batch-90deg-posi-Major-MagField.ini
- Supplementary file/Raw Data/InPlaneMag-PosiCurr/20211118-125612-D048-2-4K-batch-90deg-posi-Major-MagField.csv
- Supplementary file/Raw Data/InPlaneMag-PosiCurr/20211118-125612-D048-2-4K-batch-90deg-posi-Major-MagField.ini
- Supplementary file/Raw Data/InPlaneMag-PosiCurr/20211118-125927-D048-2-4K-batch-90deg-posi-Major-MagField.csv
- Supplementary file/Raw Data/InPlaneMag-PosiCurr/20211118-125927-D048-2-4K-batch-90deg-posi-Major-MagField.ini
- Supplementary file/Raw Data/InPlaneMag-PosiCurr/20211118-130243-D048-2-4K-batch-90deg-posi-Major-MagField.csv
- Supplementary file/Raw Data/InPlaneMag-PosiCurr/20211118-130243-D048-2-4K-batch-90deg-posi-Major-MagField.ini
- Supplementary file/Raw Data/InPlaneMag-PosiCurr/20211118-130558-D048-2-4K-batch-90deg-posi-Major-MagField.csv
- Supplementary file/Raw Data/InPlaneMag-PosiCurr/20211118-130558-D048-2-4K-batch-90deg-posi-Major-MagField.ini
- Supplementary file/Raw Data/InPlaneMag-PosiCurr/20211118-130914-D048-2-4K-batch-90deg-posi-Major-MagField.csv
- Supplementary file/Raw Data/InPlaneMag-PosiCurr/20211118-130914-D048-2-4K-batch-90deg-posi-Major-MagField.ini
- Supplementary file/Raw Data/InPlaneMag-PosiCurr/20211118-131229-D048-2-4K-batch-90deg-posi-Major-MagField.csv
- Supplementary file/Raw Data/InPlaneMag-PosiCurr/20211118-131229-D048-2-4K-batch-90deg-posi-Major-MagField.ini
- Supplementary file/Raw Data/InPlaneMag-PosiCurr/20211118-131544-D048-2-4K-batch-90deg-posi-Major-MagField.csv
- Supplementary file/Raw Data/InPlaneMag-PosiCurr/20211118-131544-D048-2-4K-batch-90deg-posi-Major-MagField.ini
- Supplementary file/Raw Data/InPlaneMag-PosiCurr/20211118-131859-D048-2-4K-batch-90deg-posi-Major-MagField.csv
- Supplementary file/Raw Data/InPlaneMag-PosiCurr/20211118-131859-D048-2-4K-batch-90deg-posi-Major-MagField.ini
- Supplementary file/Raw Data/InPlaneMag-PosiCurr/20211118-132214-D048-2-4K-batch-90deg-posi-Major-MagField.csv
- Supplementary file/Raw Data/InPlaneMag-PosiCurr/20211118-132214-D048-2-4K-batch-90deg-posi-Major-MagField.ini
- Supplementary file/Raw Data/InPlaneMag-PosiCurr/20211118-132529-D048-2-4K-batch-90deg-posi-Major-MagField.csv
- Supplementary file/Raw Data/InPlaneMag-PosiCurr/20211118-132529-D048-2-4K-batch-90deg-posi-Major-MagField.ini
- Supplementary file/Raw Data/InPlaneMag-PosiCurr/20211118-132844-D048-2-4K-batch-90deg-posi-Major-MagField.csv
- Supplementary file/Raw Data/InPlaneMag-PosiCurr/20211118-132844-D048-2-4K-batch-90deg-posi-Major-MagField.ini
- Supplementary file/Raw Data/InPlaneMag-PosiCurr/20211118-133159-D048-2-4K-batch-90deg-posi-Major-MagField.csv
- Supplementary file/Raw Data/InPlaneMag-PosiCurr/20211118-133159-D048-2-4K-batch-90deg-posi-Major-MagField.ini
- Supplementary file/Raw Data/InPlaneMag-PosiCurr/20211118-133514-D048-2-4K-batch-90deg-posi-Major-MagField.csv
- Supplementary file/Raw Data/InPlaneMag-PosiCurr/20211118-133514-D048-2-4K-batch-90deg-posi-Major-MagField.ini
- Supplementary file/Raw Data/InPlaneMag-PosiCurr/20211118-133829-D048-2-4K-batch-90deg-posi-Major-MagField.csv
- Supplementary file/Raw Data/InPlaneMag-PosiCurr/20211118-133829-D048-2-4K-batch-90deg-posi-Major-MagField.ini
- Supplementary file/Raw Data/InPlaneMag-PosiCurr/20211118-134144-D048-2-4K-batch-90deg-posi-Major-MagField.csv
- Supplementary file/Raw Data/InPlaneMag-PosiCurr/20211118-134144-D048-2-4K-batch-90deg-posi-Major-MagField.ini
- Supplementary file/Raw Data/InPlaneMag-PosiCurr/20211118-134458-D048-2-4K-batch-90deg-posi-Major-MagField.csv
- Supplementary file/Raw Data/InPlaneMag-PosiCurr/20211118-134458-D048-2-4K-batch-90deg-posi-Major-MagField.ini
- Supplementary file/Raw Data/InPlaneMag-PosiCurr/20211118-134813-D048-2-4K-batch-90deg-posi-Major-MagField.csv
- Supplementary file/Raw Data/InPlaneMag-PosiCurr/20211118-134813-D048-2-4K-batch-90deg-posi-Major-MagField.ini
- Supplementary file/Raw Data/InPlaneMag-PosiCurr/20211118-135128-D048-2-4K-batch-90deg-posi-Major-MagField.csv
- Supplementary file/Raw Data/InPlaneMag-PosiCurr/20211118-135128-D048-2-4K-batch-90deg-posi-Major-MagField.ini
- Supplementary file/Raw Data/InPlaneMag-PosiCurr/20211118-135443-D048-2-4K-batch-90deg-posi-Major-MagField.csv
- Supplementary file/Raw Data/InPlaneMag-PosiCurr/20211118-135443-D048-2-4K-batch-90deg-posi-Major-MagField.ini
- Supplementary file/Raw Data/InPlaneMag-PosiCurr/20211118-135757-D048-2-4K-batch-90deg-posi-Major-MagField.csv
- Supplementary file/Raw Data/InPlaneMag-PosiCurr/20211118-135757-D048-2-4K-batch-90deg-posi-Major-MagField.ini
- Supplementary file/Raw Data/InPlaneMag-PosiCurr/20211118-140112-D048-2-4K-batch-90deg-posi-Major-MagField.csv
- Supplementary file/Raw Data/InPlaneMag-PosiCurr/20211118-140112-D048-2-4K-batch-90deg-posi-Major-MagField.ini
- Supplementary file/Raw Data/InPlaneMag-PosiCurr/20211118-140427-D048-2-4K-batch-90deg-posi-Major-MagField.csv
- Supplementary file/Raw Data/InPlaneMag-PosiCurr/20211118-140427-D048-2-4K-batch-90deg-posi-Major-MagField.ini
- Supplementary file/Raw Data/PerpMag-PosiCurr/
- Supplementary file/Raw Data/PerpMag-PosiCurr/20211118-112601-D048-2-4K-batch-perp-Major-MagField.csv
- Supplementary file/Raw Data/PerpMag-PosiCurr/20211118-112601-D048-2-4K-batch-perp-Major-MagField.ini
- Supplementary file/Raw Data/PerpMag-PosiCurr/20211118-112916-D048-2-4K-batch-perp-Major-MagField.csv
- Supplementary file/Raw Data/PerpMag-PosiCurr/20211118-112916-D048-2-4K-batch-perp-Major-MagField.ini
- Supplementary file/Raw Data/PerpMag-PosiCurr/20211118-113231-D048-2-4K-batch-perp-Major-MagField.csv
- Supplementary file/Raw Data/PerpMag-PosiCurr/20211118-113231-D048-2-4K-batch-perp-Major-MagField.ini
- Supplementary file/Raw Data/PerpMag-PosiCurr/20211118-113546-D048-2-4K-batch-perp-Major-MagField.csv
- Supplementary file/Raw Data/PerpMag-PosiCurr/20211118-113546-D048-2-4K-batch-perp-Major-MagField.ini
- Supplementary file/Raw Data/PerpMag-PosiCurr/20211118-113902-D048-2-4K-batch-perp-Major-MagField.csv
- Supplementary file/Raw Data/PerpMag-PosiCurr/20211118-113902-D048-2-4K-batch-perp-Major-MagField.ini
- Supplementary file/Raw Data/PerpMag-PosiCurr/20211118-114217-D048-2-4K-batch-perp-Major-MagField.csv
- Supplementary file/Raw Data/PerpMag-PosiCurr/20211118-114217-D048-2-4K-batch-perp-Major-MagField.ini
- Supplementary file/Raw Data/PerpMag-PosiCurr/20211118-114532-D048-2-4K-batch-perp-Major-MagField.csv
- Supplementary file/Raw Data/PerpMag-PosiCurr/20211118-114532-D048-2-4K-batch-perp-Major-MagField.ini
- Supplementary file/Raw Data/PerpMag-PosiCurr/20211118-114847-D048-2-4K-batch-perp-Major-MagField.csv
- Supplementary file/Raw Data/PerpMag-PosiCurr/20211118-114847-D048-2-4K-batch-perp-Major-MagField.ini
- Supplementary file/Raw Data/PerpMag-PosiCurr/20211118-115203-D048-2-4K-batch-perp-Major-MagField.csv
- Supplementary file/Raw Data/PerpMag-PosiCurr/20211118-115203-D048-2-4K-batch-perp-Major-MagField.ini
- Supplementary file/Raw Data/PerpMag-PosiCurr/20211118-115518-D048-2-4K-batch-perp-Major-MagField.csv
- Supplementary file/Raw Data/PerpMag-PosiCurr/20211118-115518-D048-2-4K-batch-perp-Major-MagField.ini
- Supplementary file/Raw Data/PerpMag-PosiCurr/20211118-115833-D048-2-4K-batch-perp-Major-MagField.csv
- Supplementary file/Raw Data/PerpMag-PosiCurr/20211118-115833-D048-2-4K-batch-perp-Major-MagField.ini
- Supplementary file/Raw Data/PerpMag-PosiCurr/20211118-120148-D048-2-4K-batch-perp-Major-MagField.csv
- Supplementary file/Raw Data/PerpMag-PosiCurr/20211118-120148-D048-2-4K-batch-perp-Major-MagField.ini
- Supplementary file/Raw Data/PerpMag-PosiCurr/20211118-120503-D048-2-4K-batch-perp-Major-MagField.csv
- Supplementary file/Raw Data/PerpMag-PosiCurr/20211118-120503-D048-2-4K-batch-perp-Major-MagField.ini
- Supplementary file/Raw Data/PerpMag-PosiCurr/20211118-120818-D048-2-4K-batch-perp-Major-MagField.csv
- Supplementary file/Raw Data/PerpMag-PosiCurr/20211118-120818-D048-2-4K-batch-perp-Major-MagField.ini
- Supplementary file/Raw Data/PerpMag-PosiCurr/20211118-121133-D048-2-4K-batch-perp-Major-MagField.csv
- Supplementary file/Raw Data/PerpMag-PosiCurr/20211118-121133-D048-2-4K-batch-perp-Major-MagField.ini
- Supplementary file/Raw Data/PerpMag-PosiCurr/20211118-121447-D048-2-4K-batch-perp-Major-MagField.csv
- Supplementary file/Raw Data/PerpMag-PosiCurr/20211118-121447-D048-2-4K-batch-perp-Major-MagField.ini
- Supplementary file/Raw Data/PerpMag-PosiCurr/20211118-121802-D048-2-4K-batch-perp-Major-MagField.csv
- Supplementary file/Raw Data/PerpMag-PosiCurr/20211118-121802-D048-2-4K-batch-perp-Major-MagField.ini
- Supplementary file/Raw Data/PerpMag-PosiCurr/20211118-122117-D048-2-4K-batch-perp-Major-MagField.csv
- Supplementary file/Raw Data/PerpMag-PosiCurr/20211118-122117-D048-2-4K-batch-perp-Major-MagField.ini
- Supplementary file/Raw Data/PerpMag-PosiCurr/20211118-122432-D048-2-4K-batch-perp-Major-MagField.csv
- Supplementary file/Raw Data/PerpMag-PosiCurr/20211118-122432-D048-2-4K-batch-perp-Major-MagField.ini
- Supplementary file/Raw Data/PerpMag-PosiCurr/20211118-122747-D048-2-4K-batch-perp-Major-MagField.csv
- Supplementary file/Raw Data/PerpMag-PosiCurr/20211118-122747-D048-2-4K-batch-perp-Major-MagField.ini
- Supplementary file/Raw Data/PerpMag-PosiCurr/20211118-123102-D048-2-4K-batch-perp-Major-MagField.csv
- Supplementary file/Raw Data/PerpMag-PosiCurr/20211118-123102-D048-2-4K-batch-perp-Major-MagField.ini
- Supplementary file/Raw Data/PerpMag-PosiCurr/20211118-123416-D048-2-4K-batch-perp-Major-MagField.csv
- Supplementary file/Raw Data/PerpMag-PosiCurr/20211118-123416-D048-2-4K-batch-perp-Major-MagField.ini
- Supplementary file/Raw Data/PerpMag-PosiCurr/20211118-123731-D048-2-4K-batch-perp-Major-MagField.csv
- Supplementary file/Raw Data/PerpMag-PosiCurr/20211118-123731-D048-2-4K-batch-perp-Major-MagField.ini
- Supplementary file/Raw Data/PerpMag-PosiCurr/20211118-124046-D048-2-4K-batch-perp-Major-MagField.csv
- Supplementary file/Raw Data/PerpMag-PosiCurr/20211118-124046-D048-2-4K-batch-perp-Major-MagField.ini
- Supplementary file/Raw Data/PerpMag-PosiCurr/20211118-124407-D048-2-4K-batch-perp-Major-MagField.skip.csv
- Supplementary file/Raw Data/PerpMag-PosiCurr/20211118-124407-D048-2-4K-batch-perp-Major-MagField.skip.ini
- Supplementary file/Raw Data/Raman/
- Supplementary file/Raw Data/Raman/D048-2-1.csv
- Supplementary file/Raw Data/Transport/
- Supplementary file/Raw Data/Transport/20211118-110957-D048-2-4K-VI-IV.csv
- Supplementary file/Raw Data/Transport/20211118-110957-D048-2-4K-VI-IV.ini
- Supplementary file/Raw Data/Transport/20211118-194358-D048-2-1uA-heating-TempDep.csv
- Supplementary file/Raw Data/Transport/20211118-194358-D048-2-1uA-heating-TempDep.ini
