# Supplementary material for: Ferromagnetism modulation by ultralow current in a two-dimensional polycrystalline molybdenum disulphide atomic layered structure
Source: Sci Rep. 2022 Oct 13;12:17199. doi: 10.1038/s41598-022-22113-3 (PMC9562137; doi:10.1038/s41598-022-22113-3)
Supplement: Supplementary file 2 — Supplementary Information. [file 41598_2022_22113_MOESM2_ESM.zip › Supplementary file/Raw Data/Comment.txt]

Magnetoresistance measurement

Meaning of each column:

1st column : Externally applied magnetic field (kOe).
2nd column : Measured voltage (V) between the two electrode on the film.
3rd column : This column is meaningless. (random values)

In 1st column head, Magnetic (T) is mistake.
The correction is Magnetic (kOe). 
