# Supplementary material for: Ferromagnetism modulation by ultralow current in a two-dimensional polycrystalline molybdenum disulphide atomic layered structure
Source: Sci Rep. 2022 Oct 13;12:17199. doi: 10.1038/s41598-022-22113-3 (PMC9562137; doi:10.1038/s41598-022-22113-3)
Supplement: Supplementary file 2 — Supplementary Information. [file 41598_2022_22113_MOESM2_ESM.zip › Supplementary file/Raw Data/InPlaneMag-NegaCurr/20211118-142324-D048-2-4K-batch-90deg-Nega-Major-MagField.csv]

Magnetic (T)	MagnetoVoltage (V)	MagnetoVoltage2 (V)
8.000000000000000000000000000000	-3.773444000000000020000000000000	0.243292170023039711000000000000
7.799999999999999820000000000000	-3.775275999999999850000000000000	0.687953977431692731000000000000
7.599999999999999640000000000000	-3.776073999999999930000000000000	0.618900307509511638000000000000
7.400000000000000350000000000000	-3.774488999999999980000000000000	0.378851489293170029000000000000
7.200000000000000170000000000000	-3.777473000000000080000000000000	0.583356218633250822000000000000
7.000000000000000000000000000000	-3.777363999999999940000000000000	0.944956241873447511000000000000
6.799999999999999820000000000000	-3.776822000000000120000000000000	0.188866557891614217000000000000
6.599999999999999640000000000000	-3.776844999999999780000000000000	0.864509575556696053000000000000
6.400000000000000350000000000000	-3.774291999999999980000000000000	0.748837805342545515000000000000
6.200000000000000180000000000000	-3.775787999999999920000000000000	0.988927542409995475000000000000
6.000000000000000000000000000000	-3.776209999999999840000000000000	0.228035498438037276000000000000
5.799999999999999820000000000000	-3.775063999999999970000000000000	0.260560349972078109000000000000
5.599999999999999640000000000000	-3.773292999999999780000000000000	0.206617227182885443000000000000
5.400000000000000350000000000000	-3.769594999999999810000000000000	0.733227418470167702000000000000
5.199999999999999290000000000000	-3.770205999999999940000000000000	0.441537126456510442000000000000
5.000000000000000000000000000000	-3.768543000000000200000000000000	0.733546346103940650000000000000
4.799999999999999820000000000000	-3.765245999999999870000000000000	0.210916110648561306000000000000
4.599999999999999640000000000000	-3.761496999999999870000000000000	0.341159442459230799000000000000
4.400000000000000350000000000000	-3.757801000000000170000000000000	0.104109214982855747000000000000
4.199999999999999290000000000000	-3.759018000000000190000000000000	0.209303109359205264000000000000
4.000000000000000000000000000000	-3.757852000000000190000000000000	0.562612227653566332000000000000
3.799999999999999820000000000000	-3.755491000000000130000000000000	0.371996455083366428000000000000
3.599999999999999640000000000000	-3.753029000000000170000000000000	0.283267632859716789000000000000
3.399999999999999470000000000000	-3.750500000000000170000000000000	0.686019771184110727000000000000
3.199999999999999290000000000000	-3.747942999999999800000000000000	0.280127932827644921000000000000
3.000000000000000000000000000000	-3.742811999999999800000000000000	0.174265626187183109000000000000
2.799999999999999820000000000000	-3.740461999999999950000000000000	0.312454128534830566000000000000
2.599999999999999640000000000000	-3.735719000000000010000000000000	0.228963083502430109000000000000
2.399999999999999470000000000000	-3.731838000000000210000000000000	0.458559466757523904000000000000
2.199999999999999290000000000000	-3.728022000000000170000000000000	0.282234740157676134000000000000
2.000000000000000000000000000000	-3.723923000000000090000000000000	0.608914288337105702000000000000
1.799999999999999820000000000000	-3.720616000000000140000000000000	0.853320094123362516000000000000
1.599999999999999640000000000000	-3.717178999999999790000000000000	0.564184764703727914000000000000
1.399999999999999470000000000000	-3.714688999999999910000000000000	0.279744666058653335000000000000
1.199999999999999290000000000000	-3.711949000000000160000000000000	0.696504925061425362000000000000
1.000000000000000000000000000000	-3.707689999999999930000000000000	0.936339786944417218000000000000
0.799999999999999822000000000000	-3.704629999999999870000000000000	0.057354373139993697400000000000
0.599999999999999645000000000000	-3.702271000000000090000000000000	0.309507211837718565000000000000
0.399999999999999467000000000000	-3.700899999999999850000000000000	0.925192650306950970000000000000
0.199999999999999289000000000000	-3.700537000000000190000000000000	0.192067673305144959000000000000
0.000000000000000000000000000000	-3.699491999999999780000000000000	0.220523245366913256000000000000
-0.200000000000001066000000000000	-3.698723000000000200000000000000	0.827227965135821530000000000000
-0.400000000000000355000000000000	-3.698240999999999890000000000000	0.677048694890240998000000000000
-0.599999999999999645000000000000	-3.697417999999999870000000000000	0.282187214975301304000000000000
-0.800000000000000710000000000000	-3.696410000000000190000000000000	0.611225833356420889000000000000
-1.000000000000000000000000000000	-3.694554000000000110000000000000	0.088379447572840552600000000000
-1.200000000000001070000000000000	-3.693330000000000000000000000000	0.748468018365626930000000000000
-1.400000000000000350000000000000	-3.692317000000000070000000000000	0.758008875028526985000000000000
-1.600000000000001420000000000000	-3.695123999999999850000000000000	0.520087925393320161000000000000
-1.800000000000000710000000000000	-3.692750999999999890000000000000	0.781119343307331459000000000000
-2.000000000000000000000000000000	-3.693477999999999820000000000000	0.256729399770110334000000000000
-2.200000000000001060000000000000	-3.692267000000000190000000000000	0.781632093092622160000000000000
-2.400000000000000350000000000000	-3.691533999999999870000000000000	0.122167512444234738000000000000
-2.600000000000001420000000000000	-3.694080000000000030000000000000	0.609490154744724233000000000000
-2.800000000000000710000000000000	-3.691806000000000140000000000000	0.620669585176709448000000000000
-3.000000000000000000000000000000	-3.692616000000000120000000000000	0.157064349147967519000000000000
-3.200000000000001060000000000000	-3.693719000000000200000000000000	0.349990051175698147000000000000
-3.400000000000000350000000000000	-3.695640000000000030000000000000	0.298727249313704313000000000000
-3.600000000000001420000000000000	-3.697316999999999960000000000000	0.448123466023034433000000000000
-3.800000000000000710000000000000	-3.699412000000000140000000000000	0.191054310688596463000000000000
-4.000000000000000000000000000000	-3.702318000000000000000000000000	0.919833404539222576000000000000
-4.200000000000001060000000000000	-3.704937000000000140000000000000	0.463348115456634790000000000000
-4.400000000000000350000000000000	-3.707193999999999880000000000000	0.267285648592547220000000000000
-4.600000000000001420000000000000	-3.709426999999999810000000000000	0.110185935703474236000000000000
-4.800000000000000710000000000000	-3.711828000000000130000000000000	0.804926971635461674000000000000
-5.000000000000000000000000000000	-3.713474999999999860000000000000	0.131273348870287743000000000000
-5.200000000000001060000000000000	-3.715428000000000170000000000000	0.625376963712757750000000000000
-5.400000000000000350000000000000	-3.717810000000000060000000000000	0.312928958472225460000000000000
-5.600000000000001420000000000000	-3.720388999999999940000000000000	0.209830278993063946000000000000
-5.800000000000000710000000000000	-3.722906000000000050000000000000	0.722480360720059167000000000000
-6.000000000000000000000000000000	-3.726316000000000180000000000000	0.210210686211591780000000000000
-6.200000000000001060000000000000	-3.730818999999999880000000000000	0.204055421056533071000000000000
-6.400000000000000350000000000000	-3.733337999999999820000000000000	0.281429872802564152000000000000
-6.600000000000001420000000000000	-3.738777999999999930000000000000	0.063364232590121361000000000000
-6.800000000000000710000000000000	-3.740686000000000180000000000000	0.182048839217420877000000000000
-7.000000000000000000000000000000	-3.743250000000000190000000000000	0.575050980719599147000000000000
-7.200000000000001060000000000000	-3.747272999999999850000000000000	0.010399186985875275000000000000
-7.400000000000000350000000000000	-3.750310999999999950000000000000	0.190692911505623508000000000000
-7.600000000000001420000000000000	-3.755037999999999870000000000000	0.493620050950085876000000000000
-7.800000000000000710000000000000	-3.758925000000000070000000000000	0.614399895605490354000000000000
-8.000000000000000000000000000000	-3.763592000000000050000000000000	0.034281579902974979000000000000
-8.000000000000000000000000000000	-3.765670000000000070000000000000	0.198360652070936450000000000000
-7.799999999999999820000000000000	-3.773327999999999790000000000000	0.564285539855027496000000000000
-7.599999999999999640000000000000	-3.777236999999999950000000000000	0.156139049179806255000000000000
-7.400000000000000350000000000000	-3.780520999999999800000000000000	0.037985831680337867100000000000
-7.200000000000000170000000000000	-3.783116000000000140000000000000	0.927756232134508529000000000000
-7.000000000000000000000000000000	-3.784517000000000130000000000000	0.237281420594201098000000000000
-6.799999999999999820000000000000	-3.785931999999999850000000000000	0.771008418178499299000000000000
-6.599999999999999640000000000000	-3.786884999999999830000000000000	0.997462987375039578000000000000
-6.400000000000000350000000000000	-3.788553999999999980000000000000	0.892280898374786080000000000000
-6.200000000000000180000000000000	-3.789315999999999900000000000000	0.223151575925151890000000000000
-6.000000000000000000000000000000	-3.789321000000000160000000000000	0.647185909376730040000000000000
-5.799999999999999820000000000000	-3.789895000000000010000000000000	0.886938069281321795000000000000
-5.599999999999999640000000000000	-3.789231000000000010000000000000	0.362575991919278140000000000000
-5.400000000000000350000000000000	-3.788237000000000070000000000000	0.454490383052324365000000000000
-5.199999999999999290000000000000	-3.786226999999999790000000000000	0.086332742592082789600000000000
-5.000000000000000000000000000000	-3.783303000000000080000000000000	0.945950901179301806000000000000
-4.799999999999999820000000000000	-3.780806000000000110000000000000	0.086843586134961015000000000000
-4.599999999999999640000000000000	-3.779933000000000210000000000000	0.012076554181418064400000000000
-4.400000000000000350000000000000	-3.778570999999999900000000000000	0.446141920302051576000000000000
-4.199999999999999290000000000000	-3.777035000000000140000000000000	0.895737461953924896000000000000
-4.000000000000000000000000000000	-3.775240999999999840000000000000	0.305754503337803740000000000000
-3.799999999999999820000000000000	-3.772762999999999860000000000000	0.417609759645545253000000000000
-3.599999999999999640000000000000	-3.770464000000000040000000000000	0.976533001952509583000000000000
-3.399999999999999470000000000000	-3.767074000000000030000000000000	0.144963526927158304000000000000
-3.199999999999999290000000000000	-3.764062000000000020000000000000	0.440910147146162723000000000000
-3.000000000000000000000000000000	-3.761054999999999810000000000000	0.767479007453001793000000000000
-2.799999999999999820000000000000	-3.759806000000000200000000000000	0.629979734862948115000000000000
-2.599999999999999640000000000000	-3.757566000000000180000000000000	0.758248891823359305000000000000
-2.399999999999999470000000000000	-3.755043999999999820000000000000	0.635805164721815696000000000000
-2.199999999999999290000000000000	-3.753070999999999820000000000000	0.932265108496018069000000000000
-2.000000000000000000000000000000	-3.750992999999999800000000000000	0.940413400331583493000000000000
-1.799999999999999820000000000000	-3.749486000000000090000000000000	0.528042549037623265000000000000
-1.599999999999999640000000000000	-3.747692999999999940000000000000	0.774608198991569408000000000000
-1.399999999999999470000000000000	-3.745518000000000120000000000000	0.043713334861692043600000000000
-1.199999999999999290000000000000	-3.743457999999999950000000000000	0.111398922889344387000000000000
-1.000000000000000000000000000000	-3.741743000000000040000000000000	0.505772510542606080000000000000
-0.799999999999999822000000000000	-3.740365999999999860000000000000	0.747826064210809882000000000000
-0.599999999999999645000000000000	-3.738757999999999800000000000000	0.329004759349246223000000000000
-0.399999999999999467000000000000	-3.736914000000000070000000000000	0.765050296918477701000000000000
-0.199999999999999289000000000000	-3.733441000000000010000000000000	0.749399302705980652000000000000
0.000000000000000000000000000000	-3.732685000000000030000000000000	0.656632610759859680000000000000
0.200000000000001066000000000000	-3.731653999999999800000000000000	0.133501610320985620000000000000
0.400000000000000355000000000000	-3.729369999999999850000000000000	0.849947028395697135000000000000
0.599999999999999645000000000000	-3.727371999999999910000000000000	0.313668717598749591000000000000
0.800000000000000710000000000000	-3.725718999999999780000000000000	0.250496543368054159000000000000
1.000000000000000000000000000000	-3.722894999999999840000000000000	0.997341171955385075000000000000
1.200000000000001070000000000000	-3.721422000000000010000000000000	0.712986332178146109000000000000
1.400000000000000350000000000000	-3.719698000000000170000000000000	0.736404142405291950000000000000
1.600000000000001420000000000000	-3.717532999999999970000000000000	0.941717525336572603000000000000
1.800000000000000710000000000000	-3.716546000000000130000000000000	0.437254438195712858000000000000
2.000000000000000000000000000000	-3.716136999999999800000000000000	0.134961375183528798000000000000
2.200000000000001060000000000000	-3.715923000000000090000000000000	0.696741940706530061000000000000
2.400000000000000350000000000000	-3.716774000000000020000000000000	0.028017824513536515600000000000
2.600000000000001420000000000000	-3.718301999999999990000000000000	0.050993967978675502900000000000
2.800000000000000710000000000000	-3.719120000000000200000000000000	0.953513874673982409000000000000
3.000000000000000000000000000000	-3.720206000000000120000000000000	0.103039344841773017000000000000
3.200000000000001060000000000000	-3.720806000000000060000000000000	0.594721848269486708000000000000
3.400000000000000350000000000000	-3.722097000000000210000000000000	0.788824851334851029000000000000
3.600000000000001420000000000000	-3.723081000000000080000000000000	0.322957497790228754000000000000
3.800000000000000710000000000000	-3.725274999999999890000000000000	0.413808933659482125000000000000
4.000000000000000000000000000000	-3.727787999999999880000000000000	0.616030120510664858000000000000
4.200000000000001060000000000000	-3.730471999999999790000000000000	0.283424399018667339000000000000
4.400000000000000350000000000000	-3.732603000000000110000000000000	0.223140016304578470000000000000
4.600000000000001420000000000000	-3.733880000000000090000000000000	0.159455792553467646000000000000
4.800000000000000710000000000000	-3.735355999999999900000000000000	0.844380606590968918000000000000
5.000000000000000000000000000000	-3.740683000000000200000000000000	0.393340351181145298000000000000
5.200000000000001060000000000000	-3.738531000000000050000000000000	0.369027822887152856000000000000
5.400000000000000350000000000000	-3.740759000000000170000000000000	0.517165936607926868000000000000
5.600000000000001420000000000000	-3.743415000000000160000000000000	0.936965946500267543000000000000
5.800000000000000710000000000000	-3.745528999999999880000000000000	0.708788113902501848000000000000
6.000000000000000000000000000000	-3.752199000000000060000000000000	0.451220633423774275000000000000
6.200000000000001060000000000000	-3.749051000000000130000000000000	0.376396389049189484000000000000
6.400000000000000350000000000000	-3.751311999999999980000000000000	0.035979446859928376800000000000
6.600000000000001420000000000000	-3.754405000000000210000000000000	0.429360274090197169000000000000
6.800000000000000710000000000000	-3.758728000000000070000000000000	0.073884670403127739000000000000
7.000000000000000000000000000000	-3.767533999999999940000000000000	0.234349692753791361000000000000
7.200000000000001060000000000000	-3.767069999999999920000000000000	0.455197229118554425000000000000
7.400000000000000350000000000000	-3.771398000000000030000000000000	0.199833244527257925000000000000
7.600000000000001420000000000000	-3.774811999999999830000000000000	0.540878371202669683000000000000
7.800000000000000710000000000000	-3.778559000000000000000000000000	0.052209944127777907500000000000
8.000000000000000000000000000000	-3.782884999999999830000000000000	0.067188767790062886600000000000
