# Supplementary material for: Ferromagnetism modulation by ultralow current in a two-dimensional polycrystalline molybdenum disulphide atomic layered structure
Source: Sci Rep. 2022 Oct 13;12:17199. doi: 10.1038/s41598-022-22113-3 (PMC9562137; doi:10.1038/s41598-022-22113-3)
Supplement: Supplementary file 2 — Supplementary Information. [file 41598_2022_22113_MOESM2_ESM.zip › Supplementary file/Raw Data/InPlaneMag-NegaCurr/20211118-142639-D048-2-4K-batch-90deg-Nega-Major-MagField.csv]

Magnetic (T)	MagnetoVoltage (V)	MagnetoVoltage2 (V)
8.000000000000000000000000000000	-6.684750000000000190000000000000	0.998267295409729360000000000000
7.799999999999999820000000000000	-6.684404999999999930000000000000	0.987071119788470508000000000000
7.599999999999999640000000000000	-6.684332999999999630000000000000	0.890297545692570136000000000000
7.400000000000000350000000000000	-6.681639999999999800000000000000	0.277611318671424856000000000000
7.200000000000000170000000000000	-6.682325999999999760000000000000	0.815090377734826510000000000000
7.000000000000000000000000000000	-6.680965999999999740000000000000	0.861631962304742593000000000000
6.799999999999999820000000000000	-6.678650000000000190000000000000	0.356890879416146278000000000000
6.599999999999999640000000000000	-6.677020999999999870000000000000	0.498313085609414674000000000000
6.400000000000000350000000000000	-6.673048999999999780000000000000	0.729690979504366677000000000000
6.200000000000000180000000000000	-6.671443000000000010000000000000	0.983692564107321976000000000000
6.000000000000000000000000000000	-6.668669000000000400000000000000	0.042751801285956903000000000000
5.799999999999999820000000000000	-6.665834000000000260000000000000	0.537726450360346275000000000000
5.599999999999999640000000000000	-6.662619000000000290000000000000	0.748395801421124496000000000000
5.400000000000000350000000000000	-6.656009000000000060000000000000	0.203869454817763085000000000000
5.199999999999999290000000000000	-6.654377000000000210000000000000	0.569397802975598832000000000000
5.000000000000000000000000000000	-6.650167999999999850000000000000	0.207695081757517386000000000000
4.799999999999999820000000000000	-6.645349999999999640000000000000	0.262371323651787502000000000000
4.599999999999999640000000000000	-6.641263000000000360000000000000	0.959317213569596649000000000000
4.400000000000000350000000000000	-6.635582000000000310000000000000	0.109068037513903704000000000000
4.199999999999999290000000000000	-6.631585000000000280000000000000	0.840406375942492456000000000000
4.000000000000000000000000000000	-6.627673999999999840000000000000	0.902620588708463956000000000000
3.799999999999999820000000000000	-6.622366999999999670000000000000	0.466542599893810639000000000000
3.599999999999999640000000000000	-6.616729999999999550000000000000	0.149038561866725816000000000000
3.399999999999999470000000000000	-6.612180999999999640000000000000	0.455200221211794265000000000000
3.199999999999999290000000000000	-6.607718000000000200000000000000	0.218162457160006262000000000000
3.000000000000000000000000000000	-6.601270999999999660000000000000	0.614411485505403032000000000000
2.799999999999999820000000000000	-6.595903999999999990000000000000	0.860092894782456430000000000000
2.599999999999999640000000000000	-6.591579000000000300000000000000	0.835621835242035038000000000000
2.399999999999999470000000000000	-6.586710000000000060000000000000	0.609071806999681220000000000000
2.199999999999999290000000000000	-6.581919000000000070000000000000	0.912833962064753201000000000000
2.000000000000000000000000000000	-6.576443000000000260000000000000	0.887852497330184342000000000000
1.799999999999999820000000000000	-6.571358000000000030000000000000	0.245381571824097477000000000000
1.599999999999999640000000000000	-6.566193000000000160000000000000	0.007657795822917590200000000000
1.399999999999999470000000000000	-6.560181000000000040000000000000	0.566956518820329158000000000000
1.199999999999999290000000000000	-6.555337999999999880000000000000	0.765912337335725501000000000000
1.000000000000000000000000000000	-6.551459999999999610000000000000	0.638711517055226219000000000000
0.799999999999999822000000000000	-6.547579999999999950000000000000	0.569314882550908452000000000000
0.599999999999999645000000000000	-6.543848999999999800000000000000	0.330007750633658725000000000000
0.399999999999999467000000000000	-6.540619999999999650000000000000	0.987585757378974138000000000000
0.199999999999999289000000000000	-6.537099000000000430000000000000	0.876942293973846709000000000000
0.000000000000000000000000000000	-6.534551999999999690000000000000	0.827066328150938945000000000000
-0.200000000000001066000000000000	-6.531992999999999940000000000000	0.443439533469669911000000000000
-0.400000000000000355000000000000	-6.529060999999999560000000000000	0.119603605817355962000000000000
-0.599999999999999645000000000000	-6.527419000000000080000000000000	0.677302578279432521000000000000
-0.800000000000000710000000000000	-6.525063000000000280000000000000	0.993642835448615535000000000000
-1.000000000000000000000000000000	-6.522713000000000420000000000000	0.215233768826583294000000000000
-1.200000000000001070000000000000	-6.520578999999999680000000000000	0.061612478398264336500000000000
-1.400000000000000350000000000000	-6.518578999999999900000000000000	0.793488907579307900000000000000
-1.600000000000001420000000000000	-6.520061000000000100000000000000	0.743463204446370040000000000000
-1.800000000000000710000000000000	-6.517497999999999790000000000000	0.819163666918850008000000000000
-2.000000000000000000000000000000	-6.518195000000000400000000000000	0.429193527890708193000000000000
-2.200000000000001060000000000000	-6.518879000000000090000000000000	0.261850380003385119000000000000
-2.400000000000000350000000000000	-6.519121000000000160000000000000	0.715732238562693190000000000000
-2.600000000000001420000000000000	-6.522062000000000020000000000000	0.938798382102239648000000000000
-2.800000000000000710000000000000	-6.520373000000000190000000000000	0.514170946582368726000000000000
-3.000000000000000000000000000000	-6.522511999999999860000000000000	0.320123831844425943000000000000
-3.200000000000001060000000000000	-6.524084000000000210000000000000	0.582196119843530146000000000000
-3.400000000000000350000000000000	-6.525379000000000040000000000000	0.063582130077459275700000000000
-3.600000000000001420000000000000	-6.528539999999999560000000000000	0.173783219022997315000000000000
-3.800000000000000710000000000000	-6.530571000000000120000000000000	0.486239147655066706000000000000
-4.000000000000000000000000000000	-6.533329000000000160000000000000	0.022816110712209791700000000000
-4.200000000000001060000000000000	-6.535549999999999750000000000000	0.880597945299380180000000000000
-4.400000000000000350000000000000	-6.538035999999999960000000000000	0.459723281886290413000000000000
-4.600000000000001420000000000000	-6.541513000000000130000000000000	0.491291532429471545000000000000
-4.800000000000000710000000000000	-6.545074999999999750000000000000	0.137237219582330594000000000000
-5.000000000000000000000000000000	-6.549322000000000080000000000000	0.125248594059397034000000000000
-5.200000000000001060000000000000	-6.553806999999999940000000000000	0.842961205434265004000000000000
-5.400000000000000350000000000000	-6.559018000000000010000000000000	0.969330745654663150000000000000
-5.600000000000001420000000000000	-6.564506999999999870000000000000	0.004050163623474212220000000000
-5.800000000000000710000000000000	-6.569049999999999830000000000000	0.191683163236759491000000000000
-6.000000000000000000000000000000	-6.574416000000000260000000000000	0.546512503183646192000000000000
-6.200000000000001060000000000000	-6.580095000000000020000000000000	0.510592593679745299000000000000
-6.400000000000000350000000000000	-6.586399000000000110000000000000	0.247706609135240452000000000000
-6.600000000000001420000000000000	-6.592965999999999660000000000000	0.246406070194830740000000000000
-6.800000000000000710000000000000	-6.598905000000000240000000000000	0.479249921116064126000000000000
-7.000000000000000000000000000000	-6.605145000000000260000000000000	0.575860468017785898000000000000
-7.200000000000001060000000000000	-6.610522999999999700000000000000	0.862056911498710221000000000000
-7.400000000000000350000000000000	-6.617193000000000320000000000000	0.378797307376191217000000000000
-7.600000000000001420000000000000	-6.623675000000000420000000000000	0.341135844834786095000000000000
-7.800000000000000710000000000000	-6.629019000000000440000000000000	0.185060757115614649000000000000
-8.000000000000000000000000000000	-6.634964000000000080000000000000	0.506361054751782280000000000000
-8.000000000000000000000000000000	-6.637912000000000030000000000000	0.733093115493794078000000000000
-7.799999999999999820000000000000	-6.645966999999999730000000000000	0.260331670311544361000000000000
-7.599999999999999640000000000000	-6.650905999999999980000000000000	0.684070624809230754000000000000
-7.400000000000000350000000000000	-6.655903999999999600000000000000	0.014641047335353540900000000000
-7.200000000000000170000000000000	-6.659234999999999790000000000000	0.232332300428548022000000000000
-7.000000000000000000000000000000	-6.662404999999999690000000000000	0.331386914686295775000000000000
-6.799999999999999820000000000000	-6.665186000000000270000000000000	0.169747701529645578000000000000
-6.599999999999999640000000000000	-6.667542000000000080000000000000	0.953075530772214407000000000000
-6.400000000000000350000000000000	-6.668923999999999630000000000000	0.148781768615114718000000000000
-6.200000000000000180000000000000	-6.670312000000000020000000000000	0.930893188840562935000000000000
-6.000000000000000000000000000000	-6.670414000000000060000000000000	0.890781722694823141000000000000
-5.799999999999999820000000000000	-6.669039999999999850000000000000	0.953058588489565928000000000000
-5.599999999999999640000000000000	-6.667736999999999800000000000000	0.944708026979488968000000000000
-5.400000000000000350000000000000	-6.666788000000000380000000000000	0.674461381237099644000000000000
-5.199999999999999290000000000000	-6.665884000000000140000000000000	0.385937247584708931000000000000
-5.000000000000000000000000000000	-6.664423000000000200000000000000	0.807741654356558758000000000000
-4.799999999999999820000000000000	-6.662004999999999730000000000000	0.068876804547409520300000000000
-4.599999999999999640000000000000	-6.660566000000000210000000000000	0.295810714167300759000000000000
-4.400000000000000350000000000000	-6.657992000000000130000000000000	0.321296827614600211000000000000
-4.199999999999999290000000000000	-6.654841000000000230000000000000	0.495613610981529451000000000000
-4.000000000000000000000000000000	-6.652186999999999620000000000000	0.852735495530236642000000000000
-3.799999999999999820000000000000	-6.648514999999999730000000000000	0.226072789605460844000000000000
-3.599999999999999640000000000000	-6.644242000000000200000000000000	0.191654250347568000000000000000
-3.399999999999999470000000000000	-6.641345000000000270000000000000	0.348451662434445808000000000000
-3.199999999999999290000000000000	-6.638193000000000230000000000000	0.452492727465219069000000000000
-3.000000000000000000000000000000	-6.634068000000000070000000000000	0.169944968809990105000000000000
-2.799999999999999820000000000000	-6.630677999999999620000000000000	0.864969021104919022000000000000
-2.599999999999999640000000000000	-6.626923999999999810000000000000	0.553589069464258898000000000000
-2.399999999999999470000000000000	-6.622657000000000240000000000000	0.820571972609916322000000000000
-2.199999999999999290000000000000	-6.618038000000000310000000000000	0.717355844283934729000000000000
-2.000000000000000000000000000000	-6.612739999999999620000000000000	0.279850904075469309000000000000
-1.799999999999999820000000000000	-6.607784999999999790000000000000	0.360070000789205036000000000000
-1.599999999999999640000000000000	-6.603514999999999800000000000000	0.550556541955116163000000000000
-1.399999999999999470000000000000	-6.599553000000000220000000000000	0.089310301239790668200000000000
-1.199999999999999290000000000000	-6.595778000000000140000000000000	0.301957205238651660000000000000
-1.000000000000000000000000000000	-6.591840999999999610000000000000	0.157838189311030774000000000000
-0.799999999999999822000000000000	-6.588086999999999800000000000000	0.759644173551068835000000000000
-0.599999999999999645000000000000	-6.585428000000000280000000000000	0.920299757473862834000000000000
-0.399999999999999467000000000000	-6.585096000000000060000000000000	0.867666062835674823000000000000
-0.199999999999999289000000000000	-6.583149999999999830000000000000	0.830887398798270560000000000000
0.000000000000000000000000000000	-6.581356999999999680000000000000	0.442231125350489140000000000000
0.200000000000001066000000000000	-6.579038999999999860000000000000	0.780990810117530687000000000000
0.400000000000000355000000000000	-6.575414999999999560000000000000	0.478994898874888886000000000000
0.599999999999999645000000000000	-6.572376000000000220000000000000	0.964535453336221593000000000000
0.800000000000000710000000000000	-6.569694000000000140000000000000	0.706388516928081023000000000000
1.000000000000000000000000000000	-6.567847000000000430000000000000	0.052442022715699421200000000000
1.200000000000001070000000000000	-6.566955000000000100000000000000	0.937374929708879367000000000000
1.400000000000000350000000000000	-6.565172999999999700000000000000	0.394403356345277345000000000000
1.600000000000001420000000000000	-6.563069999999999730000000000000	0.136597288633268477000000000000
1.800000000000000710000000000000	-6.562299999999999580000000000000	0.366725333662323516000000000000
2.000000000000000000000000000000	-6.562953000000000260000000000000	0.100603321425209113000000000000
2.200000000000001060000000000000	-6.563473000000000110000000000000	0.636842252995567293000000000000
2.400000000000000350000000000000	-6.564635000000000000000000000000	0.912838688521047992000000000000
2.600000000000001420000000000000	-6.565300999999999830000000000000	0.841388837068098638000000000000
2.800000000000000710000000000000	-6.565876000000000260000000000000	0.335706928027918128000000000000
3.000000000000000000000000000000	-6.566167000000000080000000000000	0.862241570775535315000000000000
3.200000000000001060000000000000	-6.567988999999999850000000000000	0.287679317988710714000000000000
3.400000000000000350000000000000	-6.570007999999999620000000000000	0.092835268153043326600000000000
3.600000000000001420000000000000	-6.571032999999999900000000000000	0.162900464279645440000000000000
3.800000000000000710000000000000	-6.573579999999999750000000000000	0.969661528249490922000000000000
4.000000000000000000000000000000	-6.576475000000000290000000000000	0.536012395238119499000000000000
4.200000000000001060000000000000	-6.580973000000000180000000000000	0.163194452701886483000000000000
4.400000000000000350000000000000	-6.584365000000000020000000000000	0.067127741701832999200000000000
4.600000000000001420000000000000	-6.588461999999999820000000000000	0.109437984515602160000000000000
4.800000000000000710000000000000	-6.592615999999999580000000000000	0.353216028326891251000000000000
5.000000000000000000000000000000	-6.599275999999999700000000000000	0.474563686780416383000000000000
5.200000000000001060000000000000	-6.600441000000000000000000000000	0.934831818282860549000000000000
5.400000000000000350000000000000	-6.603353000000000250000000000000	0.163266616896444283000000000000
5.600000000000001420000000000000	-6.606855000000000360000000000000	0.855460611199675980000000000000
5.800000000000000710000000000000	-6.611983000000000380000000000000	0.261813190425125075000000000000
6.000000000000000000000000000000	-6.618617999999999660000000000000	0.209577926961091565000000000000
6.200000000000001060000000000000	-6.622804999999999610000000000000	0.011208885176532845700000000000
6.400000000000000350000000000000	-6.628415000000000390000000000000	0.579902457037609231000000000000
6.600000000000001420000000000000	-6.631955999999999740000000000000	0.242057540874767163000000000000
6.800000000000000710000000000000	-6.636688000000000360000000000000	0.846420286531027521000000000000
7.000000000000000000000000000000	-6.642879999999999890000000000000	0.923292701452606224000000000000
7.200000000000001060000000000000	-6.646570999999999780000000000000	0.355456239306622956000000000000
7.400000000000000350000000000000	-6.651150000000000340000000000000	0.556160538045642916000000000000
7.600000000000001420000000000000	-6.656507999999999640000000000000	0.417102650149722809000000000000
7.800000000000000710000000000000	-6.663491999999999750000000000000	0.873723772723511205000000000000
8.000000000000000000000000000000	-6.669255999999999850000000000000	0.078268708507655215800000000000
