# Supplementary material for: Ferromagnetism modulation by ultralow current in a two-dimensional polycrystalline molybdenum disulphide atomic layered structure
Source: Sci Rep. 2022 Oct 13;12:17199. doi: 10.1038/s41598-022-22113-3 (PMC9562137; doi:10.1038/s41598-022-22113-3)
Supplement: Supplementary file 2 — Supplementary Information. [file 41598_2022_22113_MOESM2_ESM.zip › Supplementary file/Raw Data/InPlaneMag-NegaCurr/20211118-142955-D048-2-4K-batch-90deg-Nega-Major-MagField.csv]

Magnetic (T)	MagnetoVoltage (V)	MagnetoVoltage2 (V)
8.000000000000000000000000000000	-11.189769999999999300000000000000	0.289911232178095446000000000000
7.799999999999999820000000000000	-11.190429999999999200000000000000	0.649382863017594847000000000000
7.599999999999999640000000000000	-11.189650000000000300000000000000	0.213586216801805229000000000000
7.400000000000000350000000000000	-11.187780000000000000000000000000	0.163559354093867182000000000000
7.200000000000000170000000000000	-11.185589999999999500000000000000	0.986240856644436725000000000000
7.000000000000000000000000000000	-11.184839999999999400000000000000	0.815357335051056786000000000000
6.799999999999999820000000000000	-11.181449999999999900000000000000	0.570729817496516523000000000000
6.599999999999999640000000000000	-11.176999999999999600000000000000	0.741107476075134386000000000000
6.400000000000000350000000000000	-11.174300000000000600000000000000	0.916633481869719713000000000000
6.200000000000000180000000000000	-11.168820000000000200000000000000	0.719635218312850933000000000000
6.000000000000000000000000000000	-11.165540000000000000000000000000	0.275245133005150855000000000000
5.799999999999999820000000000000	-11.160320000000000500000000000000	0.434820264740670259000000000000
5.599999999999999640000000000000	-11.155110000000000500000000000000	0.886211321038434474000000000000
5.400000000000000350000000000000	-11.149649999999999400000000000000	0.997975186417950466000000000000
5.199999999999999290000000000000	-11.142480000000000800000000000000	0.448280439608001124000000000000
5.000000000000000000000000000000	-11.137560000000000600000000000000	0.642207577174692012000000000000
4.799999999999999820000000000000	-11.131209999999999400000000000000	0.246861006162294005000000000000
4.599999999999999640000000000000	-11.124309999999999500000000000000	0.035868833069203187600000000000
4.400000000000000350000000000000	-11.116260000000000500000000000000	0.833705342116837444000000000000
4.199999999999999290000000000000	-11.110390000000000600000000000000	0.110317725792959287000000000000
4.000000000000000000000000000000	-11.102470000000000300000000000000	0.893071497008552484000000000000
3.799999999999999820000000000000	-11.092249999999999900000000000000	0.912933827283921140000000000000
3.599999999999999640000000000000	-11.084360000000000200000000000000	0.358866637896309903000000000000
3.399999999999999470000000000000	-11.073990000000000200000000000000	0.925290884492460108000000000000
3.199999999999999290000000000000	-11.066200000000000300000000000000	0.828786899782261166000000000000
3.000000000000000000000000000000	-11.058139999999999900000000000000	0.344857205647468801000000000000
2.799999999999999820000000000000	-11.051030000000000800000000000000	0.501421477332177456000000000000
2.599999999999999640000000000000	-11.042510000000000000000000000000	0.315811361046969774000000000000
2.399999999999999470000000000000	-11.032130000000000400000000000000	0.138919254171220086000000000000
2.199999999999999290000000000000	-11.025080000000000900000000000000	0.104883608426441732000000000000
2.000000000000000000000000000000	-11.018010000000000300000000000000	0.968166005823470899000000000000
1.799999999999999820000000000000	-11.009859999999999800000000000000	0.896888869242340125000000000000
1.599999999999999640000000000000	-11.000239999999999800000000000000	0.883103621043809239000000000000
1.399999999999999470000000000000	-10.990550000000000700000000000000	0.902527506681984670000000000000
1.199999999999999290000000000000	-10.981920000000000600000000000000	0.602532193006386940000000000000
1.000000000000000000000000000000	-10.973499999999999600000000000000	0.010437743010638156400000000000
0.799999999999999822000000000000	-10.965429999999999600000000000000	0.660037449028987977000000000000
0.599999999999999645000000000000	-10.957499999999999600000000000000	0.045838627858832969900000000000
0.399999999999999467000000000000	-10.951090000000000600000000000000	0.842675281795614572000000000000
0.199999999999999289000000000000	-10.945330000000000200000000000000	0.882949429721005874000000000000
0.000000000000000000000000000000	-10.939310000000000700000000000000	0.764827050102810046000000000000
-0.200000000000001066000000000000	-10.933370000000000000000000000000	0.382392061437813790000000000000
-0.400000000000000355000000000000	-10.926930000000000500000000000000	0.475220616098426252000000000000
-0.599999999999999645000000000000	-10.921170000000000000000000000000	0.435358663863933071000000000000
-0.800000000000000710000000000000	-10.918400000000000100000000000000	0.638980703140242578000000000000
-1.000000000000000000000000000000	-10.917999999999999300000000000000	0.353706014823544246000000000000
-1.200000000000001070000000000000	-10.918419999999999300000000000000	0.519610956050600592000000000000
-1.400000000000000350000000000000	-10.919439999999999800000000000000	0.836317441786609494000000000000
-1.600000000000001420000000000000	-10.920349999999999100000000000000	0.940919279791179841000000000000
-1.800000000000000710000000000000	-10.925620000000000300000000000000	0.817653372325514271000000000000
-2.000000000000000000000000000000	-10.930320000000000000000000000000	0.796748879371995455000000000000
-2.200000000000001060000000000000	-10.935600000000000900000000000000	0.578775069920591134000000000000
-2.400000000000000350000000000000	-10.941050000000000600000000000000	0.074177063008716848100000000000
-2.600000000000001420000000000000	-10.945579999999999600000000000000	0.012964901550972740600000000000
-2.800000000000000710000000000000	-10.950689999999999800000000000000	0.191278997013514473000000000000
-3.000000000000000000000000000000	-10.956030000000000200000000000000	0.101157718108481509000000000000
-3.200000000000001060000000000000	-10.960459999999999400000000000000	0.544084295451389588000000000000
-3.400000000000000350000000000000	-10.965419999999999900000000000000	0.994123107431915232000000000000
-3.600000000000001420000000000000	-10.969939999999999400000000000000	0.459439657714699745000000000000
-3.800000000000000710000000000000	-10.977249999999999700000000000000	0.465943031322415768000000000000
-4.000000000000000000000000000000	-10.983909999999999800000000000000	0.365204892614202192000000000000
-4.200000000000001060000000000000	-10.990380000000000000000000000000	0.561676053421908294000000000000
-4.400000000000000350000000000000	-10.997889999999999900000000000000	0.430558833880977598000000000000
-4.600000000000001420000000000000	-11.005209999999999900000000000000	0.601190219929275349000000000000
-4.800000000000000710000000000000	-11.013049999999999800000000000000	0.662708794906102572000000000000
-5.000000000000000000000000000000	-11.020149999999999200000000000000	0.752897394137017395000000000000
-5.200000000000001060000000000000	-11.027520000000000900000000000000	0.242711613097881473000000000000
-5.400000000000000350000000000000	-11.035429999999999800000000000000	0.328731340513739756000000000000
-5.600000000000001420000000000000	-11.043250000000000400000000000000	0.577634363734732870000000000000
-5.800000000000000710000000000000	-11.052179999999999900000000000000	0.129729980161544134000000000000
-6.000000000000000000000000000000	-11.058939999999999800000000000000	0.161646603696941504000000000000
-6.200000000000001060000000000000	-11.067320000000000500000000000000	0.675436179309043538000000000000
-6.400000000000000350000000000000	-11.076119999999999500000000000000	0.625397410002296095000000000000
-6.600000000000001420000000000000	-11.083869999999999200000000000000	0.700698838080646258000000000000
-6.800000000000000710000000000000	-11.092449999999999500000000000000	0.260896104315269106000000000000
-7.000000000000000000000000000000	-11.100880000000000100000000000000	0.202135283056061543000000000000
-7.200000000000001060000000000000	-11.110670000000000700000000000000	0.585694218963590751000000000000
-7.400000000000000350000000000000	-11.119109999999999200000000000000	0.707254602102322050000000000000
-7.600000000000001420000000000000	-11.128959999999999300000000000000	0.054026584325993276500000000000
-7.800000000000000710000000000000	-11.137499999999999300000000000000	0.450018851655354712000000000000
-8.000000000000000000000000000000	-11.147230000000000400000000000000	0.840336348286075063000000000000
-8.000000000000000000000000000000	-11.154629999999999100000000000000	0.621535097998692221000000000000
-7.799999999999999820000000000000	-11.163550000000000700000000000000	0.121391761942513998000000000000
-7.599999999999999640000000000000	-11.170970000000000500000000000000	0.326991541779445782000000000000
-7.400000000000000350000000000000	-11.177450000000000300000000000000	0.369917191848877280000000000000
-7.200000000000000170000000000000	-11.182620000000000000000000000000	0.080874488643434716600000000000
-7.000000000000000000000000000000	-11.186280000000000000000000000000	0.401268206212311185000000000000
-6.799999999999999820000000000000	-11.188940000000000500000000000000	0.134629067969546323000000000000
-6.599999999999999640000000000000	-11.190110000000000700000000000000	0.693323230627489240000000000000
-6.400000000000000350000000000000	-11.191309999999999600000000000000	0.825506692153245680000000000000
-6.200000000000000180000000000000	-11.189370000000000300000000000000	0.509506420072508792000000000000
-6.000000000000000000000000000000	-11.186680000000000800000000000000	0.164811101060483578000000000000
-5.799999999999999820000000000000	-11.185150000000000100000000000000	0.106947156690688550000000000000
-5.599999999999999640000000000000	-11.182750000000000400000000000000	0.785103500419179312000000000000
-5.400000000000000350000000000000	-11.179439999999999600000000000000	0.237362954849868135000000000000
-5.199999999999999290000000000000	-11.175679999999999800000000000000	0.979271777024140144000000000000
-5.000000000000000000000000000000	-11.170040000000000200000000000000	0.319532186628403547000000000000
-4.799999999999999820000000000000	-11.162570000000000500000000000000	0.509955163608341699000000000000
-4.599999999999999640000000000000	-11.155179999999999600000000000000	0.660515295214618714000000000000
-4.400000000000000350000000000000	-11.149330000000000800000000000000	0.271913876331843163000000000000
-4.199999999999999290000000000000	-11.143159999999999900000000000000	0.985339993646487833000000000000
-4.000000000000000000000000000000	-11.136779999999999900000000000000	0.547042060692753740000000000000
-3.799999999999999820000000000000	-11.129479999999999100000000000000	0.895868746313419173000000000000
-3.599999999999999640000000000000	-11.122870000000000700000000000000	0.338850953547683575000000000000
-3.399999999999999470000000000000	-11.116120000000000400000000000000	0.617521260672255101000000000000
-3.199999999999999290000000000000	-11.108219999999999300000000000000	0.671376564212629923000000000000
-3.000000000000000000000000000000	-11.101259999999999900000000000000	0.537925309081163316000000000000
-2.799999999999999820000000000000	-11.092109999999999900000000000000	0.464929400723940400000000000000
-2.599999999999999640000000000000	-11.083449999999999100000000000000	0.300945070623723776000000000000
-2.399999999999999470000000000000	-11.074749999999999900000000000000	0.910349103310232444000000000000
-2.199999999999999290000000000000	-11.064569999999999800000000000000	0.106400473878332180000000000000
-2.000000000000000000000000000000	-11.053950000000000400000000000000	0.330323962435532525000000000000
-1.799999999999999820000000000000	-11.045289999999999600000000000000	0.724338468175077521000000000000
-1.599999999999999640000000000000	-11.035959999999999300000000000000	0.532412020482325055000000000000
-1.399999999999999470000000000000	-11.027520000000000900000000000000	0.733397412924001735000000000000
-1.199999999999999290000000000000	-11.021800000000000700000000000000	0.300026194257307921000000000000
-1.000000000000000000000000000000	-11.013640000000000500000000000000	0.224473579126162281000000000000
-0.799999999999999822000000000000	-11.006289999999999900000000000000	0.657649977002928265000000000000
-0.599999999999999645000000000000	-10.999259999999999600000000000000	0.075464406924107496600000000000
-0.399999999999999467000000000000	-10.994370000000000000000000000000	0.216532077893349717000000000000
-0.199999999999999289000000000000	-10.986420000000000700000000000000	0.383265483983739497000000000000
0.000000000000000000000000000000	-10.980280000000000500000000000000	0.041453137784700278000000000000
0.200000000000001066000000000000	-10.975239999999999400000000000000	0.501423525769277400000000000000
0.400000000000000355000000000000	-10.969120000000000200000000000000	0.628654027013111238000000000000
0.599999999999999645000000000000	-10.964439999999999700000000000000	0.972037337604077844000000000000
0.800000000000000710000000000000	-10.961840000000000500000000000000	0.552383963404327272000000000000
1.000000000000000000000000000000	-10.959920000000000300000000000000	0.594870558376678682000000000000
1.200000000000001070000000000000	-10.959600000000000000000000000000	0.512072585942787817000000000000
1.400000000000000350000000000000	-10.959250000000000800000000000000	0.370494841813383768000000000000
1.600000000000001420000000000000	-10.962279999999999800000000000000	0.619175505000260529000000000000
1.800000000000000710000000000000	-10.965249999999999300000000000000	0.501137888193786018000000000000
2.000000000000000000000000000000	-10.968410000000000400000000000000	0.798947602100815501000000000000
2.200000000000001060000000000000	-10.971099999999999800000000000000	0.334313244631493145000000000000
2.400000000000000350000000000000	-10.974629999999999400000000000000	0.707627466492973811000000000000
2.600000000000001420000000000000	-10.979380000000000800000000000000	0.354852908619085472000000000000
2.800000000000000710000000000000	-10.985530000000000700000000000000	0.138613675174735107000000000000
3.000000000000000000000000000000	-10.990869999999999200000000000000	0.339529009938948301000000000000
3.200000000000001060000000000000	-10.995730000000000000000000000000	0.446780192444875768000000000000
3.400000000000000350000000000000	-11.002060000000000200000000000000	0.954849541383135269000000000000
3.600000000000001420000000000000	-11.008449999999999800000000000000	0.016628219217128759100000000000
3.800000000000000710000000000000	-11.015560000000000700000000000000	0.052239323120053526900000000000
4.000000000000000000000000000000	-11.021359999999999600000000000000	0.039023927106552669400000000000
4.200000000000001060000000000000	-11.025320000000000700000000000000	0.242586279296770346000000000000
4.400000000000000350000000000000	-11.028710000000000200000000000000	0.895000830797542779000000000000
4.600000000000001420000000000000	-11.034119999999999700000000000000	0.178323575345292973000000000000
4.800000000000000710000000000000	-11.040620000000000500000000000000	0.317049953250656546000000000000
5.000000000000000000000000000000	-11.049699999999999600000000000000	0.699970523202312122000000000000
5.200000000000001060000000000000	-11.054180000000000600000000000000	0.838548828282531078000000000000
5.400000000000000350000000000000	-11.060280000000000500000000000000	0.809563967610209545000000000000
5.600000000000001420000000000000	-11.067880000000000600000000000000	0.740833273343934007000000000000
5.800000000000000710000000000000	-11.075310000000000000000000000000	0.160468308759443401000000000000
6.000000000000000000000000000000	-11.084960000000000600000000000000	0.164447869403416380000000000000
6.200000000000001060000000000000	-11.090429999999999600000000000000	0.760826612665538526000000000000
6.400000000000000350000000000000	-11.098300000000000000000000000000	0.570582058173863871000000000000
6.600000000000001420000000000000	-11.106310000000000600000000000000	0.401411454745814300000000000000
6.800000000000000710000000000000	-11.112859999999999500000000000000	0.821161356587979618000000000000
7.000000000000000000000000000000	-11.122640000000000500000000000000	0.754294362457816225000000000000
7.200000000000001060000000000000	-11.129690000000000100000000000000	0.366672591581910900000000000000
7.400000000000000350000000000000	-11.138859999999999300000000000000	0.522370119286370560000000000000
7.600000000000001420000000000000	-11.146559999999999100000000000000	0.706856024882911216000000000000
7.800000000000000710000000000000	-11.157479999999999600000000000000	0.890349942765147340000000000000
8.000000000000000000000000000000	-11.166150000000000000000000000000	0.416542483638032923000000000000
