# Supplementary material for: Ferromagnetism modulation by ultralow current in a two-dimensional polycrystalline molybdenum disulphide atomic layered structure
Source: Sci Rep. 2022 Oct 13;12:17199. doi: 10.1038/s41598-022-22113-3 (PMC9562137; doi:10.1038/s41598-022-22113-3)
Supplement: Supplementary file 2 — Supplementary Information. [file 41598_2022_22113_MOESM2_ESM.zip › Supplementary file/Raw Data/InPlaneMag-NegaCurr/20211118-143310-D048-2-4K-batch-90deg-Nega-Major-MagField.csv]

Magnetic (T)	MagnetoVoltage (V)	MagnetoVoltage2 (V)
8.000000000000000000000000000000	-17.162900000000000500000000000000	0.807270413057116443000000000000
7.799999999999999820000000000000	-17.161159999999998800000000000000	0.517795650342169011000000000000
7.599999999999999640000000000000	-17.159610000000000700000000000000	0.333883938113145984000000000000
7.400000000000000350000000000000	-17.159780000000001400000000000000	0.568523040847534133000000000000
7.200000000000000170000000000000	-17.157240000000001600000000000000	0.649037652077868898000000000000
7.000000000000000000000000000000	-17.152080000000001500000000000000	0.024049542741713336700000000000
6.799999999999999820000000000000	-17.144310000000000800000000000000	0.401659155544809909000000000000
6.599999999999999640000000000000	-17.137779999999999300000000000000	0.599053832078493054000000000000
6.400000000000000350000000000000	-17.132359999999998500000000000000	0.645863430389880255000000000000
6.200000000000000180000000000000	-17.124990000000000400000000000000	0.971772472552637767000000000000
6.000000000000000000000000000000	-17.113579999999998900000000000000	0.209983507209772657000000000000
5.799999999999999820000000000000	-17.105989999999998500000000000000	0.883188552100049429000000000000
5.599999999999999640000000000000	-17.098459999999999300000000000000	0.136169862936646124000000000000
5.400000000000000350000000000000	-17.089520000000000300000000000000	0.724361517101454355000000000000
5.199999999999999290000000000000	-17.080500000000000700000000000000	0.592784074972548369000000000000
5.000000000000000000000000000000	-17.068200000000000900000000000000	0.418705034837953072000000000000
4.799999999999999820000000000000	-17.055669999999999200000000000000	0.151026085166150903000000000000
4.599999999999999640000000000000	-17.044889999999998800000000000000	0.919541376179828340000000000000
4.400000000000000350000000000000	-17.034079999999999400000000000000	0.336874192861315480000000000000
4.199999999999999290000000000000	-17.019469999999998300000000000000	0.274733852514690513000000000000
4.000000000000000000000000000000	-17.006260000000001000000000000000	0.323074347224575842000000000000
3.799999999999999820000000000000	-16.993780000000001000000000000000	0.973404124621780831000000000000
3.599999999999999640000000000000	-16.980060000000001700000000000000	0.880356249717892059000000000000
3.399999999999999470000000000000	-16.966799999999999200000000000000	0.325232801911332636000000000000
3.199999999999999290000000000000	-16.952539999999999000000000000000	0.792763515634090199000000000000
3.000000000000000000000000000000	-16.939240000000001600000000000000	0.078673702285108060300000000000
2.799999999999999820000000000000	-16.925809999999998500000000000000	0.577359557747249674000000000000
2.599999999999999640000000000000	-16.910479999999999700000000000000	0.059652345236606674200000000000
2.399999999999999470000000000000	-16.893360000000001300000000000000	0.124902033860672113000000000000
2.199999999999999290000000000000	-16.877449999999999600000000000000	0.134833082400219517000000000000
2.000000000000000000000000000000	-16.863669999999999000000000000000	0.625433787250893047000000000000
1.799999999999999820000000000000	-16.851520000000000700000000000000	0.185263261987427708000000000000
1.599999999999999640000000000000	-16.839770000000001400000000000000	0.542692571105990673000000000000
1.399999999999999470000000000000	-16.824629999999999100000000000000	0.691026871541216003000000000000
1.199999999999999290000000000000	-16.810110000000001600000000000000	0.139530158827130379000000000000
1.000000000000000000000000000000	-16.791049999999998500000000000000	0.882978936987688812000000000000
0.799999999999999822000000000000	-16.777419999999999300000000000000	0.102382983103935121000000000000
0.599999999999999645000000000000	-16.761379999999999000000000000000	0.219501903349531124000000000000
0.399999999999999467000000000000	-16.748329999999999300000000000000	0.368528498315876085000000000000
0.199999999999999289000000000000	-16.735360000000000000000000000000	0.919993009032220588000000000000
0.000000000000000000000000000000	-16.721959999999999300000000000000	0.196308157377506731000000000000
-0.200000000000001066000000000000	-16.714089999999998800000000000000	0.312065722966140546000000000000
-0.400000000000000355000000000000	-16.706849999999999300000000000000	0.390415875089991093000000000000
-0.599999999999999645000000000000	-16.702040000000000200000000000000	0.893207713104562373000000000000
-0.800000000000000710000000000000	-16.703499999999998200000000000000	0.251621798870722779000000000000
-1.000000000000000000000000000000	-16.702670000000001200000000000000	0.107058821142196559000000000000
-1.200000000000001070000000000000	-16.705649999999998500000000000000	0.447566045224087716000000000000
-1.400000000000000350000000000000	-16.710869999999999900000000000000	0.246698532151540695000000000000
-1.600000000000001420000000000000	-16.719380000000001000000000000000	0.555791674428706361000000000000
-1.800000000000000710000000000000	-16.728790000000000000000000000000	0.361253831352527754000000000000
-2.000000000000000000000000000000	-16.739239999999998800000000000000	0.694650238633262473000000000000
-2.200000000000001060000000000000	-16.749649999999999000000000000000	0.050789020473845258900000000000
-2.400000000000000350000000000000	-16.760139999999999800000000000000	0.553450007768082175000000000000
-2.600000000000001420000000000000	-16.772159999999999500000000000000	0.584575836002513061000000000000
-2.800000000000000710000000000000	-16.780840000000001300000000000000	0.279752482220471332000000000000
-3.000000000000000000000000000000	-16.792660000000001500000000000000	0.528378288319189870000000000000
-3.200000000000001060000000000000	-16.799669999999999000000000000000	0.173862568050515698000000000000
-3.400000000000000350000000000000	-16.808599999999998400000000000000	0.392491118587344090000000000000
-3.600000000000001420000000000000	-16.819520000000000700000000000000	0.352476790318003275000000000000
-3.800000000000000710000000000000	-16.834669999999999100000000000000	0.509444014814777191000000000000
-4.000000000000000000000000000000	-16.846949999999999600000000000000	0.668360787223889252000000000000
-4.200000000000001060000000000000	-16.856660000000001500000000000000	0.471877892599267268000000000000
-4.400000000000000350000000000000	-16.870789999999999500000000000000	0.580216527785105907000000000000
-4.600000000000001420000000000000	-16.885490000000000800000000000000	0.249135095583159050000000000000
-4.800000000000000710000000000000	-16.902319999999999600000000000000	0.390165708361121188000000000000
-5.000000000000000000000000000000	-16.916889999999998600000000000000	0.373740284141345747000000000000
-5.200000000000001060000000000000	-16.931339999999998700000000000000	0.055816529068112741300000000000
-5.400000000000000350000000000000	-16.939679999999999200000000000000	0.537107904479617870000000000000
-5.600000000000001420000000000000	-16.949629999999999100000000000000	0.569110179779068082000000000000
-5.800000000000000710000000000000	-16.964990000000000200000000000000	0.651927191947011764000000000000
-6.000000000000000000000000000000	-16.979630000000000200000000000000	0.962173157999887340000000000000
-6.200000000000001060000000000000	-16.991949999999999200000000000000	0.901000609840076238000000000000
-6.400000000000000350000000000000	-17.001220000000000000000000000000	0.496369517470816479000000000000
-6.600000000000001420000000000000	-17.015619999999998400000000000000	0.338991828941432871000000000000
-6.800000000000000710000000000000	-17.030319999999999700000000000000	0.465221447028608015000000000000
-7.000000000000000000000000000000	-17.043340000000000600000000000000	0.059518706397333698300000000000
-7.200000000000001060000000000000	-17.056740000000001300000000000000	0.081700459294845373400000000000
-7.400000000000000350000000000000	-17.070940000000000200000000000000	0.656373953144910649000000000000
-7.600000000000001420000000000000	-17.085629999999998300000000000000	0.704882624430260840000000000000
-7.800000000000000710000000000000	-17.099389999999999600000000000000	0.733361152422010498000000000000
-8.000000000000000000000000000000	-17.113209999999998700000000000000	0.521373600443691298000000000000
-8.000000000000000000000000000000	-17.128150000000001500000000000000	0.875100545577701894000000000000
-7.799999999999999820000000000000	-17.136389999999998700000000000000	0.088157907676365665500000000000
-7.599999999999999640000000000000	-17.145900000000001000000000000000	0.512109944686148122000000000000
-7.400000000000000350000000000000	-17.150749999999998600000000000000	0.056334770235823228300000000000
-7.200000000000000170000000000000	-17.154890000000001700000000000000	0.655867507909781766000000000000
-7.000000000000000000000000000000	-17.157170000000000700000000000000	0.869145459272948728000000000000
-6.799999999999999820000000000000	-17.158259999999998500000000000000	0.966661671255544030000000000000
-6.599999999999999640000000000000	-17.159169999999999600000000000000	0.493708237622846102000000000000
-6.400000000000000350000000000000	-17.156780000000001200000000000000	0.839383135590794582000000000000
-6.200000000000000180000000000000	-17.157039999999998500000000000000	0.552272377426789696000000000000
-6.000000000000000000000000000000	-17.153349999999999600000000000000	0.884753059395721131000000000000
-5.799999999999999820000000000000	-17.146629999999998200000000000000	0.694106233619841695000000000000
-5.599999999999999640000000000000	-17.142389999999998900000000000000	0.746650580889127946000000000000
-5.400000000000000350000000000000	-17.136500000000001600000000000000	0.331823377946875109000000000000
-5.199999999999999290000000000000	-17.127230000000000800000000000000	0.475484683935715635000000000000
-5.000000000000000000000000000000	-17.119150000000001200000000000000	0.483751478094804677000000000000
-4.799999999999999820000000000000	-17.109329999999999900000000000000	0.859733547438616963000000000000
-4.599999999999999640000000000000	-17.100419999999999700000000000000	0.835214338480635532000000000000
-4.400000000000000350000000000000	-17.088750000000001000000000000000	0.659240377181879000000000000000
-4.199999999999999290000000000000	-17.079899999999998500000000000000	0.644648277537904990000000000000
-4.000000000000000000000000000000	-17.067579999999999500000000000000	0.921175945187267753000000000000
-3.799999999999999820000000000000	-17.060880000000000900000000000000	0.982582183273891463000000000000
-3.599999999999999640000000000000	-17.047630000000001600000000000000	0.842016927832115014000000000000
-3.399999999999999470000000000000	-17.030149999999999000000000000000	0.453376971649295690000000000000
-3.199999999999999290000000000000	-17.015830000000001100000000000000	0.393099955370292076000000000000
-3.000000000000000000000000000000	-17.004069999999998700000000000000	0.845407773803764639000000000000
-2.799999999999999820000000000000	-16.993249999999999700000000000000	0.173228313404198531000000000000
-2.599999999999999640000000000000	-16.976269999999999500000000000000	0.506240837866775761000000000000
-2.399999999999999470000000000000	-16.959790000000001700000000000000	0.452771157708564686000000000000
-2.199999999999999290000000000000	-16.947679999999998300000000000000	0.308978084168213485000000000000
-2.000000000000000000000000000000	-16.933900000000001300000000000000	0.953228060861970983000000000000
-1.799999999999999820000000000000	-16.922309999999999500000000000000	0.729884948960470181000000000000
-1.599999999999999640000000000000	-16.903870000000001300000000000000	0.138988316579305771000000000000
-1.399999999999999470000000000000	-16.886739999999999600000000000000	0.766945983758624106000000000000
-1.199999999999999290000000000000	-16.870239999999999000000000000000	0.050383007597393447700000000000
-1.000000000000000000000000000000	-16.854549999999999700000000000000	0.953324814322701441000000000000
-0.799999999999999822000000000000	-16.841470000000001000000000000000	0.954069759417786489000000000000
-0.599999999999999645000000000000	-16.826149999999998400000000000000	0.931731835728419888000000000000
-0.399999999999999467000000000000	-16.811540000000000800000000000000	0.275602161567935155000000000000
-0.199999999999999289000000000000	-16.798429999999999700000000000000	0.963694424823172468000000000000
0.000000000000000000000000000000	-16.789439999999999000000000000000	0.450338400538891737000000000000
0.200000000000001066000000000000	-16.778719999999999800000000000000	0.653191274987804604000000000000
0.400000000000000355000000000000	-16.772420000000000300000000000000	0.173844852247342363000000000000
0.599999999999999645000000000000	-16.763899999999999600000000000000	0.953615202996376143000000000000
0.800000000000000710000000000000	-16.760310000000000500000000000000	0.689060318367320512000000000000
1.000000000000000000000000000000	-16.759699999999998700000000000000	0.670136876557180683000000000000
1.200000000000001070000000000000	-16.762160000000001500000000000000	0.190559856470665867000000000000
1.400000000000000350000000000000	-16.768779999999999600000000000000	0.164370356891594849000000000000
1.600000000000001420000000000000	-16.777709999999999000000000000000	0.218524730629736208000000000000
1.800000000000000710000000000000	-16.784970000000001300000000000000	0.111487157503331380000000000000
2.000000000000000000000000000000	-16.790919999999999800000000000000	0.125763746524274023000000000000
2.200000000000001060000000000000	-16.797809999999998300000000000000	0.034509365938562020000000000000
2.400000000000000350000000000000	-16.805800000000001400000000000000	0.702935081194125288000000000000
2.600000000000001420000000000000	-16.818159999999998900000000000000	0.138269020881544691000000000000
2.800000000000000710000000000000	-16.828859999999998800000000000000	0.270882649038325707000000000000
3.000000000000000000000000000000	-16.837019999999999000000000000000	0.251123060014486477000000000000
3.200000000000001060000000000000	-16.846990000000001700000000000000	0.093559405156244501700000000000
3.400000000000000350000000000000	-16.854579999999998600000000000000	0.059401844246494750500000000000
3.600000000000001420000000000000	-16.865010000000001600000000000000	0.600001815637365876000000000000
3.800000000000000710000000000000	-16.877340000000000200000000000000	0.720507860111029075000000000000
4.000000000000000000000000000000	-16.886820000000000200000000000000	0.858567139699403459000000000000
4.200000000000001060000000000000	-16.895980000000001500000000000000	0.132697461573187070000000000000
4.400000000000000350000000000000	-16.906060000000000100000000000000	0.968038625655095797000000000000
4.600000000000001420000000000000	-16.919429999999998400000000000000	0.158273443232301636000000000000
4.800000000000000710000000000000	-16.929210000000001200000000000000	0.525721059042783656000000000000
5.000000000000000000000000000000	-16.939710000000001600000000000000	0.481736570203212755000000000000
5.200000000000001060000000000000	-16.956140000000001300000000000000	0.375218400880216407000000000000
5.400000000000000350000000000000	-16.967189999999998600000000000000	0.915684564717874183000000000000
5.600000000000001420000000000000	-16.978960000000000700000000000000	0.958098557502796266000000000000
5.800000000000000710000000000000	-16.990670000000001500000000000000	0.836310934961743135000000000000
6.000000000000000000000000000000	-17.000260000000000800000000000000	0.156820334256469795000000000000
6.200000000000001060000000000000	-17.008449999999999800000000000000	0.692451040456883326000000000000
6.400000000000000350000000000000	-17.020479999999999200000000000000	0.761268222202885258000000000000
6.600000000000001420000000000000	-17.029219999999998700000000000000	0.284522751126447426000000000000
6.800000000000000710000000000000	-17.040369999999999300000000000000	0.889509280602567731000000000000
7.000000000000000000000000000000	-17.050260000000001500000000000000	0.975229948448154138000000000000
7.200000000000001060000000000000	-17.064990000000001600000000000000	0.896392816634456579000000000000
7.400000000000000350000000000000	-17.073570000000000100000000000000	0.711361226919762335000000000000
7.600000000000001420000000000000	-17.084089999999999800000000000000	0.309087310396208625000000000000
7.800000000000000710000000000000	-17.096550000000000600000000000000	0.471127325660792628000000000000
8.000000000000000000000000000000	-17.107630000000000300000000000000	0.520323376118536185000000000000
