# Supplementary material for: Ferromagnetism modulation by ultralow current in a two-dimensional polycrystalline molybdenum disulphide atomic layered structure
Source: Sci Rep. 2022 Oct 13;12:17199. doi: 10.1038/s41598-022-22113-3 (PMC9562137; doi:10.1038/s41598-022-22113-3)
Supplement: Supplementary file 2 — Supplementary Information. [file 41598_2022_22113_MOESM2_ESM.zip › Supplementary file/Raw Data/InPlaneMag-NegaCurr/20211118-143625-D048-2-4K-batch-90deg-Nega-Major-MagField.csv]

Magnetic (T)	MagnetoVoltage (V)	MagnetoVoltage2 (V)
8.000000000000000000000000000000	-20.647680000000001100000000000000	0.610103791354149827000000000000
7.799999999999999820000000000000	-25.044930000000000800000000000000	0.649442084237614292000000000000
7.599999999999999640000000000000	-24.833359999999999000000000000000	0.332531770451181874000000000000
7.400000000000000350000000000000	-24.877990000000000500000000000000	0.591207153052230039000000000000
7.200000000000000170000000000000	-24.914750000000001500000000000000	0.336173438689190362000000000000
7.000000000000000000000000000000	-24.930579999999999100000000000000	0.736620727013372112000000000000
6.799999999999999820000000000000	-24.932569999999998300000000000000	0.493591536788470453000000000000
6.599999999999999640000000000000	-24.929020000000001300000000000000	0.009426804783744469070000000000
6.400000000000000350000000000000	-24.926880000000000600000000000000	0.099056636142412779500000000000
6.200000000000000180000000000000	-24.919299999999999800000000000000	0.305488925889779717000000000000
6.000000000000000000000000000000	-24.910560000000000200000000000000	0.670574209003318211000000000000
5.799999999999999820000000000000	-24.901530000000001000000000000000	0.047989825152053189300000000000
5.599999999999999640000000000000	-24.892849999999999200000000000000	0.357024048216494805000000000000
5.400000000000000350000000000000	-24.878779999999999000000000000000	0.257879698206557650000000000000
5.199999999999999290000000000000	-24.871099999999998400000000000000	0.474080804650352405000000000000
5.000000000000000000000000000000	-24.855260000000001200000000000000	0.002611112393834158500000000000
4.799999999999999820000000000000	-24.836159999999999600000000000000	0.829375835485643975000000000000
4.599999999999999640000000000000	-24.820380000000000100000000000000	0.404286138419766239000000000000
4.400000000000000350000000000000	-24.803100000000000600000000000000	0.558162204894404601000000000000
4.199999999999999290000000000000	-24.781680000000001500000000000000	0.901038290477179870000000000000
4.000000000000000000000000000000	-24.763999999999999300000000000000	0.991249636337642625000000000000
3.799999999999999820000000000000	-24.749839999999998900000000000000	0.981106420433504045000000000000
3.599999999999999640000000000000	-24.732639999999999900000000000000	0.400912390329899892000000000000
3.399999999999999470000000000000	-24.711970000000000900000000000000	0.882316637342064558000000000000
3.199999999999999290000000000000	-24.698280000000000400000000000000	0.138154774204896302000000000000
3.000000000000000000000000000000	-24.677289999999999300000000000000	0.281483358827504526000000000000
2.799999999999999820000000000000	-24.658069999999998600000000000000	0.667236092555563154000000000000
2.599999999999999640000000000000	-24.634489999999999500000000000000	0.406127864048439147000000000000
2.399999999999999470000000000000	-24.608869999999999600000000000000	0.112554972821801158000000000000
2.199999999999999290000000000000	-24.585660000000000700000000000000	0.544432518610151517000000000000
2.000000000000000000000000000000	-24.567859999999999600000000000000	0.311912929894063939000000000000
1.799999999999999820000000000000	-24.547670000000000100000000000000	0.668243434975375194000000000000
1.599999999999999640000000000000	-24.525569999999998300000000000000	0.553197477541375493000000000000
1.399999999999999470000000000000	-24.503509999999998600000000000000	0.265690584738958790000000000000
1.199999999999999290000000000000	-24.483640000000001200000000000000	0.614759360786951925000000000000
1.000000000000000000000000000000	-24.459369999999999800000000000000	0.977683591593578205000000000000
0.799999999999999822000000000000	-24.437390000000000600000000000000	0.182353717134678295000000000000
0.599999999999999645000000000000	-24.418279999999999300000000000000	0.581744309004943449000000000000
0.399999999999999467000000000000	-24.399650000000001200000000000000	0.067367585489659376200000000000
0.199999999999999289000000000000	-24.386019999999998500000000000000	0.665118899879288960000000000000
0.000000000000000000000000000000	-24.371919999999999300000000000000	0.401458391741618792000000000000
-0.200000000000001066000000000000	-24.356339999999999400000000000000	0.010171467359630259600000000000
-0.400000000000000355000000000000	-24.348120000000001500000000000000	0.589074837912994198000000000000
-0.599999999999999645000000000000	-24.343199999999999500000000000000	0.950975891273100338000000000000
-0.800000000000000710000000000000	-24.341960000000000200000000000000	0.771357664075449145000000000000
-1.000000000000000000000000000000	-24.349180000000000500000000000000	0.951905899378772346000000000000
-1.200000000000001070000000000000	-24.364470000000000700000000000000	0.786119506029920201000000000000
-1.400000000000000350000000000000	-24.378099999999999900000000000000	0.364685097157045723000000000000
-1.600000000000001420000000000000	-24.396260000000001600000000000000	0.681276722217124098000000000000
-1.800000000000000710000000000000	-24.412839999999999200000000000000	0.563795529524690919000000000000
-2.000000000000000000000000000000	-24.428879999999999500000000000000	0.343669430286690503000000000000
-2.200000000000001060000000000000	-24.440480000000000900000000000000	0.893131280251101334000000000000
-2.400000000000000350000000000000	-24.460619999999998700000000000000	0.006027794979303280340000000000
-2.600000000000001420000000000000	-24.481539999999999000000000000000	0.728303300813139875000000000000
-2.800000000000000710000000000000	-24.497389999999999300000000000000	0.975868858859430421000000000000
-3.000000000000000000000000000000	-24.516130000000000400000000000000	0.614578979981597495000000000000
-3.200000000000001060000000000000	-24.533599999999999800000000000000	0.747177595188652566000000000000
-3.400000000000000350000000000000	-24.546510000000001400000000000000	0.533875892710567124000000000000
-3.600000000000001420000000000000	-24.561240000000001500000000000000	0.448395007764799347000000000000
-3.800000000000000710000000000000	-24.583480000000001500000000000000	0.228625696696464153000000000000
-4.000000000000000000000000000000	-24.598729999999999700000000000000	0.996699804878902640000000000000
-4.200000000000001060000000000000	-24.617360000000001400000000000000	0.778258603209286748000000000000
-4.400000000000000350000000000000	-24.638889999999999900000000000000	0.374890048188685210000000000000
-4.600000000000001420000000000000	-24.657019999999999300000000000000	0.809790704154255358000000000000
-4.800000000000000710000000000000	-24.672209999999999700000000000000	0.464214585147524783000000000000
-5.000000000000000000000000000000	-24.688610000000000600000000000000	0.918477714416597202000000000000
-5.200000000000001060000000000000	-24.712700000000001600000000000000	0.259628627424417058000000000000
-5.400000000000000350000000000000	-24.734320000000000300000000000000	0.981742845639196226000000000000
-5.600000000000001420000000000000	-24.755690000000001300000000000000	0.802816450764654910000000000000
-5.800000000000000710000000000000	-24.774239999999998900000000000000	0.921201263143872628000000000000
-6.000000000000000000000000000000	-24.795079999999998700000000000000	0.409463822102895447000000000000
-6.200000000000001060000000000000	-24.813849999999998600000000000000	0.804216536474942067000000000000
-6.400000000000000350000000000000	-24.830140000000000100000000000000	0.741450590245301244000000000000
-6.600000000000001420000000000000	-24.843189999999999900000000000000	0.370207501510532944000000000000
-6.800000000000000710000000000000	-24.862400000000000900000000000000	0.238806945525286363000000000000
-7.000000000000000000000000000000	-24.877960000000001600000000000000	0.774765662663714494000000000000
-7.200000000000001060000000000000	-24.896280000000000800000000000000	0.147762302565587422000000000000
-7.400000000000000350000000000000	-24.917670000000001100000000000000	0.088505282726432099600000000000
-7.600000000000001420000000000000	-24.942730000000000900000000000000	0.702449458940955784000000000000
-7.800000000000000710000000000000	-24.956929999999999800000000000000	0.919481146719816067000000000000
-8.000000000000000000000000000000	-24.967800000000000400000000000000	0.376234517402069812000000000000
-8.000000000000000000000000000000	-24.973630000000000000000000000000	0.675838007895515291000000000000
-7.799999999999999820000000000000	-24.979359999999999800000000000000	0.173407455340621741000000000000
-7.599999999999999640000000000000	-24.989159999999998200000000000000	0.732687024432617351000000000000
-7.400000000000000350000000000000	-24.991350000000000600000000000000	0.292644036142570840000000000000
-7.200000000000000170000000000000	-24.997509999999998300000000000000	0.568234585604392661000000000000
-7.000000000000000000000000000000	-24.997910000000000900000000000000	0.613847980539049764000000000000
-6.799999999999999820000000000000	-25.002669999999998400000000000000	0.116169927140092222000000000000
-6.599999999999999640000000000000	-25.000219999999998800000000000000	0.280029163546845705000000000000
-6.400000000000000350000000000000	-24.996549999999999100000000000000	0.453226785610908234000000000000
-6.200000000000000180000000000000	-24.991119999999998700000000000000	0.069553908956098586800000000000
-6.000000000000000000000000000000	-24.983370000000000700000000000000	0.739968703531980632000000000000
-5.799999999999999820000000000000	-24.976449999999999800000000000000	0.253069431014707913000000000000
-5.599999999999999640000000000000	-24.967800000000000400000000000000	0.616943728539618763000000000000
-5.400000000000000350000000000000	-24.955420000000000100000000000000	0.851913312000014411000000000000
-5.199999999999999290000000000000	-24.945180000000000600000000000000	0.771624883278093865000000000000
-5.000000000000000000000000000000	-24.929349999999999400000000000000	0.624457091336523051000000000000
-4.799999999999999820000000000000	-24.913570000000000000000000000000	0.505009486302270716000000000000
-4.599999999999999640000000000000	-24.901489999999999000000000000000	0.726286050123504778000000000000
-4.400000000000000350000000000000	-24.888500000000000500000000000000	0.577552574419941678000000000000
-4.199999999999999290000000000000	-24.871439999999999800000000000000	0.651472547567530036000000000000
-4.000000000000000000000000000000	-24.857659999999999200000000000000	0.440543164516352004000000000000
-3.799999999999999820000000000000	-24.839559999999998700000000000000	0.498028362501345079000000000000
-3.599999999999999640000000000000	-24.820859999999999700000000000000	0.957811811422029313000000000000
-3.399999999999999470000000000000	-24.803960000000000000000000000000	0.757752257466651979000000000000
-3.199999999999999290000000000000	-24.786300000000000600000000000000	0.292827742492655529000000000000
-3.000000000000000000000000000000	-24.768339999999998500000000000000	0.046685012452296170700000000000
-2.799999999999999820000000000000	-24.748670000000000600000000000000	0.111608006151207473000000000000
-2.599999999999999640000000000000	-24.730789999999998900000000000000	0.377817792552995968000000000000
-2.399999999999999470000000000000	-24.705010000000001500000000000000	0.272673962506331025000000000000
-2.199999999999999290000000000000	-24.679939999999998400000000000000	0.444420715468605731000000000000
-2.000000000000000000000000000000	-24.660170000000000800000000000000	0.557964736357646873000000000000
-1.799999999999999820000000000000	-24.635719999999999200000000000000	0.481397569224855992000000000000
-1.599999999999999640000000000000	-24.613450000000000300000000000000	0.528521893274048526000000000000
-1.399999999999999470000000000000	-24.593260000000000800000000000000	0.974541395273312849000000000000
-1.199999999999999290000000000000	-24.574770000000000900000000000000	0.044241036392386412500000000000
-1.000000000000000000000000000000	-24.552340000000000900000000000000	0.582621477289761769000000000000
-0.799999999999999822000000000000	-24.530960000000000300000000000000	0.930645810990053945000000000000
-0.599999999999999645000000000000	-24.506730000000001000000000000000	0.651673612846870420000000000000
-0.399999999999999467000000000000	-24.483219999999999300000000000000	0.888039620649093919000000000000
-0.199999999999999289000000000000	-24.463129999999999600000000000000	0.732441948582063240000000000000
0.000000000000000000000000000000	-24.447980000000001100000000000000	0.262295908677899092000000000000
0.200000000000001066000000000000	-24.429619999999999900000000000000	0.910017931443385608000000000000
0.400000000000000355000000000000	-24.416910000000001400000000000000	0.758086046864187679000000000000
0.599999999999999645000000000000	-24.408210000000000400000000000000	0.340385806743054520000000000000
0.800000000000000710000000000000	-24.406510000000000800000000000000	0.851650024578160081000000000000
1.000000000000000000000000000000	-24.410199999999999700000000000000	0.130486307436246562000000000000
1.200000000000001070000000000000	-24.421530000000000600000000000000	0.145167211484201086000000000000
1.400000000000000350000000000000	-24.430340000000001000000000000000	0.139810352379701408000000000000
1.600000000000001420000000000000	-24.436479999999999500000000000000	0.121218484623033529000000000000
1.800000000000000710000000000000	-24.449459999999998400000000000000	0.605460624495961497000000000000
2.000000000000000000000000000000	-24.464849999999998400000000000000	0.427704867170747072000000000000
2.200000000000001060000000000000	-24.480879999999999100000000000000	0.467549376387463522000000000000
2.400000000000000350000000000000	-24.494099999999999500000000000000	0.067376922308224784800000000000
2.600000000000001420000000000000	-24.510120000000000600000000000000	0.642014105511866218000000000000
2.800000000000000710000000000000	-24.523209999999998800000000000000	0.498769778487900162000000000000
3.000000000000000000000000000000	-24.536770000000000600000000000000	0.414150669277535632000000000000
3.200000000000001060000000000000	-24.553609999999999000000000000000	0.584908374593245739000000000000
3.400000000000000350000000000000	-24.574130000000000200000000000000	0.776216441762688003000000000000
3.600000000000001420000000000000	-24.591120000000000100000000000000	0.779013004526533992000000000000
3.800000000000000710000000000000	-24.605270000000000800000000000000	0.644268225967973285000000000000
4.000000000000000000000000000000	-24.620570000000000700000000000000	0.188287955491286851000000000000
4.200000000000001060000000000000	-24.638410000000000400000000000000	0.277555654934445006000000000000
4.400000000000000350000000000000	-24.653629999999999700000000000000	0.290588279068995980000000000000
4.600000000000001420000000000000	-24.671800000000001000000000000000	0.643599657218655974000000000000
4.800000000000000710000000000000	-24.692209999999999300000000000000	0.558506085138116948000000000000
5.000000000000000000000000000000	-24.702799999999999900000000000000	0.683367283357500077000000000000
5.200000000000001060000000000000	-24.718810000000001300000000000000	0.326695444422719472000000000000
5.400000000000000350000000000000	-24.731639999999998700000000000000	0.015866291870541893200000000000
5.600000000000001420000000000000	-24.746759999999998300000000000000	0.513110914410011554000000000000
5.800000000000000710000000000000	-24.766929999999998500000000000000	0.692974998384271234000000000000
6.000000000000000000000000000000	-24.780409999999999800000000000000	0.474544679872438202000000000000
6.200000000000001060000000000000	-24.801339999999999700000000000000	0.385099143548677691000000000000
6.400000000000000350000000000000	-24.822440000000000300000000000000	0.258374161608306618000000000000
6.600000000000001420000000000000	-24.836880000000000700000000000000	0.260023911927400597000000000000
6.800000000000000710000000000000	-24.853519999999999600000000000000	0.415771344875537796000000000000
7.000000000000000000000000000000	-24.866040000000001700000000000000	0.616105824221527376000000000000
7.200000000000001060000000000000	-24.888850000000001500000000000000	0.728966133955258666000000000000
7.400000000000000350000000000000	-24.902239999999999000000000000000	0.279745841783885452000000000000
7.600000000000001420000000000000	-24.926839999999998500000000000000	0.907754617242388706000000000000
7.800000000000000710000000000000	-24.942889999999998400000000000000	0.641807329546575600000000000000
8.000000000000000000000000000000	-24.963770000000000200000000000000	0.595379418914417924000000000000
