# Supplementary material for: Ferromagnetism modulation by ultralow current in a two-dimensional polycrystalline molybdenum disulphide atomic layered structure
Source: Sci Rep. 2022 Oct 13;12:17199. doi: 10.1038/s41598-022-22113-3 (PMC9562137; doi:10.1038/s41598-022-22113-3)
Supplement: Supplementary file 2 — Supplementary Information. [file 41598_2022_22113_MOESM2_ESM.zip › Supplementary file/Raw Data/InPlaneMag-NegaCurr/20211118-143940-D048-2-4K-batch-90deg-Nega-Major-MagField.csv]

Magnetic (T)	MagnetoVoltage (V)	MagnetoVoltage2 (V)
8.000000000000000000000000000000	-34.614800000000002400000000000000	0.203476051369309907000000000000
7.799999999999999820000000000000	-34.603079999999998500000000000000	0.829854400846437912000000000000
7.599999999999999640000000000000	-34.603870000000000600000000000000	0.298878261147638824000000000000
7.400000000000000350000000000000	-34.586329999999996700000000000000	0.232685520727063277000000000000
7.200000000000000170000000000000	-34.585940000000000800000000000000	0.367255962683352477000000000000
7.000000000000000000000000000000	-34.573830000000000900000000000000	0.023928276339821197300000000000
6.799999999999999820000000000000	-34.565089999999997800000000000000	0.758703397293604920000000000000
6.599999999999999640000000000000	-34.546309999999998300000000000000	0.682241000299477651000000000000
6.400000000000000350000000000000	-34.535609999999998300000000000000	0.349045923262307323000000000000
6.200000000000000180000000000000	-34.518239999999998700000000000000	0.850134279370439616000000000000
6.000000000000000000000000000000	-34.500450000000000700000000000000	0.403542300807711474000000000000
5.799999999999999820000000000000	-34.465859999999999200000000000000	0.116093847903605329000000000000
5.599999999999999640000000000000	-34.454099999999996800000000000000	0.420655893651419532000000000000
5.400000000000000350000000000000	-34.429229999999996900000000000000	0.457678232142034735000000000000
5.199999999999999290000000000000	-34.402830000000001600000000000000	0.895902140274448033000000000000
5.000000000000000000000000000000	-34.381860000000003200000000000000	0.442410840030224239000000000000
4.799999999999999820000000000000	-34.364739999999997600000000000000	0.097051239493862073700000000000
4.599999999999999640000000000000	-34.340659999999999700000000000000	0.161034580505588831000000000000
4.400000000000000350000000000000	-34.309600000000003200000000000000	0.978493640216200444000000000000
4.199999999999999290000000000000	-34.283050000000002900000000000000	0.771285208857345084000000000000
4.000000000000000000000000000000	-34.257910000000002500000000000000	0.594116261881214580000000000000
3.799999999999999820000000000000	-34.229239999999997200000000000000	0.441377571731019991000000000000
3.599999999999999640000000000000	-34.194380000000002400000000000000	0.255664633799665975000000000000
3.399999999999999470000000000000	-34.159080000000003000000000000000	0.706666299159285582000000000000
3.199999999999999290000000000000	-34.137000000000000400000000000000	0.620563264992271435000000000000
3.000000000000000000000000000000	-34.097960000000000500000000000000	0.563443771935472792000000000000
2.799999999999999820000000000000	-34.053240000000002400000000000000	0.758371745861816215000000000000
2.599999999999999640000000000000	-34.009109999999999700000000000000	0.777635859672524354000000000000
2.399999999999999470000000000000	-33.954160000000001600000000000000	0.438333763656601594000000000000
2.199999999999999290000000000000	-33.893850000000000500000000000000	0.156517478653648290000000000000
2.000000000000000000000000000000	-33.833970000000000700000000000000	0.182848073934197997000000000000
1.799999999999999820000000000000	-33.769919999999999000000000000000	0.126433026912154745000000000000
1.599999999999999640000000000000	-33.712899999999997600000000000000	0.715368536662079890000000000000
1.399999999999999470000000000000	-33.664600000000000100000000000000	0.709666466932263984000000000000
1.199999999999999290000000000000	-33.618560000000002200000000000000	0.692006314900208474000000000000
1.000000000000000000000000000000	-33.573819999999997800000000000000	0.935479177003155415000000000000
0.799999999999999822000000000000	-33.522950000000001600000000000000	0.444182123259623474000000000000
0.599999999999999645000000000000	-33.477969999999999100000000000000	0.015817799817888111800000000000
0.399999999999999467000000000000	-33.457869999999999800000000000000	0.874497582068395562000000000000
0.199999999999999289000000000000	-33.425350000000001600000000000000	0.431807023350138763000000000000
0.000000000000000000000000000000	-33.405520000000002700000000000000	0.471910208337091463000000000000
-0.200000000000001066000000000000	-33.387569999999996600000000000000	0.004479816363942124020000000000
-0.400000000000000355000000000000	-33.384610000000002100000000000000	0.779881676151360725000000000000
-0.599999999999999645000000000000	-33.392029999999998300000000000000	0.018942578409994803600000000000
-0.800000000000000710000000000000	-33.411130000000000000000000000000	0.198159740082157310000000000000
-1.000000000000000000000000000000	-33.440289999999997400000000000000	0.551107229347288285000000000000
-1.200000000000001070000000000000	-33.475870000000000400000000000000	0.399042278226720892000000000000
-1.400000000000000350000000000000	-33.509279999999996800000000000000	0.107116317437319530000000000000
-1.600000000000001420000000000000	-33.551690000000000700000000000000	0.354965855171648137000000000000
-1.800000000000000710000000000000	-33.577840000000001900000000000000	0.992710198756139306000000000000
-2.000000000000000000000000000000	-33.611049999999998700000000000000	0.817423890106255602000000000000
-2.200000000000001060000000000000	-33.649590000000003400000000000000	0.288892785311148259000000000000
-2.400000000000000350000000000000	-33.684319999999999600000000000000	0.845699609624126824000000000000
-2.600000000000001420000000000000	-33.726019999999998300000000000000	0.738473555738755838000000000000
-2.800000000000000710000000000000	-33.749000000000002300000000000000	0.858045799377154861000000000000
-3.000000000000000000000000000000	-33.783470000000001200000000000000	0.676343584113147766000000000000
-3.200000000000001060000000000000	-33.818530000000002600000000000000	0.788281696221644346000000000000
-3.400000000000000350000000000000	-33.841700000000003000000000000000	0.495342337476281980000000000000
-3.600000000000001420000000000000	-33.871920000000002900000000000000	0.437972272305929389000000000000
-3.800000000000000710000000000000	-33.902410000000003200000000000000	0.271623668174992172000000000000
-4.000000000000000000000000000000	-33.937860000000000600000000000000	0.040345461703650942200000000000
-4.200000000000001060000000000000	-33.962530000000001000000000000000	0.206222746425338776000000000000
-4.400000000000000350000000000000	-33.989209999999999900000000000000	0.813499036942386899000000000000
-4.600000000000001420000000000000	-34.022889999999996700000000000000	0.975580750901062554000000000000
-4.800000000000000710000000000000	-34.049030000000001900000000000000	0.691443103239480106000000000000
-5.000000000000000000000000000000	-34.074680000000000700000000000000	0.540354830999064450000000000000
-5.200000000000001060000000000000	-34.107979999999997700000000000000	0.207861277367086927000000000000
-5.400000000000000350000000000000	-34.135779999999996900000000000000	0.800271918105353808000000000000
-5.600000000000001420000000000000	-34.165509999999997600000000000000	0.301709355016955172000000000000
-5.800000000000000710000000000000	-34.189700000000002000000000000000	0.024985613256768068900000000000
-6.000000000000000000000000000000	-34.223170000000003200000000000000	0.870982296823764157000000000000
-6.200000000000001060000000000000	-34.247230000000001800000000000000	0.869411137143101253000000000000
-6.400000000000000350000000000000	-34.265479999999996600000000000000	0.764579750638987310000000000000
-6.600000000000001420000000000000	-34.301479999999997900000000000000	0.069050304251536687200000000000
-6.800000000000000710000000000000	-34.326270000000000900000000000000	0.420081520886853132000000000000
-7.000000000000000000000000000000	-34.352939999999996700000000000000	0.607415623279719874000000000000
-7.200000000000001060000000000000	-34.375819999999997400000000000000	0.496309358951230628000000000000
-7.400000000000000350000000000000	-34.400489999999997800000000000000	0.301090899276151180000000000000
-7.600000000000001420000000000000	-34.433540000000000700000000000000	0.623068938947195283000000000000
-7.800000000000000710000000000000	-34.450969999999998100000000000000	0.985629888442485780000000000000
-8.000000000000000000000000000000	-34.483260000000001300000000000000	0.314687171421397016000000000000
-8.000000000000000000000000000000	-34.474850000000003500000000000000	0.626938521054104081000000000000
-7.799999999999999820000000000000	-34.484020000000001000000000000000	0.498817839387267092000000000000
-7.599999999999999640000000000000	-34.498629999999998600000000000000	0.037201538830359037800000000000
-7.400000000000000350000000000000	-34.502659999999998800000000000000	0.468694052904021996000000000000
-7.200000000000000170000000000000	-34.502330000000000600000000000000	0.196309773069605509000000000000
-7.000000000000000000000000000000	-34.500709999999998000000000000000	0.109418085473770077000000000000
-6.799999999999999820000000000000	-34.491669999999999100000000000000	0.457846861966982654000000000000
-6.599999999999999640000000000000	-34.492699999999999200000000000000	0.219885209903819767000000000000
-6.400000000000000350000000000000	-34.479160000000000200000000000000	0.362779480779313046000000000000
-6.200000000000000180000000000000	-34.475189999999997800000000000000	0.959199848909258801000000000000
-6.000000000000000000000000000000	-34.463650000000001200000000000000	0.172837062903453686000000000000
-5.799999999999999820000000000000	-34.451880000000002700000000000000	0.651343047803131014000000000000
-5.599999999999999640000000000000	-34.437390000000000600000000000000	0.138691756301269287000000000000
-5.400000000000000350000000000000	-34.416969999999999200000000000000	0.262031380701752692000000000000
-5.199999999999999290000000000000	-34.402349999999998400000000000000	0.396589606374560644000000000000
-5.000000000000000000000000000000	-34.386920000000003500000000000000	0.862866749495962981000000000000
-4.799999999999999820000000000000	-34.368209999999997700000000000000	0.401956092657841602000000000000
-4.599999999999999640000000000000	-34.350459999999998200000000000000	0.701933306605552865000000000000
-4.400000000000000350000000000000	-34.332090000000000900000000000000	0.961575951957216346000000000000
-4.199999999999999290000000000000	-34.305109999999999100000000000000	0.836474215001306032000000000000
-4.000000000000000000000000000000	-34.281019999999998000000000000000	0.355974733170709712000000000000
-3.799999999999999820000000000000	-34.252020000000001700000000000000	0.646773931826088777000000000000
-3.599999999999999640000000000000	-34.229770000000002000000000000000	0.513458955735389244000000000000
-3.399999999999999470000000000000	-34.199339999999999400000000000000	0.006439518847127789770000000000
-3.199999999999999290000000000000	-34.171920000000000000000000000000	0.187045864382413329000000000000
-3.000000000000000000000000000000	-34.136020000000002000000000000000	0.384091295757718498000000000000
-2.799999999999999820000000000000	-34.103969999999996800000000000000	0.853335762550938237000000000000
-2.599999999999999640000000000000	-34.064669999999999500000000000000	0.308346371699095734000000000000
-2.399999999999999470000000000000	-34.028559999999998800000000000000	0.704366611489872785000000000000
-2.199999999999999290000000000000	-33.993340000000003400000000000000	0.525838699050387159000000000000
-2.000000000000000000000000000000	-33.946449999999998700000000000000	0.499709845237785277000000000000
-1.799999999999999820000000000000	-33.898189999999999600000000000000	0.960906332536834995000000000000
-1.599999999999999640000000000000	-33.847949999999997300000000000000	0.926704539788411718000000000000
-1.399999999999999470000000000000	-33.802430000000001100000000000000	0.988708851319044068000000000000
-1.199999999999999290000000000000	-33.747990000000001500000000000000	0.930938883486386537000000000000
-1.000000000000000000000000000000	-33.693309999999996700000000000000	0.820915468856945551000000000000
-0.799999999999999822000000000000	-33.634940000000000300000000000000	0.113847603913906914000000000000
-0.599999999999999645000000000000	-33.590299999999999100000000000000	0.712049010091149626000000000000
-0.399999999999999467000000000000	-33.540419999999997400000000000000	0.522535123244401767000000000000
-0.199999999999999289000000000000	-33.491590000000002200000000000000	0.270728698894737718000000000000
0.000000000000000000000000000000	-33.456609999999997700000000000000	0.590157439146360652000000000000
0.200000000000001066000000000000	-33.429589999999997400000000000000	0.405468776171980405000000000000
0.400000000000000355000000000000	-33.414180000000001700000000000000	0.538227022876130778000000000000
0.599999999999999645000000000000	-33.405160000000002200000000000000	0.380508744630239981000000000000
0.800000000000000710000000000000	-33.407420000000001900000000000000	0.949696204008279032000000000000
1.000000000000000000000000000000	-33.406719999999999900000000000000	0.849517772010603078000000000000
1.200000000000001070000000000000	-33.426729999999999100000000000000	0.495710012110678555000000000000
1.400000000000000350000000000000	-33.448610000000002200000000000000	0.909129453667971488000000000000
1.600000000000001420000000000000	-33.471890000000001900000000000000	0.550491254011546527000000000000
1.800000000000000710000000000000	-33.511960000000001900000000000000	0.637032521981592214000000000000
2.000000000000000000000000000000	-33.545659999999998000000000000000	0.237417379390098215000000000000
2.200000000000001060000000000000	-33.568550000000001900000000000000	0.317930250798665881000000000000
2.400000000000000350000000000000	-33.601129999999997700000000000000	0.462072641244120952000000000000
2.600000000000001420000000000000	-33.631799999999998300000000000000	0.959450062841358475000000000000
2.800000000000000710000000000000	-33.666499999999999200000000000000	0.232850382455968230000000000000
3.000000000000000000000000000000	-33.706859999999998900000000000000	0.262959885075897404000000000000
3.200000000000001060000000000000	-33.741579999999999000000000000000	0.489380547106327501000000000000
3.400000000000000350000000000000	-33.772590000000001000000000000000	0.911477176282831647000000000000
3.600000000000001420000000000000	-33.805920000000000400000000000000	0.091213061457517286000000000000
3.800000000000000710000000000000	-33.843519999999998000000000000000	0.502196167664029858000000000000
4.000000000000000000000000000000	-33.876840000000001400000000000000	0.574958044659899414000000000000
4.200000000000001060000000000000	-33.915329999999997300000000000000	0.257067130883697148000000000000
4.400000000000000350000000000000	-33.951200000000000000000000000000	0.332011343455333785000000000000
4.600000000000001420000000000000	-33.985289999999999100000000000000	0.100585095449073014000000000000
4.800000000000000710000000000000	-34.020730000000000300000000000000	0.838187098065601876000000000000
5.000000000000000000000000000000	-34.050289999999996800000000000000	0.461968730835997210000000000000
5.200000000000001060000000000000	-34.080429999999999800000000000000	0.041991591061176780600000000000
5.400000000000000350000000000000	-34.115070000000002900000000000000	0.738491751660377948000000000000
5.600000000000001420000000000000	-34.143900000000002100000000000000	0.392846752559332379000000000000
5.800000000000000710000000000000	-34.168469999999999200000000000000	0.191914438119686892000000000000
6.000000000000000000000000000000	-34.193860000000000800000000000000	0.447250701350887070000000000000
6.200000000000001060000000000000	-34.220779999999997700000000000000	0.797935822032466824000000000000
6.400000000000000350000000000000	-34.247320000000002000000000000000	0.482228758558848502000000000000
6.600000000000001420000000000000	-34.273870000000002300000000000000	0.253955298101426585000000000000
6.800000000000000710000000000000	-34.313760000000002000000000000000	0.235504841367748519000000000000
7.000000000000000000000000000000	-34.331020000000002300000000000000	0.429268153005611275000000000000
7.200000000000001060000000000000	-34.354709999999997200000000000000	0.907587086476290050000000000000
7.400000000000000350000000000000	-34.372520000000001500000000000000	0.958289799843220935000000000000
7.600000000000001420000000000000	-34.404910000000001000000000000000	0.184021622499655590000000000000
7.800000000000000710000000000000	-34.425620000000002100000000000000	0.041135404040038903200000000000
8.000000000000000000000000000000	-34.446399999999997000000000000000	0.688501456458638028000000000000
