# Supplementary material for: Ferromagnetism modulation by ultralow current in a two-dimensional polycrystalline molybdenum disulphide atomic layered structure
Source: Sci Rep. 2022 Oct 13;12:17199. doi: 10.1038/s41598-022-22113-3 (PMC9562137; doi:10.1038/s41598-022-22113-3)
Supplement: Supplementary file 2 — Supplementary Information. [file 41598_2022_22113_MOESM2_ESM.zip › Supplementary file/Raw Data/InPlaneMag-NegaCurr/20211118-144255-D048-2-4K-batch-90deg-Nega-Major-MagField.csv]

Magnetic (T)	MagnetoVoltage (V)	MagnetoVoltage2 (V)
8.000000000000000000000000000000	-46.325229999999997700000000000000	0.194697140102198185000000000000
7.799999999999999820000000000000	-46.315170000000001900000000000000	0.820485763116328037000000000000
7.599999999999999640000000000000	-46.304250000000003200000000000000	0.509023881139169410000000000000
7.400000000000000350000000000000	-46.286329999999999500000000000000	0.965535528918874952000000000000
7.200000000000000170000000000000	-46.271129999999999400000000000000	0.361837209180494668000000000000
7.000000000000000000000000000000	-46.263669999999997600000000000000	0.681471580889712269000000000000
6.799999999999999820000000000000	-46.245449999999998100000000000000	0.777272795781314807000000000000
6.599999999999999640000000000000	-46.221060000000001300000000000000	0.210316268925413885000000000000
6.400000000000000350000000000000	-46.190030000000000100000000000000	0.131366227106991973000000000000
6.200000000000000180000000000000	-46.177729999999996800000000000000	0.096950236122602007100000000000
6.000000000000000000000000000000	-46.167110000000000900000000000000	0.784574677187697578000000000000
5.799999999999999820000000000000	-46.129500000000000100000000000000	0.208380293858739352000000000000
5.599999999999999640000000000000	-46.101390000000002100000000000000	0.497880944740744402000000000000
5.400000000000000350000000000000	-46.065989999999999300000000000000	0.645712350744987784000000000000
5.199999999999999290000000000000	-46.033670000000000700000000000000	0.942706835092363859000000000000
5.000000000000000000000000000000	-45.987529999999999500000000000000	0.068715862214971945600000000000
4.799999999999999820000000000000	-45.966630000000002100000000000000	0.704468313028851156000000000000
4.599999999999999640000000000000	-45.930750000000003300000000000000	0.383114584591554230000000000000
4.400000000000000350000000000000	-45.883530000000000300000000000000	0.228135727222705142000000000000
4.199999999999999290000000000000	-45.844090000000001300000000000000	0.199915301028496639000000000000
4.000000000000000000000000000000	-45.798600000000000400000000000000	0.281827151394877573000000000000
3.799999999999999820000000000000	-45.740659999999998300000000000000	0.368834458700908030000000000000
3.599999999999999640000000000000	-45.687629999999998600000000000000	0.272457177007187301000000000000
3.399999999999999470000000000000	-45.618090000000002200000000000000	0.904206087021390825000000000000
3.199999999999999290000000000000	-45.561669999999999400000000000000	0.416124105451089132000000000000
3.000000000000000000000000000000	-45.498919999999998200000000000000	0.488623422828063703000000000000
2.799999999999999820000000000000	-45.431820000000001800000000000000	0.028387964647461627600000000000
2.599999999999999640000000000000	-45.366360000000000200000000000000	0.711348205018691781000000000000
2.399999999999999470000000000000	-45.293959999999998400000000000000	0.331671601022025086000000000000
2.199999999999999290000000000000	-45.222129999999999900000000000000	0.219046568223498994000000000000
2.000000000000000000000000000000	-45.160240000000001700000000000000	0.953726304177242023000000000000
1.799999999999999820000000000000	-45.101300000000001900000000000000	0.330510508475049924000000000000
1.599999999999999640000000000000	-45.049799999999997600000000000000	0.376016034614686134000000000000
1.399999999999999470000000000000	-44.992359999999997900000000000000	0.523339685637462137000000000000
1.199999999999999290000000000000	-44.948160000000001400000000000000	0.357465849982562034000000000000
1.000000000000000000000000000000	-44.899619999999998700000000000000	0.189792366569506044000000000000
0.799999999999999822000000000000	-44.852150000000001700000000000000	0.105966614381125312000000000000
0.599999999999999645000000000000	-44.816809999999996700000000000000	0.943439775844639006000000000000
0.399999999999999467000000000000	-44.773040000000001700000000000000	0.805800460189934009000000000000
0.199999999999999289000000000000	-44.749369999999999000000000000000	0.262189635450296166000000000000
0.000000000000000000000000000000	-44.729869999999998200000000000000	0.692128433068031956000000000000
-0.200000000000001066000000000000	-44.719780000000000100000000000000	0.795653270714975935000000000000
-0.400000000000000355000000000000	-44.705860000000001200000000000000	0.944559181168453499000000000000
-0.599999999999999645000000000000	-44.708440000000003000000000000000	0.113123762122921301000000000000
-0.800000000000000710000000000000	-44.731459999999998400000000000000	0.591705218218278262000000000000
-1.000000000000000000000000000000	-44.756900000000001700000000000000	0.790325513070002650000000000000
-1.200000000000001070000000000000	-44.801250000000003100000000000000	0.207400752161078117000000000000
-1.400000000000000350000000000000	-44.842889999999997000000000000000	0.221228450917756669000000000000
-1.600000000000001420000000000000	-44.911070000000002200000000000000	0.059784782382312329200000000000
-1.800000000000000710000000000000	-44.942329999999998300000000000000	0.124257431541909158000000000000
-2.000000000000000000000000000000	-44.996540000000003100000000000000	0.407109059689337194000000000000
-2.200000000000001060000000000000	-45.042549999999998500000000000000	0.039840757362719525500000000000
-2.400000000000000350000000000000	-45.096600000000002200000000000000	0.145381265348445421000000000000
-2.600000000000001420000000000000	-45.170000000000001700000000000000	0.252480824123489267000000000000
-2.800000000000000710000000000000	-45.199280000000001600000000000000	0.767747769479051101000000000000
-3.000000000000000000000000000000	-45.243400000000001100000000000000	0.873744822557715128000000000000
-3.200000000000001060000000000000	-45.286409999999996500000000000000	0.081110142413346686400000000000
-3.400000000000000350000000000000	-45.328780000000001800000000000000	0.523484683925619976000000000000
-3.600000000000001420000000000000	-45.375650000000000200000000000000	0.466311549116984025000000000000
-3.800000000000000710000000000000	-45.408400000000000300000000000000	0.050853803699281163700000000000
-4.000000000000000000000000000000	-45.448590000000002900000000000000	0.665305114020636301000000000000
-4.200000000000001060000000000000	-45.491860000000002600000000000000	0.702202269550885383000000000000
-4.400000000000000350000000000000	-45.528719999999999800000000000000	0.387200715186174493000000000000
-4.600000000000001420000000000000	-45.576320000000002600000000000000	0.228785089709908185000000000000
-4.800000000000000710000000000000	-45.616570000000002900000000000000	0.781458669094823754000000000000
-5.000000000000000000000000000000	-45.659069999999999800000000000000	0.466617192579408480000000000000
-5.200000000000001060000000000000	-45.701520000000002100000000000000	0.857202586237671760000000000000
-5.400000000000000350000000000000	-45.737160000000002900000000000000	0.755380171305722214000000000000
-5.600000000000001420000000000000	-45.763500000000000500000000000000	0.612342684048576835000000000000
-5.800000000000000710000000000000	-45.803539999999998100000000000000	0.891701443411035299000000000000
-6.000000000000000000000000000000	-45.837380000000003100000000000000	0.589645823502943367000000000000
-6.200000000000001060000000000000	-45.878070000000001000000000000000	0.568238799259780602000000000000
-6.400000000000000350000000000000	-45.920420000000000000000000000000	0.480687606659270461000000000000
-6.600000000000001420000000000000	-45.951039999999999000000000000000	0.252141206391617523000000000000
-6.800000000000000710000000000000	-45.991880000000001800000000000000	0.196058387684992397000000000000
-7.000000000000000000000000000000	-46.008339999999996900000000000000	0.507846414680272140000000000000
-7.200000000000001060000000000000	-46.055320000000001800000000000000	0.008932570040497189730000000000
-7.400000000000000350000000000000	-46.086280000000002100000000000000	0.059980316725447124800000000000
-7.600000000000001420000000000000	-46.131650000000000500000000000000	0.574251334676918246000000000000
-7.800000000000000710000000000000	-46.157049999999998100000000000000	0.205096187109893746000000000000
-8.000000000000000000000000000000	-46.182630000000003100000000000000	0.721603363017450983000000000000
-8.000000000000000000000000000000	-46.177990000000001200000000000000	0.378237552184796710000000000000
-7.799999999999999820000000000000	-46.170340000000003000000000000000	0.685050606836448472000000000000
-7.599999999999999640000000000000	-46.200310000000001700000000000000	0.355630328171250731000000000000
-7.400000000000000350000000000000	-46.183950000000002900000000000000	0.319451515643246253000000000000
-7.200000000000000170000000000000	-46.192030000000002600000000000000	0.711186202520376565000000000000
-7.000000000000000000000000000000	-46.176239999999999900000000000000	0.778736016388315910000000000000
-6.799999999999999820000000000000	-46.169319999999999000000000000000	0.171795771563199917000000000000
-6.599999999999999640000000000000	-46.151949999999999300000000000000	0.310451178983982778000000000000
-6.400000000000000350000000000000	-46.138649999999998400000000000000	0.224163987059067482000000000000
-6.200000000000000180000000000000	-46.133789999999997600000000000000	0.327449390089629366000000000000
-6.000000000000000000000000000000	-46.116430000000001100000000000000	0.181231393266329199000000000000
-5.799999999999999820000000000000	-46.091129999999999700000000000000	0.358162122765671942000000000000
-5.599999999999999640000000000000	-46.061999999999997600000000000000	0.805312620237502052000000000000
-5.400000000000000350000000000000	-46.045560000000001800000000000000	0.643228309004823639000000000000
-5.199999999999999290000000000000	-46.023389999999999100000000000000	0.282763315250467606000000000000
-5.000000000000000000000000000000	-45.998359999999998100000000000000	0.097550521621952102100000000000
-4.799999999999999820000000000000	-45.965440000000000900000000000000	0.754033668690547554000000000000
-4.599999999999999640000000000000	-45.932130000000000800000000000000	0.379199266314059979000000000000
-4.400000000000000350000000000000	-45.906419999999997100000000000000	0.697869372318883574000000000000
-4.199999999999999290000000000000	-45.868420000000000400000000000000	0.393747882778779257000000000000
-4.000000000000000000000000000000	-45.837080000000000200000000000000	0.995126260172236931000000000000
-3.799999999999999820000000000000	-45.790140000000000900000000000000	0.924367657869310077000000000000
-3.599999999999999640000000000000	-45.746560000000002300000000000000	0.898622864358313844000000000000
-3.399999999999999470000000000000	-45.714159999999999700000000000000	0.719757395426932511000000000000
-3.199999999999999290000000000000	-45.663080000000000800000000000000	0.504689479333714219000000000000
-3.000000000000000000000000000000	-45.609490000000000900000000000000	0.614167399135358671000000000000
-2.799999999999999820000000000000	-45.560690000000001000000000000000	0.464800122641133573000000000000
-2.599999999999999640000000000000	-45.509120000000002900000000000000	0.034123707456478413800000000000
-2.399999999999999470000000000000	-45.440669999999997200000000000000	0.871476358599117651000000000000
-2.199999999999999290000000000000	-45.374160000000003300000000000000	0.872717037933214534000000000000
-2.000000000000000000000000000000	-45.315730000000002000000000000000	0.956942117737120679000000000000
-1.799999999999999820000000000000	-45.239910000000001800000000000000	0.079354753341368322600000000000
-1.599999999999999640000000000000	-45.167940000000001500000000000000	0.930883917200409527000000000000
-1.399999999999999470000000000000	-45.091310000000000000000000000000	0.252147224911800472000000000000
-1.199999999999999290000000000000	-45.016109999999997600000000000000	0.293438700271373642000000000000
-1.000000000000000000000000000000	-44.955829999999998800000000000000	0.496548261363664922000000000000
-0.799999999999999822000000000000	-44.889809999999997100000000000000	0.910040872992760263000000000000
-0.599999999999999645000000000000	-44.831020000000002300000000000000	0.883289381245955685000000000000
-0.399999999999999467000000000000	-44.793280000000002800000000000000	0.690740686950896965000000000000
-0.199999999999999289000000000000	-44.755600000000001100000000000000	0.205469468073744999000000000000
0.000000000000000000000000000000	-44.724580000000003100000000000000	0.489101443066277230000000000000
0.200000000000001066000000000000	-44.721029999999998900000000000000	0.780743890719871380000000000000
0.400000000000000355000000000000	-44.706629999999997000000000000000	0.123974726013684311000000000000
0.599999999999999645000000000000	-44.697290000000002400000000000000	0.962841824394705004000000000000
0.800000000000000710000000000000	-44.709159999999997100000000000000	0.310295526863686000000000000000
1.000000000000000000000000000000	-44.725610000000003200000000000000	0.360143188762314992000000000000
1.200000000000001070000000000000	-44.756480000000003300000000000000	0.644894799230233850000000000000
1.400000000000000350000000000000	-44.784239999999996900000000000000	0.396366901383979453000000000000
1.600000000000001420000000000000	-44.816279999999999000000000000000	0.224181459538919103000000000000
1.800000000000000710000000000000	-44.851779999999998000000000000000	0.699708675786020251000000000000
2.000000000000000000000000000000	-44.893509999999999100000000000000	0.666152958101899006000000000000
2.200000000000001060000000000000	-44.940089999999997800000000000000	0.156963181881047298000000000000
2.400000000000000350000000000000	-44.987020000000001100000000000000	0.619598823631501538000000000000
2.600000000000001420000000000000	-45.040810000000000400000000000000	0.166583372586160960000000000000
2.800000000000000710000000000000	-45.097790000000003300000000000000	0.197196045092724148000000000000
3.000000000000000000000000000000	-45.152490000000000200000000000000	0.037071583090535931200000000000
3.200000000000001060000000000000	-45.198999999999998000000000000000	0.112520209876090238000000000000
3.400000000000000350000000000000	-45.244880000000002000000000000000	0.842761223865456044000000000000
3.600000000000001420000000000000	-45.294530000000001700000000000000	0.236973095694191560000000000000
3.800000000000000710000000000000	-45.341949999999997100000000000000	0.417307010961915026000000000000
4.000000000000000000000000000000	-45.398499999999998500000000000000	0.154372372745207098000000000000
4.200000000000001060000000000000	-45.454140000000002400000000000000	0.144806401936004470000000000000
4.400000000000000350000000000000	-45.499339999999996500000000000000	0.179492251583732276000000000000
4.600000000000001420000000000000	-45.539630000000002500000000000000	0.410955377964771440000000000000
4.800000000000000710000000000000	-45.585509999999999300000000000000	0.202751566417069373000000000000
5.000000000000000000000000000000	-45.624279999999998800000000000000	0.621496469800955520000000000000
5.200000000000001060000000000000	-45.670510000000000100000000000000	0.382818744785900833000000000000
5.400000000000000350000000000000	-45.713380000000000800000000000000	0.414840198898750678000000000000
5.600000000000001420000000000000	-45.749400000000001400000000000000	0.395955495362220633000000000000
5.800000000000000710000000000000	-45.791759999999996400000000000000	0.549920619936921096000000000000
6.000000000000000000000000000000	-45.818100000000001100000000000000	0.689415570539109845000000000000
6.200000000000001060000000000000	-45.863799999999997600000000000000	0.848596497127890536000000000000
6.400000000000000350000000000000	-45.899439999999998400000000000000	0.513833597351915028000000000000
6.600000000000001420000000000000	-45.930469999999999700000000000000	0.444032759093812235000000000000
6.800000000000000710000000000000	-45.967120000000001300000000000000	0.707477848173557744000000000000
7.000000000000000000000000000000	-45.998510000000003100000000000000	0.034546355246381832400000000000
7.200000000000001060000000000000	-46.039619999999999300000000000000	0.907262185501203633000000000000
7.400000000000000350000000000000	-46.069259999999999800000000000000	0.490107954875640850000000000000
7.600000000000001420000000000000	-46.096969999999998900000000000000	0.730030434112547200000000000000
7.800000000000000710000000000000	-46.131999999999997900000000000000	0.473588536406009064000000000000
8.000000000000000000000000000000	-46.166179999999997100000000000000	0.599874354394721587000000000000
