# Supplementary material for: Ferromagnetism modulation by ultralow current in a two-dimensional polycrystalline molybdenum disulphide atomic layered structure
Source: Sci Rep. 2022 Oct 13;12:17199. doi: 10.1038/s41598-022-22113-3 (PMC9562137; doi:10.1038/s41598-022-22113-3)
Supplement: Supplementary file 2 — Supplementary Information. [file 41598_2022_22113_MOESM2_ESM.zip › Supplementary file/Raw Data/InPlaneMag-NegaCurr/20211118-144610-D048-2-4K-batch-90deg-Nega-Major-MagField.csv]

Magnetic (T)	MagnetoVoltage (V)	MagnetoVoltage2 (V)
8.000000000000000000000000000000	-59.934100000000000800000000000000	0.973733297458718727000000000000
7.799999999999999820000000000000	-59.923009999999997800000000000000	0.972636883395058715000000000000
7.599999999999999640000000000000	-59.902889999999999300000000000000	0.897349290843438840000000000000
7.400000000000000350000000000000	-59.867390000000000300000000000000	0.124126512614063156000000000000
7.200000000000000170000000000000	-59.851869999999998100000000000000	0.724860232468470089000000000000
7.000000000000000000000000000000	-59.814500000000002400000000000000	0.575548553971864329000000000000
6.799999999999999820000000000000	-59.779139999999998100000000000000	0.595226409296998327000000000000
6.599999999999999640000000000000	-59.756909999999997700000000000000	0.237648098436384458000000000000
6.400000000000000350000000000000	-59.696649999999998200000000000000	0.254199626025921610000000000000
6.200000000000000180000000000000	-59.697800000000000800000000000000	0.293458478556130053000000000000
6.000000000000000000000000000000	-59.671829999999999900000000000000	0.642711112793724171000000000000
5.799999999999999820000000000000	-59.633980000000001100000000000000	0.244259611789033215000000000000
5.599999999999999640000000000000	-59.560600000000000800000000000000	0.532064148807790849000000000000
5.400000000000000350000000000000	-59.533810000000002500000000000000	0.279656113074680190000000000000
5.199999999999999290000000000000	-59.487740000000002200000000000000	0.561653927984390844000000000000
5.000000000000000000000000000000	-59.415070000000000000000000000000	0.161518825251286913000000000000
4.799999999999999820000000000000	-59.402070000000001900000000000000	0.204904630451725689000000000000
4.599999999999999640000000000000	-59.369169999999996800000000000000	0.467765801796871994000000000000
4.400000000000000350000000000000	-59.302100000000002900000000000000	0.906873280251877300000000000000
4.199999999999999290000000000000	-59.261409999999997900000000000000	0.222771390647229062000000000000
4.000000000000000000000000000000	-59.199420000000003400000000000000	0.263449577874829810000000000000
3.799999999999999820000000000000	-59.118679999999997600000000000000	0.873893689663716166000000000000
3.599999999999999640000000000000	-59.064250000000001200000000000000	0.847684233423971145000000000000
3.399999999999999470000000000000	-58.980440000000001500000000000000	0.587124330284731544000000000000
3.199999999999999290000000000000	-58.915919999999999800000000000000	0.042523185475196623200000000000
3.000000000000000000000000000000	-58.871339999999996400000000000000	0.168382104195164750000000000000
2.799999999999999820000000000000	-58.828499999999998200000000000000	0.297540066583223961000000000000
2.599999999999999640000000000000	-58.731850000000001400000000000000	0.451413350867309049000000000000
2.399999999999999470000000000000	-58.649239999999998900000000000000	0.021588173816332378900000000000
2.199999999999999290000000000000	-58.600600000000000000000000000000	0.427287169013094825000000000000
2.000000000000000000000000000000	-58.501249999999998800000000000000	0.251404767904834348000000000000
1.799999999999999820000000000000	-58.435789999999997200000000000000	0.218214382772595084000000000000
1.599999999999999640000000000000	-58.355060000000001700000000000000	0.151480447685881980000000000000
1.399999999999999470000000000000	-58.299680000000002100000000000000	0.403098972622810692000000000000
1.199999999999999290000000000000	-58.240240000000000000000000000000	0.264379339836622096000000000000
1.000000000000000000000000000000	-58.168089999999999400000000000000	0.276172235532446297000000000000
0.799999999999999822000000000000	-58.086709999999996500000000000000	0.778980638845159445000000000000
0.599999999999999645000000000000	-58.035240000000001700000000000000	0.510579054059333792000000000000
0.399999999999999467000000000000	-57.997459999999996600000000000000	0.412005610203056205000000000000
0.199999999999999289000000000000	-57.956600000000001600000000000000	0.696549192787769722000000000000
0.000000000000000000000000000000	-57.924599999999998000000000000000	0.067056497768740897000000000000
-0.200000000000001066000000000000	-57.889350000000000300000000000000	0.242933315726059806000000000000
-0.400000000000000355000000000000	-57.900579999999997900000000000000	0.120600257691286128000000000000
-0.599999999999999645000000000000	-57.888840000000001800000000000000	0.442713689843675207000000000000
-0.800000000000000710000000000000	-57.934339999999998800000000000000	0.112280622151012421000000000000
-1.000000000000000000000000000000	-57.960990000000002400000000000000	0.982125434846687795000000000000
-1.200000000000001070000000000000	-58.004730000000002100000000000000	0.507377714753023401000000000000
-1.400000000000000350000000000000	-58.087649999999996400000000000000	0.879351995131487096000000000000
-1.600000000000001420000000000000	-58.150039999999997000000000000000	0.378930770500096492000000000000
-1.800000000000000710000000000000	-58.216320000000003100000000000000	0.744642049244419013000000000000
-2.000000000000000000000000000000	-58.286039999999999800000000000000	0.586058693541077424000000000000
-2.200000000000001060000000000000	-58.343659999999999800000000000000	0.167997269838725094000000000000
-2.400000000000000350000000000000	-58.409919999999999600000000000000	0.973788680624827263000000000000
-2.600000000000001420000000000000	-58.477780000000002700000000000000	0.407141496860150553000000000000
-2.800000000000000710000000000000	-58.518920000000001300000000000000	0.242030537492948117000000000000
-3.000000000000000000000000000000	-58.596319999999998600000000000000	0.249949529170555906000000000000
-3.200000000000001060000000000000	-58.654009999999999500000000000000	0.591259135670406000000000000000
-3.400000000000000350000000000000	-58.703249999999997000000000000000	0.612024938629621484000000000000
-3.600000000000001420000000000000	-58.746659999999998500000000000000	0.178728183953622555000000000000
-3.800000000000000710000000000000	-58.815730000000002000000000000000	0.964609357433359626000000000000
-4.000000000000000000000000000000	-58.875239999999998000000000000000	0.624993235173471717000000000000
-4.200000000000001060000000000000	-58.902020000000000200000000000000	0.228372345729934034000000000000
-4.400000000000000350000000000000	-58.984139999999996400000000000000	0.869978566565133171000000000000
-4.600000000000001420000000000000	-59.020969999999998300000000000000	0.195689290938468652000000000000
-4.800000000000000710000000000000	-59.092489999999997900000000000000	0.992333524385552334000000000000
-5.000000000000000000000000000000	-59.141939999999998100000000000000	0.443086633641389671000000000000
-5.200000000000001060000000000000	-59.172890000000002400000000000000	0.104280888363618374000000000000
-5.400000000000000350000000000000	-59.234459999999998500000000000000	0.365688177575492990000000000000
-5.600000000000001420000000000000	-59.265160000000001600000000000000	0.761618356791967876000000000000
-5.800000000000000710000000000000	-59.322040000000001200000000000000	0.424957383477854611000000000000
-6.000000000000000000000000000000	-59.372909999999997400000000000000	0.833047787679692453000000000000
-6.200000000000001060000000000000	-59.422550000000001000000000000000	0.490615745559893845000000000000
-6.400000000000000350000000000000	-59.461150000000003500000000000000	0.983531247033774924000000000000
-6.600000000000001420000000000000	-59.499899999999996600000000000000	0.017407692569372912300000000000
-6.800000000000000710000000000000	-59.559409999999999700000000000000	0.954523281790195188000000000000
-7.000000000000000000000000000000	-59.585209999999996400000000000000	0.209254743320342218000000000000
-7.200000000000001060000000000000	-59.642420000000001300000000000000	0.815512691724534555000000000000
-7.400000000000000350000000000000	-59.695129999999998900000000000000	0.703299555056370762000000000000
-7.600000000000001420000000000000	-59.750869999999999000000000000000	0.475119728504011851000000000000
-7.800000000000000710000000000000	-59.757289999999997500000000000000	0.971982408289310484000000000000
-8.000000000000000000000000000000	-59.812779999999996500000000000000	0.081415679238815208400000000000
-8.000000000000000000000000000000	-59.784320000000001000000000000000	0.172732694229774886000000000000
-7.799999999999999820000000000000	-59.779110000000002800000000000000	0.586400836472551035000000000000
-7.599999999999999640000000000000	-59.766899999999999600000000000000	0.019047129993299272100000000000
-7.400000000000000350000000000000	-59.743940000000002000000000000000	0.897457284669116895000000000000
-7.200000000000000170000000000000	-59.756019999999999400000000000000	0.181645976679908561000000000000
-7.000000000000000000000000000000	-59.727629999999997700000000000000	0.848311987419015700000000000000
-6.799999999999999820000000000000	-59.710299999999996600000000000000	0.157320201773687218000000000000
-6.599999999999999640000000000000	-59.696370000000001700000000000000	0.230341748876905061000000000000
-6.400000000000000350000000000000	-59.702280000000001800000000000000	0.592151757531769185000000000000
-6.200000000000000180000000000000	-59.657550000000000500000000000000	0.036633141104114752600000000000
-6.000000000000000000000000000000	-59.635869999999997000000000000000	0.014381664544742101000000000000
-5.799999999999999820000000000000	-59.605960000000003100000000000000	0.319119122915760167000000000000
-5.599999999999999640000000000000	-59.573079999999997300000000000000	0.290579079633523252000000000000
-5.400000000000000350000000000000	-59.529659999999999800000000000000	0.197357727771158453000000000000
-5.199999999999999290000000000000	-59.514400000000001900000000000000	0.445834452501654210000000000000
-5.000000000000000000000000000000	-59.443579999999997200000000000000	0.119809393122384478000000000000
-4.799999999999999820000000000000	-59.402599999999999600000000000000	0.505541224162038283000000000000
-4.599999999999999640000000000000	-59.368690000000000800000000000000	0.518950884380907307000000000000
-4.400000000000000350000000000000	-59.341650000000001300000000000000	0.892525393949491041000000000000
-4.199999999999999290000000000000	-59.252749999999998900000000000000	0.798506591936721133000000000000
-4.000000000000000000000000000000	-59.203499999999998200000000000000	0.701213538236897360000000000000
-3.799999999999999820000000000000	-59.136639999999999800000000000000	0.798050455440042938000000000000
-3.599999999999999640000000000000	-59.105780000000002800000000000000	0.445829706743874343000000000000
-3.399999999999999470000000000000	-59.064329999999998200000000000000	0.868313464489536280000000000000
-3.199999999999999290000000000000	-58.994169999999996800000000000000	0.570490728665295155000000000000
-3.000000000000000000000000000000	-58.934539999999998300000000000000	0.834919494870046685000000000000
-2.799999999999999820000000000000	-58.850830000000001900000000000000	0.780987151813004710000000000000
-2.599999999999999640000000000000	-58.780979999999999500000000000000	0.301435512209550005000000000000
-2.399999999999999470000000000000	-58.717950000000001800000000000000	0.752616450502993306000000000000
-2.199999999999999290000000000000	-58.652679999999996600000000000000	0.564788157587168937000000000000
-2.000000000000000000000000000000	-58.581389999999998900000000000000	0.334522056297979597000000000000
-1.799999999999999820000000000000	-58.506900000000001600000000000000	0.620228005438064223000000000000
-1.599999999999999640000000000000	-58.396850000000000600000000000000	0.612606366780587663000000000000
-1.399999999999999470000000000000	-58.300759999999996800000000000000	0.288345269968882878000000000000
-1.199999999999999290000000000000	-58.209409999999998300000000000000	0.701727305203092122000000000000
-1.000000000000000000000000000000	-58.134160000000001400000000000000	0.100492967964702196000000000000
-0.799999999999999822000000000000	-58.070540000000001100000000000000	0.513880753215799402000000000000
-0.599999999999999645000000000000	-58.030239999999999100000000000000	0.771798268433752987000000000000
-0.399999999999999467000000000000	-57.993110000000001400000000000000	0.144620339832971290000000000000
-0.199999999999999289000000000000	-57.966749999999997500000000000000	0.823839914121580641000000000000
0.000000000000000000000000000000	-57.916580000000003200000000000000	0.458524617525369660000000000000
0.200000000000001066000000000000	-57.880290000000002200000000000000	0.822160666179266974000000000000
0.400000000000000355000000000000	-57.881549999999997100000000000000	0.596127658311317088000000000000
0.599999999999999645000000000000	-57.898440000000000800000000000000	0.664141684810674038000000000000
0.800000000000000710000000000000	-57.908690000000000000000000000000	0.411564904104625429000000000000
1.000000000000000000000000000000	-57.927990000000001200000000000000	0.432583760903511250000000000000
1.200000000000001070000000000000	-57.954009999999996700000000000000	0.608672238892608686000000000000
1.400000000000000350000000000000	-58.052100000000002900000000000000	0.119303865324316583000000000000
1.600000000000001420000000000000	-58.096690000000002300000000000000	0.364610766434397604000000000000
1.800000000000000710000000000000	-58.148829999999996600000000000000	0.013001799744974285000000000000
2.000000000000000000000000000000	-58.197029999999998000000000000000	0.383046307011499110000000000000
2.200000000000001060000000000000	-58.260770000000000800000000000000	0.375480914372086971000000000000
2.400000000000000350000000000000	-58.309699999999999400000000000000	0.552362270097657593000000000000
2.600000000000001420000000000000	-58.400460000000002400000000000000	0.281983788137824209000000000000
2.800000000000000710000000000000	-58.444240000000000600000000000000	0.925722818085164545000000000000
3.000000000000000000000000000000	-58.502949999999998400000000000000	0.158921743279528904000000000000
3.200000000000001060000000000000	-58.543419999999997500000000000000	0.489846881689470770000000000000
3.400000000000000350000000000000	-58.609870000000000800000000000000	0.477624886293418260000000000000
3.600000000000001420000000000000	-58.670299999999997400000000000000	0.746678480111897524000000000000
3.800000000000000710000000000000	-58.732810000000000600000000000000	0.838107487553758634000000000000
4.000000000000000000000000000000	-58.775719999999999700000000000000	0.355971282701191827000000000000
4.200000000000001060000000000000	-58.846119999999999100000000000000	0.415943527031818139000000000000
4.400000000000000350000000000000	-58.879089999999997900000000000000	0.828236548870247002000000000000
4.600000000000001420000000000000	-58.939839999999996600000000000000	0.139628552001477058000000000000
4.800000000000000710000000000000	-58.999339999999996500000000000000	0.335807352398008518000000000000
5.000000000000000000000000000000	-59.035370000000000300000000000000	0.647146295979685648000000000000
5.200000000000001060000000000000	-59.083120000000000900000000000000	0.638632245149205024000000000000
5.400000000000000350000000000000	-59.128079999999997000000000000000	0.845249969736184159000000000000
5.600000000000001420000000000000	-59.196579999999997300000000000000	0.881175763014322211000000000000
5.800000000000000710000000000000	-59.259579999999999700000000000000	0.796357059494814390000000000000
6.000000000000000000000000000000	-59.258240000000000600000000000000	0.689568088734780260000000000000
6.200000000000001060000000000000	-59.330309999999997200000000000000	0.776558647954910697000000000000
6.400000000000000350000000000000	-59.387959999999999600000000000000	0.234462860813845264000000000000
6.600000000000001420000000000000	-59.440089999999997800000000000000	0.028129147424525546800000000000
6.800000000000000710000000000000	-59.488869999999998500000000000000	0.181296787882624599000000000000
7.000000000000000000000000000000	-59.497830000000000400000000000000	0.142765468202283863000000000000
7.200000000000001060000000000000	-59.562669999999997100000000000000	0.384147073341801759000000000000
7.400000000000000350000000000000	-59.608570000000000200000000000000	0.586331620594734204000000000000
7.600000000000001420000000000000	-59.641230000000000200000000000000	0.690183822083568321000000000000
7.800000000000000710000000000000	-59.677430000000001000000000000000	0.614470859813878611000000000000
8.000000000000000000000000000000	-59.725810000000002700000000000000	0.474548763349127878000000000000
