# Supplementary material for: Ferromagnetism modulation by ultralow current in a two-dimensional polycrystalline molybdenum disulphide atomic layered structure
Source: Sci Rep. 2022 Oct 13;12:17199. doi: 10.1038/s41598-022-22113-3 (PMC9562137; doi:10.1038/s41598-022-22113-3)
Supplement: Supplementary file 2 — Supplementary Information. [file 41598_2022_22113_MOESM2_ESM.zip › Supplementary file/Raw Data/InPlaneMag-NegaCurr/20211118-144925-D048-2-4K-batch-90deg-Nega-Major-MagField.csv]

Magnetic (T)	MagnetoVoltage (V)	MagnetoVoltage2 (V)
8.000000000000000000000000000000	-76.254769999999993400000000000000	0.548521729842555317000000000000
7.799999999999999820000000000000	-76.222610000000003000000000000000	0.902932683051345997000000000000
7.599999999999999640000000000000	-76.179509999999993300000000000000	0.579977330345844866000000000000
7.400000000000000350000000000000	-76.236570000000000300000000000000	0.057629807511392350300000000000
7.200000000000000170000000000000	-76.145030000000005500000000000000	0.325282706669338895000000000000
7.000000000000000000000000000000	-76.047740000000004500000000000000	0.318876444975654039000000000000
6.799999999999999820000000000000	-76.030370000000004800000000000000	0.476771086621702977000000000000
6.599999999999999640000000000000	-75.959549999999993000000000000000	0.648716243651718649000000000000
6.400000000000000350000000000000	-75.983649999999997200000000000000	0.458108434500721362000000000000
6.200000000000000180000000000000	-75.883480000000005800000000000000	0.827253263395394178000000000000
6.000000000000000000000000000000	-75.862979999999993100000000000000	0.359741189278791396000000000000
5.799999999999999820000000000000	-75.780479999999997100000000000000	0.733299516324729117000000000000
5.599999999999999640000000000000	-75.753429999999994400000000000000	0.373153467075371115000000000000
5.400000000000000350000000000000	-75.708600000000004100000000000000	0.263599100796888308000000000000
5.199999999999999290000000000000	-75.569000000000002600000000000000	0.371504220373077398000000000000
5.000000000000000000000000000000	-75.515469999999993400000000000000	0.402860484297774324000000000000
4.799999999999999820000000000000	-75.458839999999995000000000000000	0.622157351371201539000000000000
4.599999999999999640000000000000	-75.413100000000000000000000000000	0.401351884737885856000000000000
4.400000000000000350000000000000	-75.402869999999992900000000000000	0.542248129561081704000000000000
4.199999999999999290000000000000	-75.240579999999994200000000000000	0.426407549894932902000000000000
4.000000000000000000000000000000	-75.134680000000003000000000000000	0.134416557072394749000000000000
3.799999999999999820000000000000	-75.071399999999997000000000000000	0.970332485168335590000000000000
3.599999999999999640000000000000	-74.959080000000000100000000000000	0.297122047195698347000000000000
3.399999999999999470000000000000	-74.887370000000004200000000000000	0.079370531605756466900000000000
3.199999999999999290000000000000	-74.809200000000004100000000000000	0.815999697199089047000000000000
3.000000000000000000000000000000	-74.787199999999998500000000000000	0.186931522649204318000000000000
2.799999999999999820000000000000	-74.692920000000000800000000000000	0.603283466894417142000000000000
2.599999999999999640000000000000	-74.613240000000004600000000000000	0.603372016043674408000000000000
2.399999999999999470000000000000	-74.525189999999994900000000000000	0.388068244457980604000000000000
2.199999999999999290000000000000	-74.407780000000002400000000000000	0.544828784195383608000000000000
2.000000000000000000000000000000	-74.299419999999997800000000000000	0.589724963284814940000000000000
1.799999999999999820000000000000	-74.222250000000002400000000000000	0.803318658301345412000000000000
1.599999999999999640000000000000	-74.101650000000006400000000000000	0.963370723984271038000000000000
1.399999999999999470000000000000	-74.030850000000000900000000000000	0.895260498034111896000000000000
1.199999999999999290000000000000	-73.890219999999999300000000000000	0.886239201293721024000000000000
1.000000000000000000000000000000	-73.814449999999993600000000000000	0.754052029275988023000000000000
0.799999999999999822000000000000	-73.744579999999999100000000000000	0.454065611058418195000000000000
0.599999999999999645000000000000	-73.667649999999994700000000000000	0.439582981164666653000000000000
0.399999999999999467000000000000	-73.614810000000005600000000000000	0.270997181590983072000000000000
0.199999999999999289000000000000	-73.567470000000000100000000000000	0.141196962579944962000000000000
0.000000000000000000000000000000	-73.481030000000004000000000000000	0.508420859253360779000000000000
-0.200000000000001066000000000000	-73.117329999999995400000000000000	0.487791536921913016000000000000
-0.400000000000000355000000000000	-73.140339999999994800000000000000	0.003221245353991708530000000000
-0.599999999999999645000000000000	-73.169449999999997600000000000000	0.236398176630721712000000000000
-0.800000000000000710000000000000	-73.189989999999994500000000000000	0.894450710528163828000000000000
-1.000000000000000000000000000000	-73.297600000000002700000000000000	0.887983872535281882000000000000
-1.200000000000001070000000000000	-73.354770000000002000000000000000	0.869578331300345120000000000000
-1.400000000000000350000000000000	-73.433229999999994600000000000000	0.703086658187174862000000000000
-1.600000000000001420000000000000	-73.498249999999998700000000000000	0.415108631765727543000000000000
-1.800000000000000710000000000000	-73.646399999999999800000000000000	0.222533577625340540000000000000
-2.000000000000000000000000000000	-73.760050000000006700000000000000	0.414731769896337976000000000000
-2.200000000000001060000000000000	-73.856250000000002800000000000000	0.430075414712256521000000000000
-2.400000000000000350000000000000	-73.949489999999997200000000000000	0.317838708153834304000000000000
-2.600000000000001420000000000000	-73.978970000000003800000000000000	0.414480379123256970000000000000
-2.800000000000000710000000000000	-74.118420000000000400000000000000	0.457855689767267648000000000000
-3.000000000000000000000000000000	-74.226039999999997500000000000000	0.086468896284834784200000000000
-3.200000000000001060000000000000	-74.267139999999997700000000000000	0.816557479598671421000000000000
-3.400000000000000350000000000000	-74.361339999999998400000000000000	0.432531063830383644000000000000
-3.600000000000001420000000000000	-74.449809999999999300000000000000	0.773390416709786144000000000000
-3.800000000000000710000000000000	-74.519480000000001400000000000000	0.319594983804862842000000000000
-4.000000000000000000000000000000	-74.599660000000000000000000000000	0.218486546559172323000000000000
-4.200000000000001060000000000000	-74.672219999999995800000000000000	0.591594653459148523000000000000
-4.400000000000000350000000000000	-74.706370000000006800000000000000	0.114043627465734154000000000000
-4.600000000000001420000000000000	-74.765749999999997000000000000000	0.110447871113427354000000000000
-4.800000000000000710000000000000	-74.845680000000001500000000000000	0.455751213420676482000000000000
-5.000000000000000000000000000000	-74.914820000000005900000000000000	0.791296442407793510000000000000
-5.200000000000001060000000000000	-74.975040000000007000000000000000	0.300613246624117814000000000000
-5.400000000000000350000000000000	-75.062970000000007000000000000000	0.405226540845127214000000000000
-5.600000000000001420000000000000	-75.091189999999997400000000000000	0.349891756674058474000000000000
-5.800000000000000710000000000000	-75.169259999999994100000000000000	0.469505611388842281000000000000
-6.000000000000000000000000000000	-75.243309999999993900000000000000	0.564986949585060572000000000000
-6.200000000000001060000000000000	-75.276830000000003900000000000000	0.646103443210873984000000000000
-6.400000000000000350000000000000	-75.314070000000000900000000000000	0.503043533606375437000000000000
-6.600000000000001420000000000000	-75.375460000000003800000000000000	0.922490681746754193000000000000
-6.800000000000000710000000000000	-75.442449999999993700000000000000	0.313056815734156890000000000000
-7.000000000000000000000000000000	-75.511089999999995800000000000000	0.660335504766255354000000000000
-7.200000000000001060000000000000	-75.542169999999998700000000000000	0.090485153160825060300000000000
-7.400000000000000350000000000000	-75.590909999999993800000000000000	0.068677879082493120700000000000
-7.600000000000001420000000000000	-75.653080000000002700000000000000	0.630397863647306433000000000000
-7.800000000000000710000000000000	-75.691469999999995300000000000000	0.218405428728630557000000000000
-8.000000000000000000000000000000	-75.771820000000005200000000000000	0.423117697348066368000000000000
-8.000000000000000000000000000000	-75.787270000000006500000000000000	0.632510884608237012000000000000
-7.799999999999999820000000000000	-75.748779999999996400000000000000	0.627297339388675601000000000000
-7.599999999999999640000000000000	-75.727879999999998900000000000000	0.095163727651080165500000000000
-7.400000000000000350000000000000	-75.745570000000000700000000000000	0.765263000707680607000000000000
-7.200000000000000170000000000000	-75.687420000000003000000000000000	0.416239307854868956000000000000
-7.000000000000000000000000000000	-75.662289999999998700000000000000	0.574621355554781887000000000000
-6.799999999999999820000000000000	-75.670029999999997000000000000000	0.050250185948914616300000000000
-6.599999999999999640000000000000	-75.645110000000002500000000000000	0.032640073696505123000000000000
-6.400000000000000350000000000000	-75.620130000000003100000000000000	0.460174126854627552000000000000
-6.200000000000000180000000000000	-75.591620000000006000000000000000	0.756534283012264774000000000000
-6.000000000000000000000000000000	-75.558369999999996400000000000000	0.381416715871553735000000000000
-5.799999999999999820000000000000	-75.500979999999998400000000000000	0.007639050525732882240000000000
-5.599999999999999640000000000000	-75.459370000000006900000000000000	0.958115879173717655000000000000
-5.400000000000000350000000000000	-75.417689999999993200000000000000	0.236682201218556543000000000000
-5.199999999999999290000000000000	-75.366699999999994400000000000000	0.135007032651939252000000000000
-5.000000000000000000000000000000	-75.312979999999996000000000000000	0.743056211447004733000000000000
-4.799999999999999820000000000000	-75.265950000000003600000000000000	0.574299010871155424000000000000
-4.599999999999999640000000000000	-75.170119999999997100000000000000	0.801953025163206323000000000000
-4.400000000000000350000000000000	-75.125510000000005500000000000000	0.523553749984506211000000000000
-4.199999999999999290000000000000	-75.088729999999998200000000000000	0.686116586761729152000000000000
-4.000000000000000000000000000000	-74.997129999999998500000000000000	0.999689906744531953000000000000
-3.799999999999999820000000000000	-74.935820000000006700000000000000	0.013770778061913846500000000000
-3.599999999999999640000000000000	-74.852729999999993900000000000000	0.644881818310951038000000000000
-3.399999999999999470000000000000	-74.776660000000006700000000000000	0.345498575703332422000000000000
-3.199999999999999290000000000000	-74.676169999999999000000000000000	0.359044153542832811000000000000
-3.000000000000000000000000000000	-74.590649999999996500000000000000	0.250420407507830012000000000000
-2.799999999999999820000000000000	-74.490840000000005700000000000000	0.092891657038760122600000000000
-2.599999999999999640000000000000	-74.422229999999998900000000000000	0.403912964955287723000000000000
-2.399999999999999470000000000000	-74.329279999999997100000000000000	0.619767717904769810000000000000
-2.199999999999999290000000000000	-74.238110000000006000000000000000	0.888587558309999803000000000000
-2.000000000000000000000000000000	-74.127399999999994400000000000000	0.562962408503978828000000000000
-1.799999999999999820000000000000	-74.045010000000004800000000000000	0.502158057288987436000000000000
-1.599999999999999640000000000000	-73.918450000000007000000000000000	0.753736932729138109000000000000
-1.399999999999999470000000000000	-73.781739999999999200000000000000	0.918961219342520064000000000000
-1.199999999999999290000000000000	-73.664310000000000400000000000000	0.488659886829362122000000000000
-1.000000000000000000000000000000	-73.600260000000005700000000000000	0.379561778296488406000000000000
-0.799999999999999822000000000000	-73.496719999999996200000000000000	0.347761195797302358000000000000
-0.599999999999999645000000000000	-73.422010000000000200000000000000	0.463720003765327959000000000000
-0.399999999999999467000000000000	-73.392679999999998500000000000000	0.654697774280476041000000000000
-0.199999999999999289000000000000	-73.403819999999996000000000000000	0.303222246976071474000000000000
0.000000000000000000000000000000	-73.345950000000001900000000000000	0.722484057904471011000000000000
0.200000000000001066000000000000	-73.100719999999995400000000000000	0.431685821271827974000000000000
0.400000000000000355000000000000	-73.088099999999997100000000000000	0.072069052208195039100000000000
0.599999999999999645000000000000	-73.159159999999999900000000000000	0.816694846569951394000000000000
0.800000000000000710000000000000	-73.226799999999997200000000000000	0.296850473651686375000000000000
1.000000000000000000000000000000	-73.309389999999993300000000000000	0.322765238137434185000000000000
1.200000000000001070000000000000	-73.351780000000005000000000000000	0.161961111141527780000000000000
1.400000000000000350000000000000	-73.429500000000004400000000000000	0.716107501844949201000000000000
1.600000000000001420000000000000	-73.536410000000003600000000000000	0.911853585690848067000000000000
1.800000000000000710000000000000	-73.617800000000002500000000000000	0.432764701957095710000000000000
2.000000000000000000000000000000	-73.692760000000006900000000000000	0.541572950942684983000000000000
2.200000000000001060000000000000	-73.780659999999997400000000000000	0.244336420849352809000000000000
2.400000000000000350000000000000	-73.889979999999994200000000000000	0.302554858755707201000000000000
2.600000000000001420000000000000	-73.988069999999993300000000000000	0.948764257204358419000000000000
2.800000000000000710000000000000	-74.066249999999996500000000000000	0.876447775286382180000000000000
3.000000000000000000000000000000	-74.151600000000001900000000000000	0.515511127211793263000000000000
3.200000000000001060000000000000	-74.239649999999997400000000000000	0.942056667819072268000000000000
3.400000000000000350000000000000	-74.335449999999994400000000000000	0.542312240665143941000000000000
3.600000000000001420000000000000	-74.389160000000003900000000000000	0.367669091149311455000000000000
3.800000000000000710000000000000	-74.479259999999996400000000000000	0.921230205460771723000000000000
4.000000000000000000000000000000	-74.586560000000005700000000000000	0.818896947805221931000000000000
4.200000000000001060000000000000	-74.637460000000004300000000000000	0.100560997483465364000000000000
4.400000000000000350000000000000	-74.727860000000006800000000000000	0.186248416110703197000000000000
4.600000000000001420000000000000	-74.845569999999995000000000000000	0.628520242475885338000000000000
4.800000000000000710000000000000	-74.882230000000006900000000000000	0.357183552066636878000000000000
5.000000000000000000000000000000	-74.935140000000004000000000000000	0.712941900012089569000000000000
5.200000000000001060000000000000	-75.025450000000006400000000000000	0.236829442479094876000000000000
5.400000000000000350000000000000	-75.096649999999996700000000000000	0.851826397330054830000000000000
5.600000000000001420000000000000	-75.150090000000005800000000000000	0.852325126703124436000000000000
5.800000000000000710000000000000	-75.272419999999996700000000000000	0.013136584393152794800000000000
6.000000000000000000000000000000	-75.261150000000000600000000000000	0.134009309619969486000000000000
6.200000000000001060000000000000	-75.357029999999994600000000000000	0.105840389648546473000000000000
6.400000000000000350000000000000	-75.467200000000005300000000000000	0.178890546413191576000000000000
6.600000000000001420000000000000	-75.479969999999994400000000000000	0.148661791910840169000000000000
6.800000000000000710000000000000	-75.546300000000002200000000000000	0.808845110183924909000000000000
7.000000000000000000000000000000	-75.562160000000005700000000000000	0.915519335381075994000000000000
7.200000000000001060000000000000	-75.644480000000001400000000000000	0.056689372926559844500000000000
7.400000000000000350000000000000	-75.672740000000004500000000000000	0.799234043988731324000000000000
7.600000000000001420000000000000	-75.747950000000003000000000000000	0.399571495883079164000000000000
7.800000000000000710000000000000	-75.808170000000004000000000000000	0.703578323949144657000000000000
8.000000000000000000000000000000	-75.830259999999995500000000000000	0.914223746071047838000000000000
