# Supplementary material for: Ferromagnetism modulation by ultralow current in a two-dimensional polycrystalline molybdenum disulphide atomic layered structure
Source: Sci Rep. 2022 Oct 13;12:17199. doi: 10.1038/s41598-022-22113-3 (PMC9562137; doi:10.1038/s41598-022-22113-3)
Supplement: Supplementary file 2 — Supplementary Information. [file 41598_2022_22113_MOESM2_ESM.zip › Supplementary file/Raw Data/InPlaneMag-NegaCurr/20211118-145241-D048-2-4K-batch-90deg-Nega-Major-MagField.csv]

Magnetic (T)	MagnetoVoltage (V)	MagnetoVoltage2 (V)
8.000000000000000000000000000000	-94.130560000000002600000000000000	0.161323498262126774000000000000
7.799999999999999820000000000000	-94.055369999999996300000000000000	0.986380445100301317000000000000
7.599999999999999640000000000000	-94.017730000000000200000000000000	0.692558868452700760000000000000
7.400000000000000350000000000000	-94.045990000000003200000000000000	0.961544991818751859000000000000
7.200000000000000170000000000000	-93.946079999999994900000000000000	0.304241704771924359000000000000
7.000000000000000000000000000000	-93.871600000000000800000000000000	0.470840465707434985000000000000
6.799999999999999820000000000000	-93.848349999999996300000000000000	0.271226337329477651000000000000
6.599999999999999640000000000000	-93.783739999999994500000000000000	0.765306074548939952000000000000
6.400000000000000350000000000000	-93.782420000000001800000000000000	0.247408829347276260000000000000
6.200000000000000180000000000000	-93.694329999999993600000000000000	0.276958754043744371000000000000
6.000000000000000000000000000000	-93.586320000000000600000000000000	0.867500503871388773000000000000
5.799999999999999820000000000000	-93.570989999999994700000000000000	0.695025816737482316000000000000
5.599999999999999640000000000000	-93.493610000000003800000000000000	0.517612263434608977000000000000
5.400000000000000350000000000000	-93.525499999999993800000000000000	0.699772395299856686000000000000
5.199999999999999290000000000000	-93.325460000000006700000000000000	0.884985859449979539000000000000
5.000000000000000000000000000000	-93.267430000000004400000000000000	0.585348985610849581000000000000
4.799999999999999820000000000000	-93.161029999999996600000000000000	0.521862042620274913000000000000
4.599999999999999640000000000000	-93.102840000000000400000000000000	0.428196385163166937000000000000
4.400000000000000350000000000000	-93.069580000000001900000000000000	0.224656525120965345000000000000
4.199999999999999290000000000000	-92.858509999999995400000000000000	0.093081182897378322900000000000
4.000000000000000000000000000000	-92.755870000000001500000000000000	0.484621406390866927000000000000
3.799999999999999820000000000000	-92.615589999999997400000000000000	0.955121186198519822000000000000
3.599999999999999640000000000000	-92.517009999999999000000000000000	0.655891306770975735000000000000
3.399999999999999470000000000000	-92.424840000000003200000000000000	0.748355256313612660000000000000
3.199999999999999290000000000000	-92.302800000000004800000000000000	0.944873972140285234000000000000
3.000000000000000000000000000000	-92.255039999999993900000000000000	0.270060513961387638000000000000
2.799999999999999820000000000000	-92.128230000000002000000000000000	0.522237888317525378000000000000
2.599999999999999640000000000000	-91.986019999999996300000000000000	0.315291296836348822000000000000
2.399999999999999470000000000000	-91.891090000000005400000000000000	0.364623783381588407000000000000
2.199999999999999290000000000000	-91.728409999999996600000000000000	0.399962956466327846000000000000
2.000000000000000000000000000000	-91.600250000000002600000000000000	0.749304485427643385000000000000
1.799999999999999820000000000000	-91.455730000000002600000000000000	0.344593161716156837000000000000
1.599999999999999640000000000000	-91.355320000000006000000000000000	0.069071174153124026400000000000
1.399999999999999470000000000000	-91.238269999999999900000000000000	0.431497909079151309000000000000
1.199999999999999290000000000000	-91.124260000000006600000000000000	0.889195549881489855000000000000
1.000000000000000000000000000000	-90.993930000000005900000000000000	0.931349433876007104000000000000
0.799999999999999822000000000000	-90.865219999999993600000000000000	0.575544993787760362000000000000
0.599999999999999645000000000000	-90.772919999999999100000000000000	0.736772785680527287000000000000
0.399999999999999467000000000000	-90.703479999999998900000000000000	0.429851394450154967000000000000
0.199999999999999289000000000000	-90.567480000000003300000000000000	0.322198438979522272000000000000
0.000000000000000000000000000000	-90.330759999999997900000000000000	0.263089302978276596000000000000
-0.200000000000001066000000000000	-89.922799999999995100000000000000	0.239654818981879014000000000000
-0.400000000000000355000000000000	-89.994709999999997700000000000000	0.305921448111155625000000000000
-0.599999999999999645000000000000	-90.048360000000002300000000000000	0.976135653921180291000000000000
-0.800000000000000710000000000000	-90.116349999999997000000000000000	0.397421408367728990000000000000
-1.000000000000000000000000000000	-90.188270000000002800000000000000	0.782762921290861002000000000000
-1.200000000000001070000000000000	-90.277630000000002000000000000000	0.271625845068617089000000000000
-1.400000000000000350000000000000	-90.412490000000005300000000000000	0.753772023084283482000000000000
-1.600000000000001420000000000000	-90.481089999999994600000000000000	0.039637890108667139800000000000
-1.800000000000000710000000000000	-90.686179999999993100000000000000	0.035205514054315489900000000000
-2.000000000000000000000000000000	-90.817350000000004600000000000000	0.211734937831691727000000000000
-2.200000000000001060000000000000	-90.934880000000006800000000000000	0.357978175469464865000000000000
-2.400000000000000350000000000000	-91.077550000000002200000000000000	0.809079683240409464000000000000
-2.600000000000001420000000000000	-91.149259999999998100000000000000	0.654924942520170972000000000000
-2.800000000000000710000000000000	-91.300269999999997500000000000000	0.084996640900931064200000000000
-3.000000000000000000000000000000	-91.409679999999994400000000000000	0.056858403984262118100000000000
-3.200000000000001060000000000000	-91.521919999999994300000000000000	0.002626688257049369920000000000
-3.400000000000000350000000000000	-91.620930000000001200000000000000	0.218947059581381831000000000000
-3.600000000000001420000000000000	-91.724249999999997800000000000000	0.195751750026771809000000000000
-3.800000000000000710000000000000	-91.823359999999993800000000000000	0.493039942665712605000000000000
-4.000000000000000000000000000000	-91.933559999999999900000000000000	0.250264031553954602000000000000
-4.200000000000001060000000000000	-92.057140000000003900000000000000	0.515801523720947896000000000000
-4.400000000000000350000000000000	-92.104150000000004100000000000000	0.379731963318342913000000000000
-4.600000000000001420000000000000	-92.227689999999995400000000000000	0.829564368611230396000000000000
-4.800000000000000710000000000000	-92.305989999999994200000000000000	0.969900574387823733000000000000
-5.000000000000000000000000000000	-92.356930000000005500000000000000	0.519321593598931486000000000000
-5.200000000000001060000000000000	-92.496949999999998200000000000000	0.819421963464381342000000000000
-5.400000000000000350000000000000	-92.544989999999998500000000000000	0.102595665823860926000000000000
-5.600000000000001420000000000000	-92.628690000000005900000000000000	0.038955945528153623800000000000
-5.800000000000000710000000000000	-92.679220000000000800000000000000	0.681603099780481392000000000000
-6.000000000000000000000000000000	-92.769980000000003800000000000000	0.801882504099217463000000000000
-6.200000000000001060000000000000	-92.838639999999998000000000000000	0.064484248649839592800000000000
-6.400000000000000350000000000000	-92.902069999999994800000000000000	0.106421364385742567000000000000
-6.600000000000001420000000000000	-92.995689999999996100000000000000	0.502696119097249205000000000000
-6.800000000000000710000000000000	-92.996709999999993000000000000000	0.210801594740614551000000000000
-7.000000000000000000000000000000	-93.098849999999998700000000000000	0.711041941200231342000000000000
-7.200000000000001060000000000000	-93.178449999999997900000000000000	0.530353008884720145000000000000
-7.400000000000000350000000000000	-93.192989999999994600000000000000	0.455694453032315927000000000000
-7.600000000000001420000000000000	-93.246939999999995000000000000000	0.292287824567361465000000000000
-7.800000000000000710000000000000	-93.318370000000001500000000000000	0.773389058289220887000000000000
-8.000000000000000000000000000000	-93.414760000000001100000000000000	0.168979904800932390000000000000
-8.000000000000000000000000000000	-93.588279999999997400000000000000	0.266069705567176573000000000000
-7.799999999999999820000000000000	-93.567589999999995500000000000000	0.465558442900093627000000000000
-7.599999999999999640000000000000	-93.510990000000006600000000000000	0.947970297551316565000000000000
-7.400000000000000350000000000000	-93.527950000000004100000000000000	0.761658667652705290000000000000
-7.200000000000000170000000000000	-93.519400000000004500000000000000	0.717292893750048677000000000000
-7.000000000000000000000000000000	-93.475279999999997900000000000000	0.156179147624087022000000000000
-6.799999999999999820000000000000	-93.538499999999999000000000000000	0.557287420756960028000000000000
-6.599999999999999640000000000000	-93.468410000000005700000000000000	0.701724961712491435000000000000
-6.400000000000000350000000000000	-93.410480000000006800000000000000	0.603068055877995945000000000000
-6.200000000000000180000000000000	-93.363910000000004100000000000000	0.052102952464230911600000000000
-6.000000000000000000000000000000	-93.263729999999995300000000000000	0.270377810108724415000000000000
-5.799999999999999820000000000000	-93.258870000000001600000000000000	0.530732732564363818000000000000
-5.599999999999999640000000000000	-93.218720000000004600000000000000	0.030072701081392594400000000000
-5.400000000000000350000000000000	-93.158619999999999000000000000000	0.356185669835887175000000000000
-5.199999999999999290000000000000	-93.063040000000000800000000000000	0.577895485628166838000000000000
-5.000000000000000000000000000000	-93.013769999999993800000000000000	0.849369789460946212000000000000
-4.799999999999999820000000000000	-92.915739999999999500000000000000	0.175517948882998986000000000000
-4.599999999999999640000000000000	-92.873220000000003400000000000000	0.167996942958891671000000000000
-4.400000000000000350000000000000	-92.790970000000001400000000000000	0.319016133131647894000000000000
-4.199999999999999290000000000000	-92.679320000000004100000000000000	0.392579006478260606000000000000
-4.000000000000000000000000000000	-92.611249999999998200000000000000	0.094471925349986607400000000000
-3.799999999999999820000000000000	-92.482079999999996200000000000000	0.074794983444360641000000000000
-3.599999999999999640000000000000	-92.414469999999994300000000000000	0.839142517493938644000000000000
-3.399999999999999470000000000000	-92.305719999999993700000000000000	0.720200714869970726000000000000
-3.199999999999999290000000000000	-92.164990000000003000000000000000	0.112068266213211309000000000000
-3.000000000000000000000000000000	-92.086340000000006900000000000000	0.197081136201168405000000000000
-2.799999999999999820000000000000	-91.949860000000001000000000000000	0.632552564260574712000000000000
-2.599999999999999640000000000000	-91.856530000000006400000000000000	0.961832330009275482000000000000
-2.399999999999999470000000000000	-91.727620000000001600000000000000	0.208194518150459196000000000000
-2.199999999999999290000000000000	-91.608670000000003500000000000000	0.071540181054827289800000000000
-2.000000000000000000000000000000	-91.474670000000003200000000000000	0.583931264096999136000000000000
-1.799999999999999820000000000000	-91.346530000000001300000000000000	0.827509011778936543000000000000
-1.599999999999999640000000000000	-91.198790000000002400000000000000	0.660655304077786942000000000000
-1.399999999999999470000000000000	-91.079179999999993800000000000000	0.848375279381043956000000000000
-1.199999999999999290000000000000	-90.949139999999999800000000000000	0.371189164664219140000000000000
-1.000000000000000000000000000000	-90.849220000000002500000000000000	0.190384706650576163000000000000
-0.799999999999999822000000000000	-90.769670000000004900000000000000	0.543368231788755263000000000000
-0.599999999999999645000000000000	-90.722509999999999700000000000000	0.491553788126103619000000000000
-0.399999999999999467000000000000	-90.714179999999998900000000000000	0.967705482484761514000000000000
-0.199999999999999289000000000000	-90.700839999999999400000000000000	0.245183564710461210000000000000
0.000000000000000000000000000000	-90.520809999999997300000000000000	0.321616210314898176000000000000
0.200000000000001066000000000000	-90.122990000000001400000000000000	0.117095466880245302000000000000
0.400000000000000355000000000000	-90.168130000000004900000000000000	0.883668159512200013000000000000
0.599999999999999645000000000000	-90.273129999999994700000000000000	0.389443064133054850000000000000
0.800000000000000710000000000000	-90.373469999999997500000000000000	0.664223072602422526000000000000
1.000000000000000000000000000000	-90.483180000000004300000000000000	0.166251745879555157000000000000
1.200000000000001070000000000000	-90.604900000000000600000000000000	0.209158646070281673000000000000
1.400000000000000350000000000000	-90.755309999999994300000000000000	0.294668404508911852000000000000
1.600000000000001420000000000000	-90.869399999999998800000000000000	0.729608546823950377000000000000
1.800000000000000710000000000000	-91.006889999999998400000000000000	0.984101441011397959000000000000
2.000000000000000000000000000000	-91.088660000000004300000000000000	0.932375487174712303000000000000
2.200000000000001060000000000000	-91.219599999999999700000000000000	0.880478143374612942000000000000
2.400000000000000350000000000000	-91.341840000000004700000000000000	0.411916240975005454000000000000
2.600000000000001420000000000000	-91.476429999999993400000000000000	0.740231561288620998000000000000
2.800000000000000710000000000000	-91.587720000000004400000000000000	0.558298931530380793000000000000
3.000000000000000000000000000000	-91.733270000000004500000000000000	0.495857181177967732000000000000
3.200000000000001060000000000000	-91.864819999999994500000000000000	0.691567792195736608000000000000
3.400000000000000350000000000000	-91.974130000000002300000000000000	0.180239267082661136000000000000
3.600000000000001420000000000000	-92.065860000000000600000000000000	0.493054104132821802000000000000
3.800000000000000710000000000000	-92.169100000000000200000000000000	0.611458765400919146000000000000
4.000000000000000000000000000000	-92.299369999999996100000000000000	0.531207899123879335000000000000
4.200000000000001060000000000000	-92.409760000000005600000000000000	0.366662025225084287000000000000
4.400000000000000350000000000000	-92.515289999999993100000000000000	0.763647206923494082000000000000
4.600000000000001420000000000000	-92.607929999999996000000000000000	0.168775717869306785000000000000
4.800000000000000710000000000000	-92.705200000000004900000000000000	0.714263954981169569000000000000
5.000000000000000000000000000000	-92.796310000000005300000000000000	0.654391722127425801000000000000
5.200000000000001060000000000000	-92.926159999999995800000000000000	0.380669842283817950000000000000
5.400000000000000350000000000000	-92.982810000000000600000000000000	0.078444676336451024700000000000
5.600000000000001420000000000000	-93.090350000000000800000000000000	0.908520152846634232000000000000
5.800000000000000710000000000000	-93.117810000000005700000000000000	0.185153605616708239000000000000
6.000000000000000000000000000000	-93.187129999999996200000000000000	0.298420976749319500000000000000
6.200000000000001060000000000000	-93.323560000000000400000000000000	0.150408447456341188000000000000
6.400000000000000350000000000000	-93.365269999999995300000000000000	0.508838906727804074000000000000
6.600000000000001420000000000000	-93.387370000000004200000000000000	0.725117053462212002000000000000
6.800000000000000710000000000000	-93.455280000000001800000000000000	0.872092053753890761000000000000
7.000000000000000000000000000000	-93.494259999999997000000000000000	0.552255052815347813000000000000
7.200000000000001060000000000000	-93.599869999999995600000000000000	0.919695893388223773000000000000
7.400000000000000350000000000000	-93.682479999999998100000000000000	0.038701844055145429000000000000
7.600000000000001420000000000000	-93.737269999999995100000000000000	0.645165050272734630000000000000
7.800000000000000710000000000000	-93.819350000000000000000000000000	0.221283438283076617000000000000
8.000000000000000000000000000000	-93.876400000000003800000000000000	0.118213303171461614000000000000
