# Supplementary material for: Ferromagnetism modulation by ultralow current in a two-dimensional polycrystalline molybdenum disulphide atomic layered structure
Source: Sci Rep. 2022 Oct 13;12:17199. doi: 10.1038/s41598-022-22113-3 (PMC9562137; doi:10.1038/s41598-022-22113-3)
Supplement: Supplementary file 2 — Supplementary Information. [file 41598_2022_22113_MOESM2_ESM.zip › Supplementary file/Raw Data/InPlaneMag-NegaCurr/20211118-145556-D048-2-4K-batch-90deg-Nega-Major-MagField.csv]

Magnetic (T)	MagnetoVoltage (V)	MagnetoVoltage2 (V)
8.000000000000000000000000000000	-113.197100000000006000000000000000	0.275617141882943173000000000000
7.799999999999999820000000000000	-113.150199999999998000000000000000	0.526965893766381033000000000000
7.599999999999999640000000000000	-113.125600000000006000000000000000	0.890972681990510384000000000000
7.400000000000000350000000000000	-113.051500000000004000000000000000	0.300953278201055330000000000000
7.200000000000000170000000000000	-113.022099999999995000000000000000	0.030889801380118653300000000000
7.000000000000000000000000000000	-112.975999999999999000000000000000	0.671857585466661078000000000000
6.799999999999999820000000000000	-112.896900000000002000000000000000	0.376921082699820165000000000000
6.599999999999999640000000000000	-112.832099999999997000000000000000	0.911895766902912186000000000000
6.400000000000000350000000000000	-112.796700000000001000000000000000	0.332948550158623124000000000000
6.200000000000000180000000000000	-112.747600000000005000000000000000	0.972484383020997267000000000000
6.000000000000000000000000000000	-112.622000000000000000000000000000	0.282116711317350610000000000000
5.799999999999999820000000000000	-112.623800000000003000000000000000	0.519560659106908851000000000000
5.599999999999999640000000000000	-112.450400000000002000000000000000	0.506948247522300166000000000000
5.400000000000000350000000000000	-112.424199999999999000000000000000	0.005568007829555909900000000000
5.199999999999999290000000000000	-112.340800000000001000000000000000	0.420179773777130450000000000000
5.000000000000000000000000000000	-112.198099999999996000000000000000	0.630982524401106026000000000000
4.799999999999999820000000000000	-112.129900000000006000000000000000	0.945787832637231318000000000000
4.599999999999999640000000000000	-112.020600000000002000000000000000	0.816229231436370384000000000000
4.400000000000000350000000000000	-111.929599999999993000000000000000	0.186647630032555689000000000000
4.199999999999999290000000000000	-111.698999999999998000000000000000	0.484293607355382072000000000000
4.000000000000000000000000000000	-111.567400000000006000000000000000	0.145569966599055967000000000000
3.799999999999999820000000000000	-111.426699999999997000000000000000	0.089636416215943759400000000000
3.599999999999999640000000000000	-111.294100000000000000000000000000	0.703392719280561796000000000000
3.399999999999999470000000000000	-111.163799999999995000000000000000	0.410555639420147500000000000000
3.199999999999999290000000000000	-111.097399999999993000000000000000	0.265458660445618166000000000000
3.000000000000000000000000000000	-111.051199999999994000000000000000	0.150603173706151505000000000000
2.799999999999999820000000000000	-110.931600000000003000000000000000	0.314142814392889491000000000000
2.599999999999999640000000000000	-110.805000000000007000000000000000	0.864234441094070105000000000000
2.399999999999999470000000000000	-110.739300000000000000000000000000	0.008961813014088049200000000000
2.199999999999999290000000000000	-110.666799999999995000000000000000	0.861445445442116764000000000000
2.000000000000000000000000000000	-110.533699999999996000000000000000	0.548200284011542971000000000000
1.799999999999999820000000000000	-110.434200000000004000000000000000	0.932923585534621180000000000000
1.599999999999999640000000000000	-110.368399999999994000000000000000	0.049513719377910270200000000000
1.399999999999999470000000000000	-110.322900000000004000000000000000	0.825836848435827164000000000000
1.199999999999999290000000000000	-110.282600000000002000000000000000	0.456428505765488213000000000000
1.000000000000000000000000000000	-110.183000000000007000000000000000	0.665243296342224788000000000000
0.799999999999999822000000000000	-110.028700000000001000000000000000	0.724081335797642112000000000000
0.599999999999999645000000000000	-109.843400000000002000000000000000	0.767251202135197929000000000000
0.399999999999999467000000000000	-109.721999999999994000000000000000	0.828370831974552857000000000000
0.199999999999999289000000000000	-109.654100000000000000000000000000	0.786524741380158376000000000000
0.000000000000000000000000000000	-109.320700000000002000000000000000	0.841793930900425424000000000000
-0.200000000000001066000000000000	-109.191199999999995000000000000000	0.611629244716456632000000000000
-0.400000000000000355000000000000	-109.187899999999999000000000000000	0.086486539360737246800000000000
-0.599999999999999645000000000000	-109.248699999999999000000000000000	0.353249038345052835000000000000
-0.800000000000000710000000000000	-109.333100000000002000000000000000	0.133302939544703403000000000000
-1.000000000000000000000000000000	-109.381399999999999000000000000000	0.828531541685685990000000000000
-1.200000000000001070000000000000	-109.488500000000002000000000000000	0.757904941952473710000000000000
-1.400000000000000350000000000000	-109.606200000000001000000000000000	0.391176569338754998000000000000
-1.600000000000001420000000000000	-109.718800000000002000000000000000	0.585952212098701075000000000000
-1.800000000000000710000000000000	-109.833699999999993000000000000000	0.828429319013110454000000000000
-2.000000000000000000000000000000	-109.927899999999994000000000000000	0.578047480573598893000000000000
-2.200000000000001060000000000000	-110.011399999999995000000000000000	0.560217055265074260000000000000
-2.400000000000000350000000000000	-110.109499999999997000000000000000	0.642496785772838308000000000000
-2.600000000000001420000000000000	-110.255200000000002000000000000000	0.765096355778285497000000000000
-2.800000000000000710000000000000	-110.338499999999996000000000000000	0.076396530674002025000000000000
-3.000000000000000000000000000000	-110.460300000000004000000000000000	0.037634275223113800000000000000
-3.200000000000001060000000000000	-110.496899999999996000000000000000	0.032665063211364087100000000000
-3.400000000000000350000000000000	-110.572699999999997000000000000000	0.112517542525479630000000000000
-3.600000000000001420000000000000	-110.615700000000004000000000000000	0.158310865484351471000000000000
-3.800000000000000710000000000000	-110.734499999999997000000000000000	0.572267922123584460000000000000
-4.000000000000000000000000000000	-110.720200000000005000000000000000	0.441031130704883534000000000000
-4.200000000000001060000000000000	-110.772599999999997000000000000000	0.422161903199398614000000000000
-4.400000000000000350000000000000	-110.905500000000003000000000000000	0.937543455206918064000000000000
-4.600000000000001420000000000000	-110.907200000000003000000000000000	0.368089708071002830000000000000
-4.800000000000000710000000000000	-110.987499999999997000000000000000	0.045515700081998122800000000000
-5.000000000000000000000000000000	-110.977099999999993000000000000000	0.561955535989792310000000000000
-5.200000000000001060000000000000	-111.060800000000000000000000000000	0.818890706322511708000000000000
-5.400000000000000350000000000000	-111.144900000000007000000000000000	0.548442240031204342000000000000
-5.600000000000001420000000000000	-111.362600000000000000000000000000	0.778499513999016734000000000000
-5.800000000000000710000000000000	-111.426299999999998000000000000000	0.207311475319943872000000000000
-6.000000000000000000000000000000	-111.366100000000003000000000000000	0.954265440601189674000000000000
-6.200000000000001060000000000000	-111.504999999999995000000000000000	0.470908655734743053000000000000
-6.400000000000000350000000000000	-111.474299999999999000000000000000	0.172218705937667416000000000000
-6.600000000000001420000000000000	-111.653300000000001000000000000000	0.672721355567086676000000000000
-6.800000000000000710000000000000	-111.668000000000006000000000000000	0.851753087021528188000000000000
-7.000000000000000000000000000000	-111.793199999999999000000000000000	0.905017159403548099000000000000
-7.200000000000001060000000000000	-111.677999999999997000000000000000	0.476192727668146576000000000000
-7.400000000000000350000000000000	-111.792699999999996000000000000000	0.876843216646966850000000000000
-7.600000000000001420000000000000	-111.863299999999995000000000000000	0.239817751079232977000000000000
-7.800000000000000710000000000000	-111.991399999999999000000000000000	0.271905437503942249000000000000
-8.000000000000000000000000000000	-111.972999999999999000000000000000	0.351692766459219319000000000000
-8.000000000000000000000000000000	-112.185299999999998000000000000000	0.677706681051398974000000000000
-7.799999999999999820000000000000	-112.198499999999996000000000000000	0.534405254638134486000000000000
-7.599999999999999640000000000000	-112.211699999999993000000000000000	0.264427193030612795000000000000
-7.400000000000000350000000000000	-112.081800000000001000000000000000	0.066926894030991057600000000000
-7.200000000000000170000000000000	-112.103300000000004000000000000000	0.900670464422396844000000000000
-7.000000000000000000000000000000	-112.344099999999997000000000000000	0.625190847398812810000000000000
-6.799999999999999820000000000000	-112.110299999999995000000000000000	0.255655370908816182000000000000
-6.599999999999999640000000000000	-112.005899999999997000000000000000	0.508620318891834788000000000000
-6.400000000000000350000000000000	-112.090800000000001000000000000000	0.566404688245865095000000000000
-6.200000000000000180000000000000	-111.958399999999997000000000000000	0.454750157965818191000000000000
-6.000000000000000000000000000000	-111.957099999999997000000000000000	0.074040662393968448300000000000
-5.799999999999999820000000000000	-111.890000000000000000000000000000	0.486919584913466652000000000000
-5.599999999999999640000000000000	-111.879400000000004000000000000000	0.774595946231176890000000000000
-5.400000000000000350000000000000	-111.833799999999996000000000000000	0.081488975132367969000000000000
-5.199999999999999290000000000000	-111.758799999999994000000000000000	0.099599681718010701900000000000
-5.000000000000000000000000000000	-111.753600000000006000000000000000	0.433753893097292842000000000000
-4.799999999999999820000000000000	-111.734499999999997000000000000000	0.567688336669969651000000000000
-4.599999999999999640000000000000	-111.614400000000003000000000000000	0.857683752195593785000000000000
-4.400000000000000350000000000000	-111.557000000000002000000000000000	0.051137701479500030600000000000
-4.199999999999999290000000000000	-111.535200000000003000000000000000	0.890414072017918556000000000000
-4.000000000000000000000000000000	-111.437600000000003000000000000000	0.949297817397439347000000000000
-3.799999999999999820000000000000	-111.413200000000003000000000000000	0.639460328497091446000000000000
-3.599999999999999640000000000000	-111.326899999999995000000000000000	0.716663254119744519000000000000
-3.399999999999999470000000000000	-111.311099999999996000000000000000	0.968212833551571616000000000000
-3.199999999999999290000000000000	-111.256100000000003000000000000000	0.780104317493374832000000000000
-3.000000000000000000000000000000	-111.193299999999993000000000000000	0.564458950556117722000000000000
-2.799999999999999820000000000000	-111.127899999999997000000000000000	0.152773680913237175000000000000
-2.599999999999999640000000000000	-110.967600000000004000000000000000	0.696477197923246471000000000000
-2.399999999999999470000000000000	-110.881399999999999000000000000000	0.011104073851423423800000000000
-2.199999999999999290000000000000	-110.806100000000001000000000000000	0.839147085561888106000000000000
-2.000000000000000000000000000000	-110.685900000000004000000000000000	0.259592647627997941000000000000
-1.799999999999999820000000000000	-110.606999999999999000000000000000	0.323808644472383778000000000000
-1.599999999999999640000000000000	-110.532300000000006000000000000000	0.121292252940583323000000000000
-1.399999999999999470000000000000	-110.472700000000003000000000000000	0.702861246335228618000000000000
-1.199999999999999290000000000000	-110.403899999999993000000000000000	0.743514612996118318000000000000
-1.000000000000000000000000000000	-110.306299999999993000000000000000	0.145138482263518220000000000000
-0.799999999999999822000000000000	-110.263000000000005000000000000000	0.213286151581954186000000000000
-0.599999999999999645000000000000	-110.220299999999994000000000000000	0.383419752655920876000000000000
-0.399999999999999467000000000000	-110.199799999999996000000000000000	0.023400922644387423000000000000
-0.199999999999999289000000000000	-110.190500000000000000000000000000	0.946486667506168833000000000000
0.000000000000000000000000000000	-109.832800000000006000000000000000	0.871993930396236294000000000000
0.200000000000001066000000000000	-109.548199999999994000000000000000	0.178698159595914952000000000000
0.400000000000000355000000000000	-109.421999999999997000000000000000	0.817591198749955561000000000000
0.599999999999999645000000000000	-109.441000000000002000000000000000	0.196067281681729488000000000000
0.800000000000000710000000000000	-109.559299999999993000000000000000	0.793284718162276636000000000000
1.000000000000000000000000000000	-109.752099999999999000000000000000	0.238374459972285901000000000000
1.200000000000001070000000000000	-109.951499999999996000000000000000	0.015151248695580266100000000000
1.400000000000000350000000000000	-110.068299999999993000000000000000	0.410413000939876982000000000000
1.600000000000001420000000000000	-110.157700000000005000000000000000	0.278871236268608769000000000000
1.800000000000000710000000000000	-110.223399999999998000000000000000	0.661203606907553976000000000000
2.000000000000000000000000000000	-110.313000000000002000000000000000	0.476081810802584160000000000000
2.200000000000001060000000000000	-110.395700000000005000000000000000	0.463356292263204406000000000000
2.400000000000000350000000000000	-110.477800000000002000000000000000	0.335852753413336424000000000000
2.600000000000001420000000000000	-110.569299999999998000000000000000	0.849077940228623373000000000000
2.800000000000000710000000000000	-110.662899999999993000000000000000	0.897316124562740347000000000000
3.000000000000000000000000000000	-110.739099999999993000000000000000	0.709275983618656625000000000000
3.200000000000001060000000000000	-110.837800000000001000000000000000	0.157761429743209280000000000000
3.400000000000000350000000000000	-110.912199999999998000000000000000	0.339237146312250548000000000000
3.600000000000001420000000000000	-111.057800000000000000000000000000	0.169648752062034003000000000000
3.800000000000000710000000000000	-111.134200000000007000000000000000	0.928034239478241929000000000000
4.000000000000000000000000000000	-111.249300000000005000000000000000	0.454783571474798531000000000000
4.200000000000001060000000000000	-111.369100000000003000000000000000	0.830676908908412947000000000000
4.400000000000000350000000000000	-111.527799999999999000000000000000	0.931558146071826964000000000000
4.600000000000001420000000000000	-111.658100000000004000000000000000	0.298242522906770002000000000000
4.800000000000000710000000000000	-111.777000000000001000000000000000	0.626342958891430435000000000000
5.000000000000000000000000000000	-111.864900000000006000000000000000	0.876028460303913459000000000000
5.200000000000001060000000000000	-111.971699999999998000000000000000	0.889795028194292792000000000000
5.400000000000000350000000000000	-112.087400000000002000000000000000	0.344430191163151100000000000000
5.600000000000001420000000000000	-112.128399999999999000000000000000	0.435882786451113224000000000000
5.800000000000000710000000000000	-112.277900000000002000000000000000	0.235412826822480881000000000000
6.000000000000000000000000000000	-112.355400000000003000000000000000	0.990010496737744994000000000000
6.200000000000001060000000000000	-112.454800000000006000000000000000	0.358957328823849675000000000000
6.400000000000000350000000000000	-112.497699999999995000000000000000	0.994940334978309249000000000000
6.600000000000001420000000000000	-112.603700000000003000000000000000	0.033701352216371605100000000000
6.800000000000000710000000000000	-112.669100000000000000000000000000	0.135141120494759237000000000000
7.000000000000000000000000000000	-112.718400000000002000000000000000	0.449880634950304614000000000000
7.200000000000001060000000000000	-112.831299999999999000000000000000	0.048529635034749496500000000000
7.400000000000000350000000000000	-112.849900000000005000000000000000	0.474762277370153862000000000000
7.600000000000001420000000000000	-112.927499999999995000000000000000	0.606380692629526985000000000000
7.800000000000000710000000000000	-113.051699999999997000000000000000	0.093159002574925375800000000000
8.000000000000000000000000000000	-113.041300000000007000000000000000	0.240791337586446552000000000000
