# Supplementary material for: Ferromagnetism modulation by ultralow current in a two-dimensional polycrystalline molybdenum disulphide atomic layered structure
Source: Sci Rep. 2022 Oct 13;12:17199. doi: 10.1038/s41598-022-22113-3 (PMC9562137; doi:10.1038/s41598-022-22113-3)
Supplement: Supplementary file 2 — Supplementary Information. [file 41598_2022_22113_MOESM2_ESM.zip › Supplementary file/Raw Data/InPlaneMag-NegaCurr/20211118-145911-D048-2-4K-batch-90deg-Nega-Major-MagField.csv]

Magnetic (T)	MagnetoVoltage (V)	MagnetoVoltage2 (V)
8.000000000000000000000000000000	-130.827300000000008000000000000000	0.150307644600801371000000000000
7.799999999999999820000000000000	-130.854000000000013000000000000000	0.149340651992000861000000000000
7.599999999999999640000000000000	-130.553100000000000000000000000000	0.644140534897513106000000000000
7.400000000000000350000000000000	-130.722399999999993000000000000000	0.218730150082131036000000000000
7.200000000000000170000000000000	-130.565499999999986000000000000000	0.146150795300774128000000000000
7.000000000000000000000000000000	-130.476900000000000000000000000000	0.969241445926490197000000000000
6.799999999999999820000000000000	-130.600699999999989000000000000000	0.080413043816679241600000000000
6.599999999999999640000000000000	-130.480400000000003000000000000000	0.276307596072278283000000000000
6.400000000000000350000000000000	-130.521899999999988000000000000000	0.752057385815097956000000000000
6.200000000000000180000000000000	-130.288099999999986000000000000000	0.986101419885550667000000000000
6.000000000000000000000000000000	-130.274400000000014000000000000000	0.924695162599572629000000000000
5.799999999999999820000000000000	-130.201500000000010000000000000000	0.591234135272454608000000000000
5.599999999999999640000000000000	-129.923499999999990000000000000000	0.737542382980251210000000000000
5.400000000000000350000000000000	-129.981899999999996000000000000000	0.919232465431334966000000000000
5.199999999999999290000000000000	-129.889700000000005000000000000000	0.199062655843128988000000000000
5.000000000000000000000000000000	-129.920500000000004000000000000000	0.625406455372901737000000000000
4.799999999999999820000000000000	-129.700400000000002000000000000000	0.755671027165804032000000000000
4.599999999999999640000000000000	-129.655000000000001000000000000000	0.995880592226510153000000000000
4.400000000000000350000000000000	-129.567299999999989000000000000000	0.206021496913162183000000000000
4.199999999999999290000000000000	-129.393599999999992000000000000000	0.414386729465521686000000000000
4.000000000000000000000000000000	-129.172799999999995000000000000000	0.758996239309503995000000000000
3.799999999999999820000000000000	-129.164800000000014000000000000000	0.257814277610387776000000000000
3.599999999999999640000000000000	-129.083499999999986000000000000000	0.813416493247720584000000000000
3.399999999999999470000000000000	-128.925199999999989000000000000000	0.854997589421261139000000000000
3.199999999999999290000000000000	-128.884999999999991000000000000000	0.792765739328675334000000000000
3.000000000000000000000000000000	-128.789899999999989000000000000000	0.593183396229558735000000000000
2.799999999999999820000000000000	-128.783099999999990000000000000000	0.453906757865077504000000000000
2.599999999999999640000000000000	-128.635700000000014000000000000000	0.027555683688369470000000000000
2.399999999999999470000000000000	-128.498099999999994000000000000000	0.235935934175646844000000000000
2.199999999999999290000000000000	-128.555700000000002000000000000000	0.741045422212513127000000000000
2.000000000000000000000000000000	-128.463500000000010000000000000000	0.904953033170960541000000000000
1.799999999999999820000000000000	-128.424800000000005000000000000000	0.362694292031583210000000000000
1.599999999999999640000000000000	-128.396999999999991000000000000000	0.525075442461564124000000000000
1.399999999999999470000000000000	-128.457600000000013000000000000000	0.458992516255066485000000000000
1.199999999999999290000000000000	-128.443299999999993000000000000000	0.763126822669784488000000000000
1.000000000000000000000000000000	-128.441800000000001000000000000000	0.957874621706932161000000000000
0.799999999999999822000000000000	-128.343299999999999000000000000000	0.319518679417561069000000000000
0.599999999999999645000000000000	-128.224500000000006000000000000000	0.873938995647108085000000000000
0.399999999999999467000000000000	-128.047899999999998000000000000000	0.936628428318681871000000000000
0.199999999999999289000000000000	-127.803500000000000000000000000000	0.991642553532806614000000000000
0.000000000000000000000000000000	-127.453500000000005000000000000000	0.729436357082251296000000000000
-0.200000000000001066000000000000	-127.028099999999995000000000000000	0.939500720190531879000000000000
-0.400000000000000355000000000000	-127.022999999999996000000000000000	0.781119661972207391000000000000
-0.599999999999999645000000000000	-127.073700000000002000000000000000	0.795075577673609812000000000000
-0.800000000000000710000000000000	-127.172100000000000000000000000000	0.675765287376632662000000000000
-1.000000000000000000000000000000	-127.255200000000002000000000000000	0.602415255720161413000000000000
-1.200000000000001070000000000000	-127.315100000000001000000000000000	0.247878087293845084000000000000
-1.400000000000000350000000000000	-127.362399999999994000000000000000	0.557891156028129886000000000000
-1.600000000000001420000000000000	-127.378299999999996000000000000000	0.211800487789906011000000000000
-1.800000000000000710000000000000	-127.414900000000003000000000000000	0.677253854306587910000000000000
-2.000000000000000000000000000000	-127.418099999999995000000000000000	0.964624243539160764000000000000
-2.200000000000001060000000000000	-127.418899999999993000000000000000	0.700598495170953739000000000000
-2.400000000000000350000000000000	-127.463200000000000000000000000000	0.000823391888482571944000000000
-2.600000000000001420000000000000	-127.501400000000004000000000000000	0.323872197476276380000000000000
-2.800000000000000710000000000000	-127.567200000000000000000000000000	0.416648638898021950000000000000
-3.000000000000000000000000000000	-127.599900000000005000000000000000	0.016222828762414209800000000000
-3.200000000000001060000000000000	-127.605900000000005000000000000000	0.012679024319173670700000000000
-3.400000000000000350000000000000	-127.659599999999997000000000000000	0.265790445794405139000000000000
-3.600000000000001420000000000000	-127.676699999999997000000000000000	0.913852587788723358000000000000
-3.800000000000000710000000000000	-127.739599999999996000000000000000	0.765648399643270250000000000000
-4.000000000000000000000000000000	-127.742900000000006000000000000000	0.661512872404048879000000000000
-4.200000000000001060000000000000	-127.793599999999998000000000000000	0.640237164300914152000000000000
-4.400000000000000350000000000000	-127.926599999999993000000000000000	0.833624595157387627000000000000
-4.600000000000001420000000000000	-127.870699999999999000000000000000	0.587425650654384901000000000000
-4.800000000000000710000000000000	-128.025299999999987000000000000000	0.563613531215443553000000000000
-5.000000000000000000000000000000	-128.112999999999999000000000000000	0.301585553793604078000000000000
-5.200000000000001060000000000000	-128.144399999999990000000000000000	0.157501765045969577000000000000
-5.400000000000000350000000000000	-128.255799999999993000000000000000	0.311074052861213701000000000000
-5.600000000000001420000000000000	-128.177300000000002000000000000000	0.043545927245435045500000000000
-5.800000000000000710000000000000	-128.303599999999989000000000000000	0.426296034673115498000000000000
-6.000000000000000000000000000000	-128.327799999999996000000000000000	0.461304144302299157000000000000
-6.200000000000001060000000000000	-128.399300000000011000000000000000	0.486336696576967320000000000000
-6.400000000000000350000000000000	-128.541100000000000000000000000000	0.193785822329235802000000000000
-6.600000000000001420000000000000	-128.568600000000003000000000000000	0.158106998488255712000000000000
-6.800000000000000710000000000000	-128.603299999999990000000000000000	0.765336557230943182000000000000
-7.000000000000000000000000000000	-128.688999999999993000000000000000	0.018611544972824356500000000000
-7.200000000000001060000000000000	-128.817000000000007000000000000000	0.010970374275057093200000000000
-7.400000000000000350000000000000	-128.619100000000003000000000000000	0.385470901471607341000000000000
-7.600000000000001420000000000000	-128.703200000000009000000000000000	0.872726219210128273000000000000
-7.800000000000000710000000000000	-128.883499999999998000000000000000	0.740321818960288924000000000000
-8.000000000000000000000000000000	-128.891099999999994000000000000000	0.421885669773080618000000000000
-8.000000000000000000000000000000	-129.069099999999992000000000000000	0.921845168751678767000000000000
-7.799999999999999820000000000000	-129.272699999999986000000000000000	0.959521937967312555000000000000
-7.599999999999999640000000000000	-129.175600000000003000000000000000	0.357153136696152007000000000000
-7.400000000000000350000000000000	-129.272199999999998000000000000000	0.753681900543323957000000000000
-7.200000000000000170000000000000	-129.219600000000014000000000000000	0.522071800340016878000000000000
-7.000000000000000000000000000000	-129.172100000000000000000000000000	0.308760340113291676000000000000
-6.799999999999999820000000000000	-129.179300000000012000000000000000	0.861577692916297821000000000000
-6.599999999999999640000000000000	-129.079399999999992000000000000000	0.799373145905691640000000000000
-6.400000000000000350000000000000	-128.955500000000001000000000000000	0.811025907636978793000000000000
-6.200000000000000180000000000000	-128.957799999999992000000000000000	0.372874684449899352000000000000
-6.000000000000000000000000000000	-129.048499999999990000000000000000	0.174497685595953911000000000000
-5.799999999999999820000000000000	-128.787900000000007000000000000000	0.183464594817041915000000000000
-5.599999999999999640000000000000	-128.774699999999996000000000000000	0.168598167437668867000000000000
-5.400000000000000350000000000000	-128.724500000000006000000000000000	0.017560547100146983700000000000
-5.199999999999999290000000000000	-128.752199999999988000000000000000	0.552785697099100082000000000000
-5.000000000000000000000000000000	-128.592600000000004000000000000000	0.713864934437398846000000000000
-4.799999999999999820000000000000	-128.682199999999994000000000000000	0.183713058269611373000000000000
-4.599999999999999640000000000000	-128.592700000000008000000000000000	0.181943558795394811000000000000
-4.400000000000000350000000000000	-128.478600000000000000000000000000	0.886932507087496602000000000000
-4.199999999999999290000000000000	-128.534099999999995000000000000000	0.183381871415158937000000000000
-4.000000000000000000000000000000	-128.402500000000003000000000000000	0.653232631631404992000000000000
-3.799999999999999820000000000000	-128.275399999999990000000000000000	0.496553512752575088000000000000
-3.599999999999999640000000000000	-128.296500000000009000000000000000	0.551390722671744937000000000000
-3.399999999999999470000000000000	-128.231500000000011000000000000000	0.483657338906381851000000000000
-3.199999999999999290000000000000	-128.198100000000011000000000000000	0.445144034211170325000000000000
-3.000000000000000000000000000000	-128.209000000000003000000000000000	0.638793636376083995000000000000
-2.799999999999999820000000000000	-128.156100000000009000000000000000	0.816991853359262388000000000000
-2.599999999999999640000000000000	-128.099799999999988000000000000000	0.838267810508367961000000000000
-2.399999999999999470000000000000	-128.077799999999996000000000000000	0.605652284306081867000000000000
-2.199999999999999290000000000000	-128.050700000000006000000000000000	0.117218879690435207000000000000
-2.000000000000000000000000000000	-128.023500000000013000000000000000	0.686855643600240428000000000000
-1.799999999999999820000000000000	-128.025399999999990000000000000000	0.330002743758592842000000000000
-1.599999999999999640000000000000	-128.031800000000004000000000000000	0.027847011010992073200000000000
-1.399999999999999470000000000000	-128.013200000000012000000000000000	0.477055603300549802000000000000
-1.199999999999999290000000000000	-128.038999999999987000000000000000	0.852927301407793603000000000000
-1.000000000000000000000000000000	-128.024900000000002000000000000000	0.449008291647779778000000000000
-0.799999999999999822000000000000	-128.015500000000003000000000000000	0.951246402047987160000000000000
-0.599999999999999645000000000000	-128.013700000000000000000000000000	0.708175348452881437000000000000
-0.399999999999999467000000000000	-127.978899999999996000000000000000	0.475643868202376918000000000000
-0.199999999999999289000000000000	-127.877899999999997000000000000000	0.507483421940976509000000000000
0.000000000000000000000000000000	-127.757499999999993000000000000000	0.976867351529001504000000000000
0.200000000000001066000000000000	-127.481499999999997000000000000000	0.038978439555942934200000000000
0.400000000000000355000000000000	-127.564400000000006000000000000000	0.647170424978339653000000000000
0.599999999999999645000000000000	-127.779600000000002000000000000000	0.564092356148902851000000000000
0.800000000000000710000000000000	-127.964600000000004000000000000000	0.052276050639024518300000000000
1.000000000000000000000000000000	-128.127900000000011000000000000000	0.519656579838105426000000000000
1.200000000000001070000000000000	-128.217999999999989000000000000000	0.168550059610549585000000000000
1.400000000000000350000000000000	-128.315799999999996000000000000000	0.495921169866806455000000000000
1.600000000000001420000000000000	-128.281800000000004000000000000000	0.544684706283872000000000000000
1.800000000000000710000000000000	-128.267300000000006000000000000000	0.266446399328186700000000000000
2.000000000000000000000000000000	-128.283700000000010000000000000000	0.541379047272855462000000000000
2.200000000000001060000000000000	-128.306099999999986000000000000000	0.835216995123512884000000000000
2.400000000000000350000000000000	-128.336099999999988000000000000000	0.268030535141953852000000000000
2.600000000000001420000000000000	-128.435499999999990000000000000000	0.485944471879752982000000000000
2.800000000000000710000000000000	-128.459000000000003000000000000000	0.499207720673687127000000000000
3.000000000000000000000000000000	-128.587500000000006000000000000000	0.469529645540985196000000000000
3.200000000000001060000000000000	-128.709399999999988000000000000000	0.166212864661757331000000000000
3.400000000000000350000000000000	-128.814400000000006000000000000000	0.759310688137880163000000000000
3.600000000000001420000000000000	-128.845200000000005000000000000000	0.010359903510956058900000000000
3.800000000000000710000000000000	-128.948399999999992000000000000000	0.034269043819348254900000000000
4.000000000000000000000000000000	-129.064099999999996000000000000000	0.601680617444288135000000000000
4.200000000000001060000000000000	-129.133399999999995000000000000000	0.445045749324593620000000000000
4.400000000000000350000000000000	-129.252199999999988000000000000000	0.271204448185526692000000000000
4.600000000000001420000000000000	-129.314899999999994000000000000000	0.979105805164453224000000000000
4.800000000000000710000000000000	-129.346599999999995000000000000000	0.233127260121507529000000000000
5.000000000000000000000000000000	-129.486899999999991000000000000000	0.563949367196332929000000000000
5.200000000000001060000000000000	-129.595300000000009000000000000000	0.106567465391567140000000000000
5.400000000000000350000000000000	-129.782800000000009000000000000000	0.528418491876836205000000000000
5.600000000000001420000000000000	-129.826999999999998000000000000000	0.161443605801420365000000000000
5.800000000000000710000000000000	-129.946799999999996000000000000000	0.483281807843441546000000000000
6.000000000000000000000000000000	-129.930800000000005000000000000000	0.363703167549732420000000000000
6.200000000000001060000000000000	-130.017400000000009000000000000000	0.619728643194212836000000000000
6.400000000000000350000000000000	-130.073499999999996000000000000000	0.522019680580109391000000000000
6.600000000000001420000000000000	-130.280399999999986000000000000000	0.345933218803069042000000000000
6.800000000000000710000000000000	-130.144800000000003000000000000000	0.858438188487622877000000000000
7.000000000000000000000000000000	-130.367600000000010000000000000000	0.708658621259599997000000000000
7.200000000000001060000000000000	-130.460000000000008000000000000000	0.558446290878709783000000000000
7.400000000000000350000000000000	-130.630200000000002000000000000000	0.811338740240096223000000000000
7.600000000000001420000000000000	-130.520600000000002000000000000000	0.643888129766351680000000000000
7.800000000000000710000000000000	-130.739000000000004000000000000000	0.849884412099362385000000000000
8.000000000000000000000000000000	-130.621000000000009000000000000000	0.990934133111764925000000000000
