# Supplementary material for: Ferromagnetism modulation by ultralow current in a two-dimensional polycrystalline molybdenum disulphide atomic layered structure
Source: Sci Rep. 2022 Oct 13;12:17199. doi: 10.1038/s41598-022-22113-3 (PMC9562137; doi:10.1038/s41598-022-22113-3)
Supplement: Supplementary file 2 — Supplementary Information. [file 41598_2022_22113_MOESM2_ESM.zip › Supplementary file/Raw Data/InPlaneMag-NegaCurr/20211118-150226-D048-2-4K-batch-90deg-Nega-Major-MagField.csv]

Magnetic (T)	MagnetoVoltage (V)	MagnetoVoltage2 (V)
8.000000000000000000000000000000	-144.464900000000000000000000000000	0.193169054537984497000000000000
7.799999999999999820000000000000	-144.290500000000008000000000000000	0.427573443474151826000000000000
7.599999999999999640000000000000	-144.196100000000001000000000000000	0.472298469253009667000000000000
7.400000000000000350000000000000	-144.216800000000006000000000000000	0.690958390822889790000000000000
7.200000000000000170000000000000	-144.255099999999999000000000000000	0.815643176976659667000000000000
7.000000000000000000000000000000	-144.251100000000008000000000000000	0.411193842421972766000000000000
6.799999999999999820000000000000	-143.855799999999988000000000000000	0.684120497473659883000000000000
6.599999999999999640000000000000	-143.854199999999991000000000000000	0.718180641956545074000000000000
6.400000000000000350000000000000	-143.957799999999992000000000000000	0.668253499276666440000000000000
6.200000000000000180000000000000	-143.845499999999987000000000000000	0.423959614656888917000000000000
6.000000000000000000000000000000	-143.635099999999994000000000000000	0.894827174552201843000000000000
5.799999999999999820000000000000	-143.604199999999991000000000000000	0.687546916861688673000000000000
5.599999999999999640000000000000	-143.712099999999992000000000000000	0.713831312441079557000000000000
5.400000000000000350000000000000	-143.406299999999987000000000000000	0.870670331481028237000000000000
5.199999999999999290000000000000	-143.430800000000005000000000000000	0.029675210672251761700000000000
5.000000000000000000000000000000	-143.313099999999991000000000000000	0.396022791865095591000000000000
4.799999999999999820000000000000	-143.380899999999997000000000000000	0.475080035262405609000000000000
4.599999999999999640000000000000	-143.095599999999990000000000000000	0.045079785654115855900000000000
4.400000000000000350000000000000	-142.964499999999987000000000000000	0.955313905021993204000000000000
4.199999999999999290000000000000	-142.894900000000007000000000000000	0.766589564242860177000000000000
4.000000000000000000000000000000	-142.914600000000007000000000000000	0.945532121506523104000000000000
3.799999999999999820000000000000	-142.769299999999987000000000000000	0.025889986727249736400000000000
3.599999999999999640000000000000	-142.868300000000005000000000000000	0.797597266566002272000000000000
3.399999999999999470000000000000	-142.642300000000006000000000000000	0.474799535859878441000000000000
3.199999999999999290000000000000	-142.530399999999986000000000000000	0.713979910618652402000000000000
3.000000000000000000000000000000	-142.412200000000013000000000000000	0.143530119965785907000000000000
2.799999999999999820000000000000	-142.376200000000011000000000000000	0.556513078666987182000000000000
2.599999999999999640000000000000	-142.269200000000012000000000000000	0.854315403519174010000000000000
2.399999999999999470000000000000	-142.157100000000014000000000000000	0.164548907415204670000000000000
2.199999999999999290000000000000	-142.032600000000002000000000000000	0.811620077991309530000000000000
2.000000000000000000000000000000	-141.961900000000014000000000000000	0.992055743493016506000000000000
1.799999999999999820000000000000	-141.829700000000002000000000000000	0.107147177187231435000000000000
1.599999999999999640000000000000	-141.917599999999993000000000000000	0.707330869367212678000000000000
1.399999999999999470000000000000	-141.858499999999992000000000000000	0.095753589197909327900000000000
1.199999999999999290000000000000	-141.630699999999990000000000000000	0.814891872562393038000000000000
1.000000000000000000000000000000	-141.651800000000008000000000000000	0.983249843886873309000000000000
0.799999999999999822000000000000	-141.535400000000010000000000000000	0.238458110090026043000000000000
0.599999999999999645000000000000	-141.409300000000002000000000000000	0.644691898898141158000000000000
0.399999999999999467000000000000	-141.332799999999992000000000000000	0.254038938825441374000000000000
0.199999999999999289000000000000	-141.032600000000002000000000000000	0.747995007981033577000000000000
0.000000000000000000000000000000	-140.670099999999991000000000000000	0.199814109640552573000000000000
-0.200000000000001066000000000000	-140.412299999999988000000000000000	0.742232892824920665000000000000
-0.400000000000000355000000000000	-140.503899999999987000000000000000	0.631853617255382804000000000000
-0.599999999999999645000000000000	-140.604299999999995000000000000000	0.527848412975340686000000000000
-0.800000000000000710000000000000	-140.745399999999989000000000000000	0.476663294557521766000000000000
-1.000000000000000000000000000000	-140.813299999999998000000000000000	0.970208688812730813000000000000
-1.200000000000001070000000000000	-140.873400000000004000000000000000	0.038345408632452393500000000000
-1.400000000000000350000000000000	-140.893100000000004000000000000000	0.563913990128034115000000000000
-1.600000000000001420000000000000	-140.963500000000010000000000000000	0.804352085207392431000000000000
-1.800000000000000710000000000000	-140.907800000000009000000000000000	0.546556307103292838000000000000
-2.000000000000000000000000000000	-140.894100000000009000000000000000	0.516966757153009659000000000000
-2.200000000000001060000000000000	-140.887499999999988000000000000000	0.791695074392557707000000000000
-2.400000000000000350000000000000	-140.880799999999993000000000000000	0.179470934267184301000000000000
-2.600000000000001420000000000000	-141.005599999999987000000000000000	0.457708748265379217000000000000
-2.800000000000000710000000000000	-140.999799999999993000000000000000	0.295057838621553436000000000000
-3.000000000000000000000000000000	-141.023400000000009000000000000000	0.088029168380739486500000000000
-3.200000000000001060000000000000	-141.043200000000013000000000000000	0.144920646350921167000000000000
-3.400000000000000350000000000000	-141.005500000000012000000000000000	0.245004194057909297000000000000
-3.600000000000001420000000000000	-141.005400000000009000000000000000	0.321282788961820387000000000000
-3.800000000000000710000000000000	-141.080800000000010000000000000000	0.588740049394541165000000000000
-4.000000000000000000000000000000	-141.097700000000003000000000000000	0.225289338818670082000000000000
-4.200000000000001060000000000000	-141.174900000000008000000000000000	0.914938487064648420000000000000
-4.400000000000000350000000000000	-141.175399999999996000000000000000	0.328638694385779306000000000000
-4.600000000000001420000000000000	-141.269299999999987000000000000000	0.063354837563294186300000000000
-4.800000000000000710000000000000	-141.368099999999998000000000000000	0.690345486375167350000000000000
-5.000000000000000000000000000000	-141.366999999999990000000000000000	0.151650454221240238000000000000
-5.200000000000001060000000000000	-141.385199999999997000000000000000	0.031937186147918073000000000000
-5.400000000000000350000000000000	-141.399200000000007000000000000000	0.348326589998920078000000000000
-5.600000000000001420000000000000	-141.504999999999995000000000000000	0.434821770933841334000000000000
-5.800000000000000710000000000000	-141.537700000000001000000000000000	0.366667639468711393000000000000
-6.000000000000000000000000000000	-141.645100000000013000000000000000	0.548167388837206726000000000000
-6.200000000000001060000000000000	-141.625300000000010000000000000000	0.638741043802852015000000000000
-6.400000000000000350000000000000	-141.729199999999991000000000000000	0.198521028938764221000000000000
-6.600000000000001420000000000000	-141.855799999999988000000000000000	0.070324958745358046000000000000
-6.800000000000000710000000000000	-141.757299999999986000000000000000	0.183659282386195777000000000000
-7.000000000000000000000000000000	-141.833799999999996000000000000000	0.256715782023067440000000000000
-7.200000000000001060000000000000	-141.932700000000011000000000000000	0.342351836365279549000000000000
-7.400000000000000350000000000000	-142.006900000000002000000000000000	0.762963700999154781000000000000
-7.600000000000001420000000000000	-141.985700000000008000000000000000	0.791335595873226438000000000000
-7.800000000000000710000000000000	-142.044800000000009000000000000000	0.129281486640076437000000000000
-8.000000000000000000000000000000	-142.066699999999997000000000000000	0.803805268235453840000000000000
-8.000000000000000000000000000000	-142.136400000000009000000000000000	0.154321531306928050000000000000
-7.799999999999999820000000000000	-142.189500000000009000000000000000	0.365665257660298781000000000000
-7.599999999999999640000000000000	-141.990900000000010000000000000000	0.686295871851635208000000000000
-7.400000000000000350000000000000	-142.166500000000013000000000000000	0.011445675770509478000000000000
-7.200000000000000170000000000000	-142.146700000000010000000000000000	0.540072900632508013000000000000
-7.000000000000000000000000000000	-142.124699999999990000000000000000	0.830921133756053365000000000000
-6.799999999999999820000000000000	-142.134500000000003000000000000000	0.824231909397670437000000000000
-6.599999999999999640000000000000	-142.086399999999997000000000000000	0.873352736615516045000000000000
-6.400000000000000350000000000000	-142.050800000000009000000000000000	0.664023318241034666000000000000
-6.200000000000000180000000000000	-142.015700000000009000000000000000	0.911465599802536941000000000000
-6.000000000000000000000000000000	-141.955999999999989000000000000000	0.745517003046259674000000000000
-5.799999999999999820000000000000	-141.842099999999988000000000000000	0.017014586956442201400000000000
-5.599999999999999640000000000000	-141.895999999999986000000000000000	0.943578561713307451000000000000
-5.400000000000000350000000000000	-141.834599999999995000000000000000	0.338116585518667856000000000000
-5.199999999999999290000000000000	-141.740000000000009000000000000000	0.470583444226588376000000000000
-5.000000000000000000000000000000	-141.624799999999993000000000000000	0.697901024120705760000000000000
-4.799999999999999820000000000000	-141.682899999999989000000000000000	0.954587689098809533000000000000
-4.599999999999999640000000000000	-141.658400000000000000000000000000	0.474317301849694228000000000000
-4.400000000000000350000000000000	-141.580000000000012000000000000000	0.020157215952685936200000000000
-4.199999999999999290000000000000	-141.525399999999990000000000000000	0.907300536494189513000000000000
-4.000000000000000000000000000000	-141.452200000000005000000000000000	0.695817964979308368000000000000
-3.799999999999999820000000000000	-141.398699999999991000000000000000	0.623005758354233663000000000000
-3.599999999999999640000000000000	-141.409500000000008000000000000000	0.032922527985115079800000000000
-3.399999999999999470000000000000	-141.398099999999999000000000000000	0.235737647175787934000000000000
-3.199999999999999290000000000000	-141.363100000000003000000000000000	0.615414593380006813000000000000
-3.000000000000000000000000000000	-141.321499999999986000000000000000	0.286627543676702068000000000000
-2.799999999999999820000000000000	-141.307700000000011000000000000000	0.306354251484410422000000000000
-2.599999999999999640000000000000	-141.310000000000002000000000000000	0.201828372708931392000000000000
-2.399999999999999470000000000000	-141.244900000000001000000000000000	0.713791740579257983000000000000
-2.199999999999999290000000000000	-141.192599999999999000000000000000	0.898244255636036382000000000000
-2.000000000000000000000000000000	-141.219200000000001000000000000000	0.496915613334649730000000000000
-1.799999999999999820000000000000	-141.236600000000010000000000000000	0.389682649493479083000000000000
-1.599999999999999640000000000000	-141.258499999999998000000000000000	0.683716654525570178000000000000
-1.399999999999999470000000000000	-141.296999999999997000000000000000	0.948562687419163275000000000000
-1.199999999999999290000000000000	-141.307600000000008000000000000000	0.455063729806660433000000000000
-1.000000000000000000000000000000	-141.323200000000014000000000000000	0.252921638792069636000000000000
-0.799999999999999822000000000000	-141.318299999999993000000000000000	0.027897912433844318500000000000
-0.599999999999999645000000000000	-141.327699999999993000000000000000	0.371213455961534766000000000000
-0.399999999999999467000000000000	-141.263499999999993000000000000000	0.482654286423147116000000000000
-0.199999999999999289000000000000	-141.109600000000000000000000000000	0.692950794960870420000000000000
0.000000000000000000000000000000	-140.884800000000013000000000000000	0.212790116299367504000000000000
0.200000000000001066000000000000	-140.451500000000010000000000000000	0.869981296472683407000000000000
0.400000000000000355000000000000	-140.656399999999991000000000000000	0.618659227523549404000000000000
0.599999999999999645000000000000	-140.911799999999999000000000000000	0.965996031717296644000000000000
0.800000000000000710000000000000	-141.051400000000001000000000000000	0.812822724499474347000000000000
1.000000000000000000000000000000	-141.140099999999990000000000000000	0.758150210655571754000000000000
1.200000000000001070000000000000	-141.293200000000013000000000000000	0.294447274538737869000000000000
1.400000000000000350000000000000	-141.428400000000010000000000000000	0.734079062376959523000000000000
1.600000000000001420000000000000	-141.513299999999987000000000000000	0.458028196053786196000000000000
1.800000000000000710000000000000	-141.597700000000003000000000000000	0.235539415045426637000000000000
2.000000000000000000000000000000	-141.607699999999994000000000000000	0.357352979530508819000000000000
2.200000000000001060000000000000	-141.746800000000007000000000000000	0.634908657076910687000000000000
2.400000000000000350000000000000	-141.797100000000000000000000000000	0.486874439343822685000000000000
2.600000000000001420000000000000	-141.845599999999990000000000000000	0.501143008174578686000000000000
2.800000000000000710000000000000	-142.065200000000004000000000000000	0.168525911353513136000000000000
3.000000000000000000000000000000	-142.090800000000001000000000000000	0.858526121167218825000000000000
3.200000000000001060000000000000	-142.130099999999999000000000000000	0.080497626725442028600000000000
3.400000000000000350000000000000	-142.260400000000004000000000000000	0.964685499166032745000000000000
3.600000000000001420000000000000	-142.262799999999998000000000000000	0.417730403106380432000000000000
3.800000000000000710000000000000	-142.496100000000012000000000000000	0.507871229059117413000000000000
4.000000000000000000000000000000	-142.572900000000004000000000000000	0.474769338373620897000000000000
4.200000000000001060000000000000	-142.564500000000009000000000000000	0.801463087945047059000000000000
4.400000000000000350000000000000	-142.701400000000007000000000000000	0.894808054529257379000000000000
4.600000000000001420000000000000	-142.691300000000012000000000000000	0.774172898294394285000000000000
4.800000000000000710000000000000	-142.819500000000005000000000000000	0.296786162413287036000000000000
5.000000000000000000000000000000	-142.939099999999996000000000000000	0.321285605038440059000000000000
5.200000000000001060000000000000	-142.773500000000013000000000000000	0.602164069507063360000000000000
5.400000000000000350000000000000	-143.146500000000003000000000000000	0.777835406629465376000000000000
5.600000000000001420000000000000	-143.391799999999989000000000000000	0.869674703811717631000000000000
5.800000000000000710000000000000	-143.218899999999991000000000000000	0.299680801283674025000000000000
6.000000000000000000000000000000	-143.262100000000004000000000000000	0.278446878824943678000000000000
6.200000000000001060000000000000	-143.421199999999999000000000000000	0.550045370461268224000000000000
6.400000000000000350000000000000	-143.259399999999999000000000000000	0.249821185809089297000000000000
6.600000000000001420000000000000	-143.519000000000005000000000000000	0.610280588838157056000000000000
6.800000000000000710000000000000	-143.532000000000011000000000000000	0.114001688388625677000000000000
7.000000000000000000000000000000	-143.698000000000007000000000000000	0.370944960934423085000000000000
7.200000000000001060000000000000	-143.640199999999993000000000000000	0.194070470735787204000000000000
7.400000000000000350000000000000	-143.712999999999994000000000000000	0.526299062161816433000000000000
7.600000000000001420000000000000	-143.789299999999997000000000000000	0.384055557442558371000000000000
7.800000000000000710000000000000	-143.876399999999989000000000000000	0.130667772692143025000000000000
8.000000000000000000000000000000	-144.125200000000006000000000000000	0.273728982243210961000000000000
