# Supplementary material for: Ferromagnetism modulation by ultralow current in a two-dimensional polycrystalline molybdenum disulphide atomic layered structure
Source: Sci Rep. 2022 Oct 13;12:17199. doi: 10.1038/s41598-022-22113-3 (PMC9562137; doi:10.1038/s41598-022-22113-3)
Supplement: Supplementary file 2 — Supplementary Information. [file 41598_2022_22113_MOESM2_ESM.zip › Supplementary file/Raw Data/InPlaneMag-NegaCurr/20211118-150541-D048-2-4K-batch-90deg-Nega-Major-MagField.csv]

Magnetic (T)	MagnetoVoltage (V)	MagnetoVoltage2 (V)
8.000000000000000000000000000000	-151.439899999999994000000000000000	0.134046879630389082000000000000
7.799999999999999820000000000000	-151.250799999999998000000000000000	0.802440533962834990000000000000
7.599999999999999640000000000000	-151.229899999999986000000000000000	0.651994330149975987000000000000
7.400000000000000350000000000000	-151.266199999999998000000000000000	0.544598209664759469000000000000
7.200000000000000170000000000000	-150.941599999999994000000000000000	0.899687675173769019000000000000
7.000000000000000000000000000000	-151.043900000000008000000000000000	0.026152237794657029500000000000
6.799999999999999820000000000000	-150.867500000000007000000000000000	0.846108578936077493000000000000
6.599999999999999640000000000000	-150.976400000000012000000000000000	0.290473023482913151000000000000
6.400000000000000350000000000000	-150.757800000000003000000000000000	0.910962413209539967000000000000
6.200000000000000180000000000000	-150.827699999999993000000000000000	0.188175553295770959000000000000
6.000000000000000000000000000000	-150.760300000000001000000000000000	0.825582778218281188000000000000
5.799999999999999820000000000000	-150.734600000000000000000000000000	0.892623242219755086000000000000
5.599999999999999640000000000000	-150.701699999999988000000000000000	0.436753381136516960000000000000
5.400000000000000350000000000000	-150.515099999999990000000000000000	0.272833056102927962000000000000
5.199999999999999290000000000000	-150.585000000000008000000000000000	0.999286188067928571000000000000
5.000000000000000000000000000000	-150.440100000000001000000000000000	0.548284847777786743000000000000
4.799999999999999820000000000000	-150.253999999999991000000000000000	0.080974099553697609400000000000
4.599999999999999640000000000000	-150.301600000000008000000000000000	0.808083473855240708000000000000
4.400000000000000350000000000000	-150.008199999999988000000000000000	0.507143882962973969000000000000
4.199999999999999290000000000000	-150.104199999999991000000000000000	0.203050900633637621000000000000
4.000000000000000000000000000000	-149.987099999999998000000000000000	0.182025903031097780000000000000
3.799999999999999820000000000000	-149.747700000000009000000000000000	0.048753057958132339800000000000
3.599999999999999640000000000000	-149.650700000000000000000000000000	0.959257251715880388000000000000
3.399999999999999470000000000000	-149.741899999999987000000000000000	0.179411537264967613000000000000
3.199999999999999290000000000000	-149.636599999999987000000000000000	0.313396576276665950000000000000
3.000000000000000000000000000000	-149.626000000000005000000000000000	0.062441142542434047200000000000
2.799999999999999820000000000000	-149.342700000000008000000000000000	0.120628310380659576000000000000
2.599999999999999640000000000000	-149.431199999999990000000000000000	0.837663498788767224000000000000
2.399999999999999470000000000000	-149.236400000000003000000000000000	0.175089537879832946000000000000
2.199999999999999290000000000000	-149.200999999999993000000000000000	0.680527896974796986000000000000
2.000000000000000000000000000000	-148.968899999999991000000000000000	0.906853040136252009000000000000
1.799999999999999820000000000000	-148.884299999999996000000000000000	0.640411845896173837000000000000
1.599999999999999640000000000000	-148.849700000000013000000000000000	0.274879976186072072000000000000
1.399999999999999470000000000000	-148.652600000000007000000000000000	0.280284944579736850000000000000
1.199999999999999290000000000000	-148.444999999999993000000000000000	0.610860279730268685000000000000
1.000000000000000000000000000000	-148.362899999999996000000000000000	0.091544484901360245800000000000
0.799999999999999822000000000000	-148.266899999999992000000000000000	0.011158722883918059700000000000
0.599999999999999645000000000000	-148.209599999999995000000000000000	0.092182855163708055100000000000
0.399999999999999467000000000000	-148.069099999999992000000000000000	0.510602073051841021000000000000
0.199999999999999289000000000000	-147.827200000000005000000000000000	0.535211310660729689000000000000
0.000000000000000000000000000000	-147.648799999999994000000000000000	0.491482861964734452000000000000
-0.200000000000001066000000000000	-147.131300000000010000000000000000	0.113456533766453926000000000000
-0.400000000000000355000000000000	-147.500000000000000000000000000000	0.305340626278356730000000000000
-0.599999999999999645000000000000	-147.676999999999992000000000000000	0.974824371034626935000000000000
-0.800000000000000710000000000000	-147.834599999999995000000000000000	0.201577571019025070000000000000
-1.000000000000000000000000000000	-147.951799999999991000000000000000	0.210834868146564602000000000000
-1.200000000000001070000000000000	-148.015299999999996000000000000000	0.218750404383411201000000000000
-1.400000000000000350000000000000	-148.052699999999987000000000000000	0.280851862003962616000000000000
-1.600000000000001420000000000000	-148.102800000000002000000000000000	0.628159434766767388000000000000
-1.800000000000000710000000000000	-148.056099999999986000000000000000	0.130684555387511114000000000000
-2.000000000000000000000000000000	-148.049499999999995000000000000000	0.183334595459470728000000000000
-2.200000000000001060000000000000	-148.054100000000005000000000000000	0.440290995030920229000000000000
-2.400000000000000350000000000000	-148.024200000000007000000000000000	0.396217326911486589000000000000
-2.600000000000001420000000000000	-148.078900000000004000000000000000	0.363503774634615251000000000000
-2.800000000000000710000000000000	-148.073499999999996000000000000000	0.087879460569056711000000000000
-3.000000000000000000000000000000	-148.089499999999987000000000000000	0.287295284035997023000000000000
-3.200000000000001060000000000000	-148.098099999999988000000000000000	0.833764732899230032000000000000
-3.400000000000000350000000000000	-148.143599999999992000000000000000	0.422425477044189979000000000000
-3.600000000000001420000000000000	-148.175499999999999000000000000000	0.106361683671466922000000000000
-3.800000000000000710000000000000	-148.113599999999991000000000000000	0.570931919145654110000000000000
-4.000000000000000000000000000000	-148.167399999999986000000000000000	0.910699524337098998000000000000
-4.200000000000001060000000000000	-148.188899999999989000000000000000	0.571869371816206229000000000000
-4.400000000000000350000000000000	-148.266099999999994000000000000000	0.418318879203058769000000000000
-4.600000000000001420000000000000	-148.281299999999987000000000000000	0.122217037682574414000000000000
-4.800000000000000710000000000000	-148.413499999999999000000000000000	0.662474783720405913000000000000
-5.000000000000000000000000000000	-148.369200000000006000000000000000	0.855354919397319779000000000000
-5.200000000000001060000000000000	-148.400499999999994000000000000000	0.261190508806596666000000000000
-5.400000000000000350000000000000	-148.373600000000010000000000000000	0.964085025651867600000000000000
-5.600000000000001420000000000000	-148.581500000000005000000000000000	0.232988000356587399000000000000
-5.800000000000000710000000000000	-148.579900000000009000000000000000	0.047877284712681156300000000000
-6.000000000000000000000000000000	-148.635300000000001000000000000000	0.079340140340981246700000000000
-6.200000000000001060000000000000	-148.802300000000002000000000000000	0.131625379791039165000000000000
-6.400000000000000350000000000000	-148.571699999999993000000000000000	0.986683635960799110000000000000
-6.600000000000001420000000000000	-148.692000000000007000000000000000	0.602449738350778530000000000000
-6.800000000000000710000000000000	-148.695899999999994000000000000000	0.358772408307979518000000000000
-7.000000000000000000000000000000	-148.829199999999986000000000000000	0.601447288450826178000000000000
-7.200000000000001060000000000000	-148.830700000000007000000000000000	0.099000809335700878900000000000
-7.400000000000000350000000000000	-148.959499999999991000000000000000	0.020813936030297686100000000000
-7.600000000000001420000000000000	-148.900800000000004000000000000000	0.628698305275855795000000000000
-7.800000000000000710000000000000	-149.075600000000008000000000000000	0.688845034841438775000000000000
-8.000000000000000000000000000000	-148.822399999999987000000000000000	0.217476393744983731000000000000
-8.000000000000000000000000000000	-149.122099999999989000000000000000	0.375555120348721960000000000000
-7.799999999999999820000000000000	-149.245800000000003000000000000000	0.923573228554592784000000000000
-7.599999999999999640000000000000	-149.012799999999998000000000000000	0.014579686866710739300000000000
-7.400000000000000350000000000000	-148.926999999999992000000000000000	0.412572519947748795000000000000
-7.200000000000000170000000000000	-149.036100000000005000000000000000	0.776113516932666503000000000000
-7.000000000000000000000000000000	-149.044199999999989000000000000000	0.477160358606081303000000000000
-6.799999999999999820000000000000	-148.991000000000014000000000000000	0.655971138441065804000000000000
-6.599999999999999640000000000000	-148.923100000000005000000000000000	0.681420387446664000000000000000
-6.400000000000000350000000000000	-148.869300000000010000000000000000	0.347897182850874564000000000000
-6.200000000000000180000000000000	-148.916300000000007000000000000000	0.843078072593734129000000000000
-6.000000000000000000000000000000	-148.961299999999994000000000000000	0.456426013499628080000000000000
-5.799999999999999820000000000000	-148.784199999999998000000000000000	0.482002543927594562000000000000
-5.599999999999999640000000000000	-148.707099999999997000000000000000	0.750640395040125696000000000000
-5.400000000000000350000000000000	-148.836900000000014000000000000000	0.175902919604348229000000000000
-5.199999999999999290000000000000	-148.765700000000009000000000000000	0.561203777081308086000000000000
-5.000000000000000000000000000000	-148.694600000000008000000000000000	0.342440539187595760000000000000
-4.799999999999999820000000000000	-148.669900000000012000000000000000	0.388402002240527677000000000000
-4.599999999999999640000000000000	-148.621600000000001000000000000000	0.014806158729271379200000000000
-4.400000000000000350000000000000	-148.591199999999986000000000000000	0.588678430710200429000000000000
-4.199999999999999290000000000000	-148.513399999999990000000000000000	0.713461633477496360000000000000
-4.000000000000000000000000000000	-148.523200000000003000000000000000	0.342411919490322125000000000000
-3.799999999999999820000000000000	-148.446300000000008000000000000000	0.076591016048761284600000000000
-3.599999999999999640000000000000	-148.455099999999987000000000000000	0.938642524626085439000000000000
-3.399999999999999470000000000000	-148.449800000000010000000000000000	0.100433693823944292000000000000
-3.199999999999999290000000000000	-148.435100000000005000000000000000	0.066824130231602385500000000000
-3.000000000000000000000000000000	-148.403699999999986000000000000000	0.205120597030604479000000000000
-2.799999999999999820000000000000	-148.417900000000003000000000000000	0.766981574334143712000000000000
-2.599999999999999640000000000000	-148.411399999999986000000000000000	0.196658135966335967000000000000
-2.399999999999999470000000000000	-148.353199999999987000000000000000	0.917936914882129917000000000000
-2.199999999999999290000000000000	-148.349099999999993000000000000000	0.207567788324229063000000000000
-2.000000000000000000000000000000	-148.369599999999991000000000000000	0.766385238104952293000000000000
-1.799999999999999820000000000000	-148.402199999999993000000000000000	0.185987014662137184000000000000
-1.599999999999999640000000000000	-148.420999999999992000000000000000	0.809814156913182259000000000000
-1.399999999999999470000000000000	-148.467500000000001000000000000000	0.127696589401328886000000000000
-1.199999999999999290000000000000	-148.468299999999999000000000000000	0.503668895435945618000000000000
-1.000000000000000000000000000000	-148.484600000000000000000000000000	0.759060082526724411000000000000
-0.799999999999999822000000000000	-148.478199999999987000000000000000	0.609847124116401407000000000000
-0.599999999999999645000000000000	-148.450899999999990000000000000000	0.206950807663779157000000000000
-0.399999999999999467000000000000	-148.358100000000007000000000000000	0.931379515731479590000000000000
-0.199999999999999289000000000000	-148.209399999999988000000000000000	0.673408658964524509000000000000
0.000000000000000000000000000000	-148.036699999999996000000000000000	0.301114254607212972000000000000
0.200000000000001066000000000000	-146.941499999999991000000000000000	0.551068954357749607000000000000
0.400000000000000355000000000000	-147.458100000000002000000000000000	0.584899912715097558000000000000
0.599999999999999645000000000000	-147.682899999999989000000000000000	0.500447301561002367000000000000
0.800000000000000710000000000000	-147.856500000000011000000000000000	0.953869428326989954000000000000
1.000000000000000000000000000000	-148.014700000000005000000000000000	0.056401193455637432800000000000
1.200000000000001070000000000000	-148.108399999999989000000000000000	0.125517616807832244000000000000
1.400000000000000350000000000000	-148.277899999999988000000000000000	0.061457189781959353800000000000
1.600000000000001420000000000000	-148.531700000000001000000000000000	0.094482666065824894000000000000
1.800000000000000710000000000000	-148.627900000000011000000000000000	0.426749471477162467000000000000
2.000000000000000000000000000000	-148.724799999999988000000000000000	0.121243628474534404000000000000
2.200000000000001060000000000000	-148.853900000000010000000000000000	0.990480255120094632000000000000
2.400000000000000350000000000000	-149.014900000000011000000000000000	0.810158505309035548000000000000
2.600000000000001420000000000000	-149.097900000000010000000000000000	0.694491388310449209000000000000
2.800000000000000710000000000000	-149.191300000000012000000000000000	0.444490161633342762000000000000
3.000000000000000000000000000000	-149.291699999999991000000000000000	0.782772938743919289000000000000
3.200000000000001060000000000000	-149.274400000000014000000000000000	0.717766554106147536000000000000
3.400000000000000350000000000000	-149.439600000000013000000000000000	0.394282941001732334000000000000
3.600000000000001420000000000000	-149.454199999999986000000000000000	0.354126580211265640000000000000
3.800000000000000710000000000000	-149.534199999999998000000000000000	0.859977995598927958000000000000
4.000000000000000000000000000000	-149.632399999999990000000000000000	0.953168750708835111000000000000
4.200000000000001060000000000000	-149.814199999999999000000000000000	0.051958722055049033600000000000
4.400000000000000350000000000000	-149.811800000000005000000000000000	0.162789196238441125000000000000
4.600000000000001420000000000000	-149.951300000000003000000000000000	0.468135760867799622000000000000
4.800000000000000710000000000000	-150.013499999999993000000000000000	0.648397023557662155000000000000
5.000000000000000000000000000000	-150.075600000000008000000000000000	0.315218295602403664000000000000
5.200000000000001060000000000000	-150.187399999999997000000000000000	0.553054552319084847000000000000
5.400000000000000350000000000000	-150.305000000000007000000000000000	0.191327758141735638000000000000
5.600000000000001420000000000000	-150.427199999999999000000000000000	0.186445233994578352000000000000
5.800000000000000710000000000000	-150.450700000000012000000000000000	0.876582845871251681000000000000
6.000000000000000000000000000000	-150.850300000000004000000000000000	0.782002462956581601000000000000
6.200000000000001060000000000000	-150.661300000000011000000000000000	0.194640228896207912000000000000
6.400000000000000350000000000000	-150.701600000000013000000000000000	0.323052040274015795000000000000
6.600000000000001420000000000000	-150.692200000000014000000000000000	0.090418853024527123800000000000
6.800000000000000710000000000000	-150.673000000000002000000000000000	0.543884879182112701000000000000
7.000000000000000000000000000000	-150.899200000000007000000000000000	0.413769692190250726000000000000
7.200000000000001060000000000000	-150.855400000000003000000000000000	0.476357235631572173000000000000
7.400000000000000350000000000000	-150.927799999999990000000000000000	0.817629295713468429000000000000
7.600000000000001420000000000000	-151.424800000000005000000000000000	0.446143567935664009000000000000
7.800000000000000710000000000000	-151.238599999999991000000000000000	0.027019060303662634200000000000
8.000000000000000000000000000000	-151.391199999999998000000000000000	0.438450654105342563000000000000
