# Supplementary material for: Ferromagnetism modulation by ultralow current in a two-dimensional polycrystalline molybdenum disulphide atomic layered structure
Source: Sci Rep. 2022 Oct 13;12:17199. doi: 10.1038/s41598-022-22113-3 (PMC9562137; doi:10.1038/s41598-022-22113-3)
Supplement: Supplementary file 2 — Supplementary Information. [file 41598_2022_22113_MOESM2_ESM.zip › Supplementary file/Raw Data/InPlaneMag-NegaCurr/20211118-150855-D048-2-4K-batch-90deg-Nega-Major-MagField.csv]

Magnetic (T)	MagnetoVoltage (V)	MagnetoVoltage2 (V)
8.000000000000000000000000000000	-151.199800000000010000000000000000	0.444598634321914377000000000000
7.799999999999999820000000000000	-151.176299999999998000000000000000	0.693100703421716258000000000000
7.599999999999999640000000000000	-151.040600000000012000000000000000	0.287813745408227462000000000000
7.400000000000000350000000000000	-150.689999999999998000000000000000	0.424100779790912874000000000000
7.200000000000000170000000000000	-150.876200000000011000000000000000	0.207462049083824152000000000000
7.000000000000000000000000000000	-150.955000000000012000000000000000	0.699017315099768277000000000000
6.799999999999999820000000000000	-150.894100000000009000000000000000	0.472998670450681668000000000000
6.599999999999999640000000000000	-150.575500000000005000000000000000	0.995303843381777575000000000000
6.400000000000000350000000000000	-150.569799999999986000000000000000	0.737693825115301349000000000000
6.200000000000000180000000000000	-150.405000000000001000000000000000	0.665383374434970198000000000000
6.000000000000000000000000000000	-150.578100000000006000000000000000	0.393006943336910774000000000000
5.799999999999999820000000000000	-150.205700000000007000000000000000	0.485519258421883704000000000000
5.599999999999999640000000000000	-150.372099999999989000000000000000	0.203805998663027843000000000000
5.400000000000000350000000000000	-150.137100000000004000000000000000	0.269052317506256244000000000000
5.199999999999999290000000000000	-150.039800000000014000000000000000	0.466903917144806835000000000000
5.000000000000000000000000000000	-150.075799999999987000000000000000	0.859868297693848316000000000000
4.799999999999999820000000000000	-150.090699999999998000000000000000	0.716640920682788174000000000000
4.599999999999999640000000000000	-149.791200000000003000000000000000	0.531862729984812210000000000000
4.400000000000000350000000000000	-149.790799999999990000000000000000	0.553937495454611461000000000000
4.199999999999999290000000000000	-149.672599999999988000000000000000	0.376586208154547908000000000000
4.000000000000000000000000000000	-149.635500000000007000000000000000	0.608181773772410228000000000000
3.799999999999999820000000000000	-149.528899999999993000000000000000	0.736671087482720921000000000000
3.599999999999999640000000000000	-149.423800000000000000000000000000	0.094930080526872018300000000000
3.399999999999999470000000000000	-149.386599999999987000000000000000	0.634128152586742821000000000000
3.199999999999999290000000000000	-149.285200000000003000000000000000	0.755475402574502519000000000000
3.000000000000000000000000000000	-149.044900000000012000000000000000	0.768917887923921905000000000000
2.799999999999999820000000000000	-149.038999999999987000000000000000	0.769671681425977638000000000000
2.599999999999999640000000000000	-148.931600000000003000000000000000	0.058496725204793431600000000000
2.399999999999999470000000000000	-148.743500000000011000000000000000	0.065917106687563897800000000000
2.199999999999999290000000000000	-148.675399999999996000000000000000	0.559744459638938485000000000000
2.000000000000000000000000000000	-148.670600000000007000000000000000	0.734367923782757170000000000000
1.799999999999999820000000000000	-148.516199999999998000000000000000	0.997378540049439710000000000000
1.599999999999999640000000000000	-148.506300000000010000000000000000	0.120154052379628951000000000000
1.399999999999999470000000000000	-148.425700000000006000000000000000	0.592369390666447337000000000000
1.199999999999999290000000000000	-148.305000000000007000000000000000	0.327103366308147070000000000000
1.000000000000000000000000000000	-148.167900000000003000000000000000	0.044399113184969252200000000000
0.799999999999999822000000000000	-148.062999999999988000000000000000	0.263353645225245625000000000000
0.599999999999999645000000000000	-147.914600000000007000000000000000	0.237088575990534123000000000000
0.399999999999999467000000000000	-147.743699999999990000000000000000	0.059862405549576891400000000000
0.199999999999999289000000000000	-147.456600000000009000000000000000	0.585623042055215981000000000000
0.000000000000000000000000000000	-146.712500000000006000000000000000	0.538176663452825998000000000000
-0.200000000000001066000000000000	-145.987099999999998000000000000000	0.482377290527710389000000000000
-0.400000000000000355000000000000	-146.815100000000001000000000000000	0.161476394374677534000000000000
-0.599999999999999645000000000000	-147.287299999999988000000000000000	0.581041310362371499000000000000
-0.800000000000000710000000000000	-147.495900000000006000000000000000	0.789655052493102638000000000000
-1.000000000000000000000000000000	-147.667599999999993000000000000000	0.418143483177615849000000000000
-1.200000000000001070000000000000	-147.769399999999990000000000000000	0.180556342479376575000000000000
-1.400000000000000350000000000000	-147.823399999999992000000000000000	0.091439997575418985300000000000
-1.600000000000001420000000000000	-147.920199999999994000000000000000	0.286871187007030404000000000000
-1.800000000000000710000000000000	-147.894700000000000000000000000000	0.800102205801127564000000000000
-2.000000000000000000000000000000	-147.872600000000005000000000000000	0.183641944127974188000000000000
-2.200000000000001060000000000000	-147.875300000000010000000000000000	0.052502683232511060400000000000
-2.400000000000000350000000000000	-147.859299999999990000000000000000	0.528347573538652693000000000000
-2.600000000000001420000000000000	-147.901900000000012000000000000000	0.468244338829925777000000000000
-2.800000000000000710000000000000	-147.884800000000013000000000000000	0.019769746271808941200000000000
-3.000000000000000000000000000000	-147.933500000000009000000000000000	0.813585203613418795000000000000
-3.200000000000001060000000000000	-147.928400000000010000000000000000	0.551450180692355962000000000000
-3.400000000000000350000000000000	-147.900700000000000000000000000000	0.094860213498135115300000000000
-3.600000000000001420000000000000	-147.923900000000003000000000000000	0.912014068224433760000000000000
-3.800000000000000710000000000000	-147.959000000000003000000000000000	0.497037523035517514000000000000
-4.000000000000000000000000000000	-147.917499999999990000000000000000	0.144055748525482308000000000000
-4.200000000000001060000000000000	-147.970699999999994000000000000000	0.596688168790191042000000000000
-4.400000000000000350000000000000	-148.020499999999998000000000000000	0.739336945874359053000000000000
-4.600000000000001420000000000000	-148.095100000000002000000000000000	0.105167972266893672000000000000
-4.800000000000000710000000000000	-148.049800000000005000000000000000	0.547081489039840996000000000000
-5.000000000000000000000000000000	-148.142699999999991000000000000000	0.410790310708280648000000000000
-5.200000000000001060000000000000	-148.204599999999999000000000000000	0.721101198938391974000000000000
-5.400000000000000350000000000000	-148.141300000000001000000000000000	0.905737870745959905000000000000
-5.600000000000001420000000000000	-148.201699999999988000000000000000	0.189308249597265998000000000000
-5.800000000000000710000000000000	-148.253899999999987000000000000000	0.816374384149712195000000000000
-6.000000000000000000000000000000	-148.234800000000007000000000000000	0.885032526516751572000000000000
-6.200000000000001060000000000000	-148.266799999999989000000000000000	0.848276035422209640000000000000
-6.400000000000000350000000000000	-148.400000000000006000000000000000	0.918038996175197908000000000000
-6.600000000000001420000000000000	-148.418599999999998000000000000000	0.517510548412167370000000000000
-6.800000000000000710000000000000	-148.493300000000005000000000000000	0.374241319577038656000000000000
-7.000000000000000000000000000000	-148.512799999999998000000000000000	0.627904967351922138000000000000
-7.200000000000001060000000000000	-148.448800000000006000000000000000	0.360695088261832053000000000000
-7.400000000000000350000000000000	-148.467600000000004000000000000000	0.524572208717211996000000000000
-7.600000000000001420000000000000	-148.619300000000010000000000000000	0.163968872057439929000000000000
-7.800000000000000710000000000000	-148.659699999999986000000000000000	0.461850965176789252000000000000
-8.000000000000000000000000000000	-148.502999999999986000000000000000	0.278624920606576509000000000000
-8.000000000000000000000000000000	-148.607699999999994000000000000000	0.363259114405402705000000000000
-7.799999999999999820000000000000	-148.859299999999990000000000000000	0.116562793328514491000000000000
-7.599999999999999640000000000000	-148.720200000000005000000000000000	0.728708813952156031000000000000
-7.400000000000000350000000000000	-148.678899999999999000000000000000	0.808656782487028325000000000000
-7.200000000000000170000000000000	-148.776999999999987000000000000000	0.675506210689669650000000000000
-7.000000000000000000000000000000	-148.656299999999987000000000000000	0.762526094918109631000000000000
-6.799999999999999820000000000000	-148.684799999999995000000000000000	0.678779015152674026000000000000
-6.599999999999999640000000000000	-148.685699999999997000000000000000	0.973233142571955145000000000000
-6.400000000000000350000000000000	-148.608000000000004000000000000000	0.391469261912037680000000000000
-6.200000000000000180000000000000	-148.648400000000009000000000000000	0.092922639252821959100000000000
-6.000000000000000000000000000000	-148.443399999999997000000000000000	0.844905967681946257000000000000
-5.799999999999999820000000000000	-148.483599999999995000000000000000	0.045331548932601606300000000000
-5.599999999999999640000000000000	-148.520800000000008000000000000000	0.326957287110567485000000000000
-5.400000000000000350000000000000	-148.483200000000011000000000000000	0.789601260477681421000000000000
-5.199999999999999290000000000000	-148.467500000000001000000000000000	0.276231678196183994000000000000
-5.000000000000000000000000000000	-148.409199999999998000000000000000	0.818923612890487984000000000000
-4.799999999999999820000000000000	-148.355600000000010000000000000000	0.398977513294472175000000000000
-4.599999999999999640000000000000	-148.309100000000001000000000000000	0.498542387470347847000000000000
-4.400000000000000350000000000000	-148.301899999999989000000000000000	0.468220510377492571000000000000
-4.199999999999999290000000000000	-148.324700000000007000000000000000	0.587381043522173352000000000000
-4.000000000000000000000000000000	-148.269000000000005000000000000000	0.965911230570855705000000000000
-3.799999999999999820000000000000	-148.218500000000006000000000000000	0.553269308872712528000000000000
-3.599999999999999640000000000000	-148.227100000000007000000000000000	0.875039922961777017000000000000
-3.399999999999999470000000000000	-148.209100000000006000000000000000	0.794471048943198088000000000000
-3.199999999999999290000000000000	-148.219300000000004000000000000000	0.986661970856479331000000000000
-3.000000000000000000000000000000	-148.175399999999996000000000000000	0.184641457707007683000000000000
-2.799999999999999820000000000000	-148.192299999999989000000000000000	0.783218279644584680000000000000
-2.599999999999999640000000000000	-148.177099999999996000000000000000	0.993785713938716508000000000000
-2.399999999999999470000000000000	-148.180900000000008000000000000000	0.012337614433066024200000000000
-2.199999999999999290000000000000	-148.188899999999989000000000000000	0.185752180982341919000000000000
-2.000000000000000000000000000000	-148.206899999999990000000000000000	0.331777685392672161000000000000
-1.799999999999999820000000000000	-148.222600000000000000000000000000	0.214802381044055801000000000000
-1.599999999999999640000000000000	-148.253700000000009000000000000000	0.326502408210020523000000000000
-1.399999999999999470000000000000	-148.284099999999995000000000000000	0.299336241529486902000000000000
-1.199999999999999290000000000000	-148.295400000000001000000000000000	0.612554425004609548000000000000
-1.000000000000000000000000000000	-148.296699999999987000000000000000	0.967787008108678126000000000000
-0.799999999999999822000000000000	-148.267799999999994000000000000000	0.156562000208833929000000000000
-0.599999999999999645000000000000	-148.212999999999994000000000000000	0.731580845289201975000000000000
-0.399999999999999467000000000000	-148.155699999999996000000000000000	0.121215029249101658000000000000
-0.199999999999999289000000000000	-148.034400000000005000000000000000	0.711923723799805286000000000000
0.000000000000000000000000000000	-147.410500000000013000000000000000	0.481754341265247188000000000000
0.200000000000001066000000000000	-145.565899999999999000000000000000	0.761924579905842947000000000000
0.400000000000000355000000000000	-146.392400000000009000000000000000	0.508933000065902030000000000000
0.599999999999999645000000000000	-147.034199999999998000000000000000	0.511130420115633033000000000000
0.800000000000000710000000000000	-147.401900000000012000000000000000	0.965786149810620165000000000000
1.000000000000000000000000000000	-147.674800000000005000000000000000	0.423230981835498898000000000000
1.200000000000001070000000000000	-147.893900000000002000000000000000	0.970654964440236134000000000000
1.400000000000000350000000000000	-148.076200000000000000000000000000	0.658307277738167440000000000000
1.600000000000001420000000000000	-148.359600000000000000000000000000	0.755259620512816587000000000000
1.800000000000000710000000000000	-148.410100000000000000000000000000	0.065567333663886895300000000000
2.000000000000000000000000000000	-148.450999999999993000000000000000	0.472593491373570096000000000000
2.200000000000001060000000000000	-148.604999999999990000000000000000	0.055766314621839896400000000000
2.400000000000000350000000000000	-148.684400000000011000000000000000	0.052881909834585627600000000000
2.600000000000001420000000000000	-148.735700000000008000000000000000	0.556375992905356220000000000000
2.800000000000000710000000000000	-148.867099999999993000000000000000	0.317751633264538924000000000000
3.000000000000000000000000000000	-148.927799999999990000000000000000	0.256187542242953814000000000000
3.200000000000001060000000000000	-149.012799999999998000000000000000	0.835002435837325585000000000000
3.400000000000000350000000000000	-149.185499999999990000000000000000	0.949056972463760528000000000000
3.600000000000001420000000000000	-149.329599999999999000000000000000	0.741266811072428533000000000000
3.800000000000000710000000000000	-149.347100000000012000000000000000	0.673419675094745651000000000000
4.000000000000000000000000000000	-149.340800000000001000000000000000	0.881690128786529747000000000000
4.200000000000001060000000000000	-149.567200000000014000000000000000	0.292331992099888804000000000000
4.400000000000000350000000000000	-149.647899999999993000000000000000	0.657095266844161863000000000000
4.600000000000001420000000000000	-149.782999999999987000000000000000	0.054398704170690592700000000000
4.800000000000000710000000000000	-149.881599999999992000000000000000	0.849316264165965728000000000000
5.000000000000000000000000000000	-149.882599999999996000000000000000	0.354147738838072046000000000000
5.200000000000001060000000000000	-149.938199999999995000000000000000	0.653266477184775818000000000000
5.400000000000000350000000000000	-150.042800000000000000000000000000	0.871236837420923060000000000000
5.600000000000001420000000000000	-150.023500000000013000000000000000	0.962685907591161460000000000000
5.800000000000000710000000000000	-150.058600000000012000000000000000	0.736601322597890018000000000000
6.000000000000000000000000000000	-150.159400000000005000000000000000	0.179870892701162965000000000000
6.200000000000001060000000000000	-150.239499999999992000000000000000	0.177939134373114705000000000000
6.400000000000000350000000000000	-150.409400000000005000000000000000	0.725368756730421671000000000000
6.600000000000001420000000000000	-150.502600000000001000000000000000	0.595768247386746275000000000000
6.800000000000000710000000000000	-150.637300000000010000000000000000	0.620463949808869986000000000000
7.000000000000000000000000000000	-150.682299999999998000000000000000	0.114211368873811114000000000000
7.200000000000001060000000000000	-150.772799999999989000000000000000	0.319490725149467192000000000000
7.400000000000000350000000000000	-150.586299999999994000000000000000	0.616643995498447728000000000000
7.600000000000001420000000000000	-150.967199999999991000000000000000	0.385801939038059594000000000000
7.800000000000000710000000000000	-150.917699999999996000000000000000	0.077197953256434193000000000000
8.000000000000000000000000000000	-150.877499999999998000000000000000	0.928105781787780692000000000000
