# Supplementary material for: Ferromagnetism modulation by ultralow current in a two-dimensional polycrystalline molybdenum disulphide atomic layered structure
Source: Sci Rep. 2022 Oct 13;12:17199. doi: 10.1038/s41598-022-22113-3 (PMC9562137; doi:10.1038/s41598-022-22113-3)
Supplement: Supplementary file 2 — Supplementary Information. [file 41598_2022_22113_MOESM2_ESM.zip › Supplementary file/Raw Data/InPlaneMag-NegaCurr/20211118-151210-D048-2-4K-batch-90deg-Nega-Major-MagField.csv]

Magnetic (T)	MagnetoVoltage (V)	MagnetoVoltage2 (V)
8.000000000000000000000000000000	-144.239800000000002000000000000000	0.286678353952842135000000000000
7.799999999999999820000000000000	-144.130799999999993000000000000000	0.624805891284620607000000000000
7.599999999999999640000000000000	-144.131300000000010000000000000000	0.560026952201334360000000000000
7.400000000000000350000000000000	-144.215100000000007000000000000000	0.308329578530130322000000000000
7.200000000000000170000000000000	-143.923900000000003000000000000000	0.937431534494223450000000000000
7.000000000000000000000000000000	-144.095699999999994000000000000000	0.777174134838901853000000000000
6.799999999999999820000000000000	-144.100200000000001000000000000000	0.547096062476843947000000000000
6.599999999999999640000000000000	-143.810699999999997000000000000000	0.560556208003499923000000000000
6.400000000000000350000000000000	-143.860700000000008000000000000000	0.965702014502063388000000000000
6.200000000000000180000000000000	-143.721300000000013000000000000000	0.489681675218033741000000000000
6.000000000000000000000000000000	-143.778899999999993000000000000000	0.356849056686465715000000000000
5.799999999999999820000000000000	-143.929699999999997000000000000000	0.908243501045029600000000000000
5.599999999999999640000000000000	-143.645199999999988000000000000000	0.379322562774880412000000000000
5.400000000000000350000000000000	-143.332899999999995000000000000000	0.213470627402369439000000000000
5.199999999999999290000000000000	-143.609700000000004000000000000000	0.411545308513620922000000000000
5.000000000000000000000000000000	-143.629799999999989000000000000000	0.039143189830546099000000000000
4.799999999999999820000000000000	-143.508299999999991000000000000000	0.178739894242601283000000000000
4.599999999999999640000000000000	-143.205900000000014000000000000000	0.979047876080327839000000000000
4.400000000000000350000000000000	-143.196899999999999000000000000000	0.345438003210235323000000000000
4.199999999999999290000000000000	-142.965300000000013000000000000000	0.792718904169233296000000000000
4.000000000000000000000000000000	-143.100300000000004000000000000000	0.694596913459389897000000000000
3.799999999999999820000000000000	-142.874300000000005000000000000000	0.274076375468049083000000000000
3.599999999999999640000000000000	-142.731899999999996000000000000000	0.400340463384726175000000000000
3.399999999999999470000000000000	-142.599500000000006000000000000000	0.198022395148189423000000000000
3.199999999999999290000000000000	-142.527600000000007000000000000000	0.759754939610649105000000000000
3.000000000000000000000000000000	-142.415799999999990000000000000000	0.164278997195356879000000000000
2.799999999999999820000000000000	-142.340599999999995000000000000000	0.948949788333582678000000000000
2.599999999999999640000000000000	-142.311800000000005000000000000000	0.017300273636433383100000000000
2.399999999999999470000000000000	-142.069899999999990000000000000000	0.658844849194486492000000000000
2.199999999999999290000000000000	-142.173800000000000000000000000000	0.272463146734763573000000000000
2.000000000000000000000000000000	-141.987200000000001000000000000000	0.645926348355158719000000000000
1.799999999999999820000000000000	-141.835299999999989000000000000000	0.947825238828000849000000000000
1.599999999999999640000000000000	-141.791200000000003000000000000000	0.915416795513578796000000000000
1.399999999999999470000000000000	-141.698499999999996000000000000000	0.062045356134074580700000000000
1.199999999999999290000000000000	-141.661100000000005000000000000000	0.744281211077690630000000000000
1.000000000000000000000000000000	-141.553100000000000000000000000000	0.667770204163342096000000000000
0.799999999999999822000000000000	-141.428799999999995000000000000000	0.992201196080979564000000000000
0.599999999999999645000000000000	-141.269499999999993000000000000000	0.688000868388691788000000000000
0.399999999999999467000000000000	-141.043499999999994000000000000000	0.802747744421382636000000000000
0.199999999999999289000000000000	-140.617199999999997000000000000000	0.665868837131272206000000000000
0.000000000000000000000000000000	-139.425600000000003000000000000000	0.815055508854926280000000000000
-0.200000000000001066000000000000	-138.402999999999991000000000000000	0.609361902174792913000000000000
-0.400000000000000355000000000000	-139.916699999999991000000000000000	0.123717890231889616000000000000
-0.599999999999999645000000000000	-140.661900000000003000000000000000	0.168990097009699802000000000000
-0.800000000000000710000000000000	-140.970599999999990000000000000000	0.796502895977149849000000000000
-1.000000000000000000000000000000	-141.152099999999990000000000000000	0.856570808598517419000000000000
-1.200000000000001070000000000000	-141.258499999999998000000000000000	0.838436282414716238000000000000
-1.400000000000000350000000000000	-141.345400000000012000000000000000	0.353342587627500704000000000000
-1.600000000000001420000000000000	-141.389299999999991000000000000000	0.263006400466541335000000000000
-1.800000000000000710000000000000	-141.403799999999990000000000000000	0.953336457563128792000000000000
-2.000000000000000000000000000000	-141.375900000000001000000000000000	0.685982011859391782000000000000
-2.200000000000001060000000000000	-141.357100000000002000000000000000	0.850630456166767468000000000000
-2.400000000000000350000000000000	-141.376000000000005000000000000000	0.080653629726670228500000000000
-2.600000000000001420000000000000	-141.346300000000013000000000000000	0.869013622114611750000000000000
-2.800000000000000710000000000000	-141.404599999999988000000000000000	0.012333345507564930100000000000
-3.000000000000000000000000000000	-141.381400000000013000000000000000	0.088825647704318999600000000000
-3.200000000000001060000000000000	-141.393400000000014000000000000000	0.532940601192938734000000000000
-3.400000000000000350000000000000	-141.428100000000000000000000000000	0.655932137911952928000000000000
-3.600000000000001420000000000000	-141.455399999999997000000000000000	0.669316404084923544000000000000
-3.800000000000000710000000000000	-141.525100000000009000000000000000	0.003902124766431924740000000000
-4.000000000000000000000000000000	-141.510400000000004000000000000000	0.155036148162521314000000000000
-4.200000000000001060000000000000	-141.483599999999995000000000000000	0.024436027434950213800000000000
-4.400000000000000350000000000000	-141.621600000000001000000000000000	0.234610110337836186000000000000
-4.600000000000001420000000000000	-141.539600000000007000000000000000	0.720046486748297187000000000000
-4.800000000000000710000000000000	-141.561599999999998000000000000000	0.030364495249769696300000000000
-5.000000000000000000000000000000	-141.582999999999998000000000000000	0.595169122947952656000000000000
-5.200000000000001060000000000000	-141.686399999999992000000000000000	0.923108727222114345000000000000
-5.400000000000000350000000000000	-141.695400000000006000000000000000	0.819802482651065700000000000000
-5.600000000000001420000000000000	-141.731899999999996000000000000000	0.036408902542970134100000000000
-5.800000000000000710000000000000	-141.687999999999988000000000000000	0.524843547900023632000000000000
-6.000000000000000000000000000000	-141.700999999999993000000000000000	0.588345832191514706000000000000
-6.200000000000001060000000000000	-141.837299999999999000000000000000	0.464773981089779742000000000000
-6.400000000000000350000000000000	-141.842399999999998000000000000000	0.289202829445759146000000000000
-6.600000000000001420000000000000	-141.863499999999988000000000000000	0.152673208948504557000000000000
-6.800000000000000710000000000000	-141.876900000000006000000000000000	0.367159691210994010000000000000
-7.000000000000000000000000000000	-141.808300000000003000000000000000	0.269028183675086074000000000000
-7.200000000000001060000000000000	-142.076799999999991000000000000000	0.180696695055641232000000000000
-7.400000000000000350000000000000	-142.030200000000008000000000000000	0.149518836094824969000000000000
-7.600000000000001420000000000000	-142.051799999999986000000000000000	0.307182022713230918000000000000
-7.800000000000000710000000000000	-141.952499999999986000000000000000	0.196183750665978263000000000000
-8.000000000000000000000000000000	-142.160500000000013000000000000000	0.182095209901189714000000000000
-8.000000000000000000000000000000	-142.066699999999997000000000000000	0.184713820151563901000000000000
-7.799999999999999820000000000000	-142.014499999999998000000000000000	0.602866704130781805000000000000
-7.599999999999999640000000000000	-141.952300000000008000000000000000	0.138202228201025790000000000000
-7.400000000000000350000000000000	-142.111600000000010000000000000000	0.714033931340567918000000000000
-7.200000000000000170000000000000	-142.061800000000005000000000000000	0.558866602169589832000000000000
-7.000000000000000000000000000000	-142.044499999999999000000000000000	0.883136112369454551000000000000
-6.799999999999999820000000000000	-142.083300000000008000000000000000	0.370810216759785316000000000000
-6.599999999999999640000000000000	-142.054800000000000000000000000000	0.125103960581868456000000000000
-6.400000000000000350000000000000	-141.973600000000005000000000000000	0.851788942971593910000000000000
-6.200000000000000180000000000000	-141.990199999999987000000000000000	0.514305178712934241000000000000
-6.000000000000000000000000000000	-141.994900000000001000000000000000	0.015969092608570267800000000000
-5.799999999999999820000000000000	-141.910500000000013000000000000000	0.099673140261411274900000000000
-5.599999999999999640000000000000	-141.931800000000010000000000000000	0.757350964474658328000000000000
-5.400000000000000350000000000000	-141.808699999999987000000000000000	0.095641320006107477500000000000
-5.199999999999999290000000000000	-141.836299999999994000000000000000	0.410924183722106484000000000000
-5.000000000000000000000000000000	-141.842899999999986000000000000000	0.072644543865428623500000000000
-4.799999999999999820000000000000	-141.745599999999996000000000000000	0.601089869404362265000000000000
-4.599999999999999640000000000000	-141.821799999999996000000000000000	0.190003921302422274000000000000
-4.400000000000000350000000000000	-141.715499999999991000000000000000	0.291596637357285804000000000000
-4.199999999999999290000000000000	-141.674399999999991000000000000000	0.455707060196246516000000000000
-4.000000000000000000000000000000	-141.630200000000002000000000000000	0.544168588140533593000000000000
-3.799999999999999820000000000000	-141.672300000000007000000000000000	0.474403103806008364000000000000
-3.599999999999999640000000000000	-141.624799999999993000000000000000	0.341167028411994089000000000000
-3.399999999999999470000000000000	-141.674200000000013000000000000000	0.137059697515927503000000000000
-3.199999999999999290000000000000	-141.631599999999992000000000000000	0.952712662065991367000000000000
-3.000000000000000000000000000000	-141.625000000000000000000000000000	0.379551254318895470000000000000
-2.799999999999999820000000000000	-141.619799999999998000000000000000	0.819619250034527846000000000000
-2.599999999999999640000000000000	-141.597499999999996000000000000000	0.888380345019482043000000000000
-2.399999999999999470000000000000	-141.597600000000000000000000000000	0.552910115689292159000000000000
-2.199999999999999290000000000000	-141.632599999999996000000000000000	0.177206188978421331000000000000
-2.000000000000000000000000000000	-141.643000000000001000000000000000	0.785917661110025589000000000000
-1.799999999999999820000000000000	-141.670500000000004000000000000000	0.989301672451115888000000000000
-1.599999999999999640000000000000	-141.702499999999986000000000000000	0.275829739194696000000000000000
-1.399999999999999470000000000000	-141.720300000000009000000000000000	0.721602021887383760000000000000
-1.199999999999999290000000000000	-141.732699999999994000000000000000	0.779778068872464924000000000000
-1.000000000000000000000000000000	-141.734499999999997000000000000000	0.382748373650810381000000000000
-0.799999999999999822000000000000	-141.706400000000002000000000000000	0.631675846899663051000000000000
-0.599999999999999645000000000000	-141.653899999999993000000000000000	0.132361142093636364000000000000
-0.399999999999999467000000000000	-141.593099999999992000000000000000	0.210813158894895825000000000000
-0.199999999999999289000000000000	-141.476499999999987000000000000000	0.664575965832551407000000000000
0.000000000000000000000000000000	-139.844799999999992000000000000000	0.980459759712866141000000000000
0.200000000000001066000000000000	-136.222499999999996000000000000000	0.269982804190969094000000000000
0.400000000000000355000000000000	-139.354299999999995000000000000000	0.022338408471802573300000000000
0.599999999999999645000000000000	-140.402999999999991000000000000000	0.045009024840854561200000000000
0.800000000000000710000000000000	-140.884099999999989000000000000000	0.340028792818056313000000000000
1.000000000000000000000000000000	-141.133299999999991000000000000000	0.088988977840682270700000000000
1.200000000000001070000000000000	-141.349099999999993000000000000000	0.570147312164650977000000000000
1.400000000000000350000000000000	-141.479600000000005000000000000000	0.759698993781795728000000000000
1.600000000000001420000000000000	-141.587199999999996000000000000000	0.711828627622081544000000000000
1.800000000000000710000000000000	-141.684100000000001000000000000000	0.219669185139903078000000000000
2.000000000000000000000000000000	-141.894200000000012000000000000000	0.016288442326775509600000000000
2.200000000000001060000000000000	-141.841600000000000000000000000000	0.146967583927890999000000000000
2.400000000000000350000000000000	-141.964200000000005000000000000000	0.252099686510834697000000000000
2.600000000000001420000000000000	-142.126200000000011000000000000000	0.899913428757985967000000000000
2.800000000000000710000000000000	-142.128899999999987000000000000000	0.765231660759944532000000000000
3.000000000000000000000000000000	-142.262799999999998000000000000000	0.874586095235184935000000000000
3.200000000000001060000000000000	-142.352200000000010000000000000000	0.151248751925186609000000000000
3.400000000000000350000000000000	-142.427400000000006000000000000000	0.062229670287955229900000000000
3.600000000000001420000000000000	-142.594999999999999000000000000000	0.540424209433298053000000000000
3.800000000000000710000000000000	-142.728299999999990000000000000000	0.136058448602209836000000000000
4.000000000000000000000000000000	-142.766600000000011000000000000000	0.546110812193732808000000000000
4.200000000000001060000000000000	-142.940300000000008000000000000000	0.499753238034568226000000000000
4.400000000000000350000000000000	-142.986899999999991000000000000000	0.126092845036942514000000000000
4.600000000000001420000000000000	-143.234399999999994000000000000000	0.237483787317710693000000000000
4.800000000000000710000000000000	-143.173399999999987000000000000000	0.892932925789061693000000000000
5.000000000000000000000000000000	-143.362899999999996000000000000000	0.790698359115592275000000000000
5.200000000000001060000000000000	-143.386599999999987000000000000000	0.202082204026428514000000000000
5.400000000000000350000000000000	-143.320500000000010000000000000000	0.372974666967597734000000000000
5.600000000000001420000000000000	-143.578699999999998000000000000000	0.704414873767771565000000000000
5.800000000000000710000000000000	-143.483100000000007000000000000000	0.384514814626722323000000000000
6.000000000000000000000000000000	-143.704399999999992000000000000000	0.828367913840592385000000000000
6.200000000000001060000000000000	-143.613200000000006000000000000000	0.089604924045187939200000000000
6.400000000000000350000000000000	-143.642799999999994000000000000000	0.330914306730659691000000000000
6.600000000000001420000000000000	-143.709800000000001000000000000000	0.139811775597224797000000000000
6.800000000000000710000000000000	-143.894399999999990000000000000000	0.463048755354233954000000000000
7.000000000000000000000000000000	-143.982799999999997000000000000000	0.745658124731028104000000000000
7.200000000000001060000000000000	-144.096000000000004000000000000000	0.430157950417149770000000000000
7.400000000000000350000000000000	-144.167800000000000000000000000000	0.347732293276449278000000000000
7.600000000000001420000000000000	-144.092099999999988000000000000000	0.520920087430137180000000000000
7.800000000000000710000000000000	-143.911200000000008000000000000000	0.418177819941032203000000000000
8.000000000000000000000000000000	-144.171500000000009000000000000000	0.748986060673464626000000000000
