# Supplementary material for: Ferromagnetism modulation by ultralow current in a two-dimensional polycrystalline molybdenum disulphide atomic layered structure
Source: Sci Rep. 2022 Oct 13;12:17199. doi: 10.1038/s41598-022-22113-3 (PMC9562137; doi:10.1038/s41598-022-22113-3)
Supplement: Supplementary file 2 — Supplementary Information. [file 41598_2022_22113_MOESM2_ESM.zip › Supplementary file/Raw Data/InPlaneMag-NegaCurr/20211118-151525-D048-2-4K-batch-90deg-Nega-Major-MagField.csv]

Magnetic (T)	MagnetoVoltage (V)	MagnetoVoltage2 (V)
8.000000000000000000000000000000	-133.444899999999990000000000000000	0.109082441798999508000000000000
7.799999999999999820000000000000	-133.644700000000000000000000000000	0.230896203529952659000000000000
7.599999999999999640000000000000	-133.409899999999993000000000000000	0.782602667774477068000000000000
7.400000000000000350000000000000	-133.069700000000012000000000000000	0.370695182679432467000000000000
7.200000000000000170000000000000	-133.128800000000012000000000000000	0.948904106369415578000000000000
7.000000000000000000000000000000	-133.162599999999998000000000000000	0.307970658227874505000000000000
6.799999999999999820000000000000	-133.076600000000013000000000000000	0.964133201869047163000000000000
6.599999999999999640000000000000	-133.078200000000009000000000000000	0.286262825317795233000000000000
6.400000000000000350000000000000	-132.860199999999992000000000000000	0.770060733521108265000000000000
6.200000000000000180000000000000	-132.930299999999988000000000000000	0.068267078935075442600000000000
6.000000000000000000000000000000	-132.977200000000010000000000000000	0.330447544726958364000000000000
5.799999999999999820000000000000	-132.708100000000002000000000000000	0.464926984104158780000000000000
5.599999999999999640000000000000	-132.791100000000000000000000000000	0.113382840591013334000000000000
5.400000000000000350000000000000	-132.750699999999995000000000000000	0.782034218978364781000000000000
5.199999999999999290000000000000	-132.640199999999993000000000000000	0.531612168211412550000000000000
5.000000000000000000000000000000	-132.730899999999991000000000000000	0.849553762964872838000000000000
4.799999999999999820000000000000	-132.449900000000014000000000000000	0.114721142316664526000000000000
4.599999999999999640000000000000	-132.357300000000009000000000000000	0.402294995124507171000000000000
4.400000000000000350000000000000	-132.373099999999994000000000000000	0.606261079013673765000000000000
4.199999999999999290000000000000	-132.321200000000004000000000000000	0.190800236485780594000000000000
4.000000000000000000000000000000	-132.171199999999999000000000000000	0.513570420533557614000000000000
3.799999999999999820000000000000	-132.005099999999999000000000000000	0.728792256202497879000000000000
3.599999999999999640000000000000	-132.010500000000007000000000000000	0.260435747960526154000000000000
3.399999999999999470000000000000	-132.030100000000004000000000000000	0.134724717983097264000000000000
3.199999999999999290000000000000	-131.919099999999986000000000000000	0.601800469440439745000000000000
3.000000000000000000000000000000	-131.872700000000009000000000000000	0.559162459762161390000000000000
2.799999999999999820000000000000	-131.610899999999987000000000000000	0.688465808822349201000000000000
2.599999999999999640000000000000	-131.696899999999999000000000000000	0.752885646129772823000000000000
2.399999999999999470000000000000	-131.566100000000006000000000000000	0.297964146777849326000000000000
2.199999999999999290000000000000	-131.453599999999994000000000000000	0.803701599216200213000000000000
2.000000000000000000000000000000	-131.344300000000004000000000000000	0.634111461350806538000000000000
1.799999999999999820000000000000	-131.290799999999990000000000000000	0.639948346460630590000000000000
1.599999999999999640000000000000	-131.132700000000000000000000000000	0.912034087474329347000000000000
1.399999999999999470000000000000	-131.051199999999994000000000000000	0.995851141897650560000000000000
1.199999999999999290000000000000	-130.949700000000007000000000000000	0.747651381486284183000000000000
1.000000000000000000000000000000	-130.840100000000007000000000000000	0.410024300764316285000000000000
0.799999999999999822000000000000	-130.703900000000004000000000000000	0.411513480190346392000000000000
0.599999999999999645000000000000	-130.503700000000009000000000000000	0.768190370529895361000000000000
0.399999999999999467000000000000	-130.154899999999998000000000000000	0.200944435789583764000000000000
0.199999999999999289000000000000	-129.476900000000000000000000000000	0.750302876065432889000000000000
0.000000000000000000000000000000	-127.820499999999995000000000000000	0.237843385368868176000000000000
-0.200000000000001066000000000000	-127.437500000000000000000000000000	0.161487832065194681000000000000
-0.400000000000000355000000000000	-129.516600000000011000000000000000	0.138248728733588511000000000000
-0.599999999999999645000000000000	-130.197000000000003000000000000000	0.326573173387094684000000000000
-0.800000000000000710000000000000	-130.470699999999994000000000000000	0.696895235230737153000000000000
-1.000000000000000000000000000000	-130.621800000000007000000000000000	0.028956902837296016900000000000
-1.200000000000001070000000000000	-130.718999999999994000000000000000	0.740928654188737878000000000000
-1.400000000000000350000000000000	-130.805000000000007000000000000000	0.990932001311019661000000000000
-1.600000000000001420000000000000	-130.845699999999994000000000000000	0.277176520732552056000000000000
-1.800000000000000710000000000000	-130.889100000000013000000000000000	0.562625987382765480000000000000
-2.000000000000000000000000000000	-130.886400000000009000000000000000	0.792214976599334708000000000000
-2.200000000000001060000000000000	-130.906800000000004000000000000000	0.420141393707263111000000000000
-2.400000000000000350000000000000	-130.882499999999993000000000000000	0.292311047536506940000000000000
-2.600000000000001420000000000000	-130.876599999999996000000000000000	0.883824334351948404000000000000
-2.800000000000000710000000000000	-130.873799999999988000000000000000	0.066363589075022710900000000000
-3.000000000000000000000000000000	-130.884600000000006000000000000000	0.136387609208039606000000000000
-3.200000000000001060000000000000	-130.915099999999995000000000000000	0.444815800044354281000000000000
-3.400000000000000350000000000000	-130.899400000000014000000000000000	0.596569151701543232000000000000
-3.600000000000001420000000000000	-130.890800000000013000000000000000	0.409907898236035573000000000000
-3.800000000000000710000000000000	-130.910200000000003000000000000000	0.836480005032846030000000000000
-4.000000000000000000000000000000	-130.957500000000010000000000000000	0.794867304516346351000000000000
-4.200000000000001060000000000000	-131.002600000000001000000000000000	0.955421831578752156000000000000
-4.400000000000000350000000000000	-131.001399999999990000000000000000	0.266077247653281113000000000000
-4.600000000000001420000000000000	-131.073900000000009000000000000000	0.300992205833757298000000000000
-4.800000000000000710000000000000	-131.004199999999997000000000000000	0.955449975126059003000000000000
-5.000000000000000000000000000000	-131.066900000000004000000000000000	0.388913400360070049000000000000
-5.200000000000001060000000000000	-131.064600000000013000000000000000	0.598713395526150771000000000000
-5.400000000000000350000000000000	-131.069400000000002000000000000000	0.972294818805515160000000000000
-5.600000000000001420000000000000	-131.125200000000007000000000000000	0.009096066304810079830000000000
-5.800000000000000710000000000000	-131.195500000000010000000000000000	0.946353331579423473000000000000
-6.000000000000000000000000000000	-131.173800000000000000000000000000	0.539951037026777936000000000000
-6.200000000000001060000000000000	-131.308999999999997000000000000000	0.683295886584359469000000000000
-6.400000000000000350000000000000	-131.236099999999993000000000000000	0.457950135242786604000000000000
-6.600000000000001420000000000000	-131.298200000000008000000000000000	0.629831796571902913000000000000
-6.800000000000000710000000000000	-131.284799999999990000000000000000	0.566705134499985830000000000000
-7.000000000000000000000000000000	-131.370800000000003000000000000000	0.609094460228047252000000000000
-7.200000000000001060000000000000	-131.398300000000006000000000000000	0.133780864468385996000000000000
-7.400000000000000350000000000000	-131.523500000000013000000000000000	0.986048656398658796000000000000
-7.600000000000001420000000000000	-131.378600000000006000000000000000	0.982886482720226828000000000000
-7.800000000000000710000000000000	-131.378700000000009000000000000000	0.734105540995302341000000000000
-8.000000000000000000000000000000	-131.605999999999994000000000000000	0.552044896244400784000000000000
-8.000000000000000000000000000000	-131.610500000000002000000000000000	0.721825026325691787000000000000
-7.799999999999999820000000000000	-131.345100000000002000000000000000	0.883048306223040313000000000000
-7.599999999999999640000000000000	-131.465200000000010000000000000000	0.631839603591436094000000000000
-7.400000000000000350000000000000	-131.411900000000003000000000000000	0.374827657100000433000000000000
-7.200000000000000170000000000000	-131.389999999999986000000000000000	0.905929294378125416000000000000
-7.000000000000000000000000000000	-131.276999999999987000000000000000	0.401533213650118181000000000000
-6.799999999999999820000000000000	-131.389100000000013000000000000000	0.335583450368141190000000000000
-6.599999999999999640000000000000	-131.390400000000000000000000000000	0.566804625277534835000000000000
-6.400000000000000350000000000000	-131.362200000000001000000000000000	0.848918710652166286000000000000
-6.200000000000000180000000000000	-131.352499999999992000000000000000	0.935138689162302916000000000000
-6.000000000000000000000000000000	-131.244900000000001000000000000000	0.677584396351954776000000000000
-5.799999999999999820000000000000	-131.254600000000010000000000000000	0.874713891014728073000000000000
-5.599999999999999640000000000000	-131.289600000000007000000000000000	0.521168385208397478000000000000
-5.400000000000000350000000000000	-131.184899999999999000000000000000	0.792569645890446317000000000000
-5.199999999999999290000000000000	-131.138700000000000000000000000000	0.098770370763367143500000000000
-5.000000000000000000000000000000	-131.181299999999993000000000000000	0.647500795276640728000000000000
-4.799999999999999820000000000000	-131.158099999999990000000000000000	0.765681939112477172000000000000
-4.599999999999999640000000000000	-131.262499999999988000000000000000	0.534703173645825869000000000000
-4.400000000000000350000000000000	-131.100599999999986000000000000000	0.028080270400000717500000000000
-4.199999999999999290000000000000	-131.115399999999994000000000000000	0.496220106387426529000000000000
-4.000000000000000000000000000000	-131.142899999999997000000000000000	0.559790622567541973000000000000
-3.799999999999999820000000000000	-131.116899999999987000000000000000	0.227627678177843906000000000000
-3.599999999999999640000000000000	-131.062800000000010000000000000000	0.200747423157466409000000000000
-3.399999999999999470000000000000	-131.062199999999990000000000000000	0.532705575278132226000000000000
-3.199999999999999290000000000000	-131.036599999999993000000000000000	0.808502244809991222000000000000
-3.000000000000000000000000000000	-131.027500000000003000000000000000	0.908861297248515276000000000000
-2.799999999999999820000000000000	-131.028300000000001000000000000000	0.996539937956984145000000000000
-2.599999999999999640000000000000	-131.000599999999991000000000000000	0.658410686420336955000000000000
-2.399999999999999470000000000000	-131.014499999999998000000000000000	0.128939137025760209000000000000
-2.199999999999999290000000000000	-131.013700000000000000000000000000	0.594925567828812562000000000000
-2.000000000000000000000000000000	-131.031299999999987000000000000000	0.166367263259951326000000000000
-1.799999999999999820000000000000	-131.052600000000012000000000000000	0.128439254900666766000000000000
-1.599999999999999640000000000000	-131.091199999999986000000000000000	0.456436850145731987000000000000
-1.399999999999999470000000000000	-131.090200000000010000000000000000	0.174776014853382122000000000000
-1.199999999999999290000000000000	-131.090200000000010000000000000000	0.518800665427471941000000000000
-1.000000000000000000000000000000	-131.090499999999991000000000000000	0.951369061640641056000000000000
-0.799999999999999822000000000000	-131.052199999999999000000000000000	0.885663498225092827000000000000
-0.599999999999999645000000000000	-130.995399999999989000000000000000	0.427713325538798594000000000000
-0.399999999999999467000000000000	-130.967600000000004000000000000000	0.606510370354488737000000000000
-0.199999999999999289000000000000	-130.744599999999991000000000000000	0.189142470175990257000000000000
0.000000000000000000000000000000	-128.188400000000001000000000000000	0.463605978858598944000000000000
0.200000000000001066000000000000	-126.252099999999999000000000000000	0.986285633359547997000000000000
0.400000000000000355000000000000	-129.001599999999996000000000000000	0.437431237661444427000000000000
0.599999999999999645000000000000	-129.897799999999989000000000000000	0.892427502919221682000000000000
0.800000000000000710000000000000	-130.301600000000008000000000000000	0.090501934170257092300000000000
1.000000000000000000000000000000	-130.502800000000008000000000000000	0.587637877832359545000000000000
1.200000000000001070000000000000	-130.667399999999986000000000000000	0.659258269615286219000000000000
1.400000000000000350000000000000	-130.814999999999998000000000000000	0.720501755330681615000000000000
1.600000000000001420000000000000	-130.925299999999993000000000000000	0.058150203028247027300000000000
1.800000000000000710000000000000	-131.012699999999995000000000000000	0.694480250928673604000000000000
2.000000000000000000000000000000	-131.094400000000007000000000000000	0.812982303476771140000000000000
2.200000000000001060000000000000	-131.309899999999999000000000000000	0.204499074959395566000000000000
2.400000000000000350000000000000	-131.292200000000008000000000000000	0.508253269794049167000000000000
2.600000000000001420000000000000	-131.445500000000010000000000000000	0.702749809449121798000000000000
2.800000000000000710000000000000	-131.478600000000000000000000000000	0.072079349055693686700000000000
3.000000000000000000000000000000	-131.562800000000010000000000000000	0.037022606815028780200000000000
3.200000000000001060000000000000	-131.754899999999992000000000000000	0.205177418849155302000000000000
3.400000000000000350000000000000	-131.662800000000004000000000000000	0.187353271290740864000000000000
3.600000000000001420000000000000	-131.828100000000006000000000000000	0.053671301101637425300000000000
3.800000000000000710000000000000	-131.865499999999997000000000000000	0.831055829063274576000000000000
4.000000000000000000000000000000	-132.005799999999993000000000000000	0.028349628401654003400000000000
4.200000000000001060000000000000	-132.075299999999998000000000000000	0.316282512252143100000000000000
4.400000000000000350000000000000	-132.215100000000007000000000000000	0.754375670399862308000000000000
4.600000000000001420000000000000	-132.178200000000004000000000000000	0.336172538839674573000000000000
4.800000000000000710000000000000	-132.277500000000003000000000000000	0.326514813627804656000000000000
5.000000000000000000000000000000	-132.494400000000013000000000000000	0.301673424533253076000000000000
5.200000000000001060000000000000	-132.540699999999987000000000000000	0.367085653075601925000000000000
5.400000000000000350000000000000	-132.659500000000008000000000000000	0.047524689487933535800000000000
5.600000000000001420000000000000	-132.566800000000001000000000000000	0.082109855179281376900000000000
5.800000000000000710000000000000	-132.687800000000010000000000000000	0.110348578816668930000000000000
6.000000000000000000000000000000	-132.791300000000007000000000000000	0.116532143232774166000000000000
6.200000000000001060000000000000	-132.846499999999992000000000000000	0.343249136151464018000000000000
6.400000000000000350000000000000	-133.040300000000002000000000000000	0.962164677597651452000000000000
6.600000000000001420000000000000	-132.932799999999986000000000000000	0.467207729027727447000000000000
6.800000000000000710000000000000	-133.064699999999988000000000000000	0.078439535324738463000000000000
7.000000000000000000000000000000	-133.128700000000009000000000000000	0.717651212421095641000000000000
7.200000000000001060000000000000	-132.923900000000003000000000000000	0.615602013657283065000000000000
7.400000000000000350000000000000	-133.160699999999991000000000000000	0.818382107775438960000000000000
7.600000000000001420000000000000	-133.391999999999996000000000000000	0.758333219348665821000000000000
7.800000000000000710000000000000	-133.154599999999988000000000000000	0.602050209178378370000000000000
8.000000000000000000000000000000	-133.332699999999988000000000000000	0.619251111189503156000000000000
