# Supplementary material for: Ferromagnetism modulation by ultralow current in a two-dimensional polycrystalline molybdenum disulphide atomic layered structure
Source: Sci Rep. 2022 Oct 13;12:17199. doi: 10.1038/s41598-022-22113-3 (PMC9562137; doi:10.1038/s41598-022-22113-3)
Supplement: Supplementary file 2 — Supplementary Information. [file 41598_2022_22113_MOESM2_ESM.zip › Supplementary file/Raw Data/InPlaneMag-NegaCurr/20211118-151840-D048-2-4K-batch-90deg-Nega-Major-MagField.csv]

Magnetic (T)	MagnetoVoltage (V)	MagnetoVoltage2 (V)
8.000000000000000000000000000000	-120.773099999999999000000000000000	0.057442596491734221300000000000
7.799999999999999820000000000000	-120.869200000000006000000000000000	0.649976492032582120000000000000
7.599999999999999640000000000000	-120.628699999999995000000000000000	0.784482928326497131000000000000
7.400000000000000350000000000000	-120.709599999999995000000000000000	0.482070680148776631000000000000
7.200000000000000170000000000000	-120.875699999999995000000000000000	0.350042850040971354000000000000
7.000000000000000000000000000000	-120.572299999999998000000000000000	0.388727677838371033000000000000
6.799999999999999820000000000000	-120.494399999999999000000000000000	0.641978526518970138000000000000
6.599999999999999640000000000000	-120.454300000000003000000000000000	0.617547624629897429000000000000
6.400000000000000350000000000000	-120.527500000000003000000000000000	0.099927106487955441600000000000
6.200000000000000180000000000000	-120.488200000000006000000000000000	0.061613755960362226500000000000
6.000000000000000000000000000000	-120.585700000000003000000000000000	0.627275943455439577000000000000
5.799999999999999820000000000000	-120.391800000000003000000000000000	0.440182673275086866000000000000
5.599999999999999640000000000000	-120.321299999999994000000000000000	0.157751642320251406000000000000
5.400000000000000350000000000000	-120.424499999999995000000000000000	0.030442409201304032600000000000
5.199999999999999290000000000000	-120.199399999999997000000000000000	0.301070668805247132000000000000
5.000000000000000000000000000000	-120.189800000000005000000000000000	0.501900090165567025000000000000
4.799999999999999820000000000000	-120.060299999999998000000000000000	0.217240209563864362000000000000
4.599999999999999640000000000000	-119.880099999999999000000000000000	0.151370989680485124000000000000
4.400000000000000350000000000000	-119.848100000000002000000000000000	0.434485786493612913000000000000
4.199999999999999290000000000000	-119.795800000000000000000000000000	0.062679424408589756700000000000
4.000000000000000000000000000000	-119.685400000000001000000000000000	0.195623942284695484000000000000
3.799999999999999820000000000000	-119.716999999999999000000000000000	0.302513945522744354000000000000
3.599999999999999640000000000000	-119.583600000000004000000000000000	0.295408880770996474000000000000
3.399999999999999470000000000000	-119.577600000000004000000000000000	0.952807857095124388000000000000
3.199999999999999290000000000000	-119.653499999999994000000000000000	0.760763238880962644000000000000
3.000000000000000000000000000000	-119.414199999999994000000000000000	0.280911661205817786000000000000
2.799999999999999820000000000000	-119.326400000000007000000000000000	0.832630988351826473000000000000
2.599999999999999640000000000000	-119.394700000000000000000000000000	0.631887095668305143000000000000
2.399999999999999470000000000000	-119.258499999999998000000000000000	0.645015415817933313000000000000
2.199999999999999290000000000000	-119.103499999999997000000000000000	0.740100765615084644000000000000
2.000000000000000000000000000000	-119.038899999999998000000000000000	0.383211731929082866000000000000
1.799999999999999820000000000000	-118.862399999999994000000000000000	0.347963492775654082000000000000
1.599999999999999640000000000000	-118.801400000000001000000000000000	0.837829558395972285000000000000
1.399999999999999470000000000000	-118.630099999999999000000000000000	0.741164882085997956000000000000
1.199999999999999290000000000000	-118.531400000000005000000000000000	0.515480879473867226000000000000
1.000000000000000000000000000000	-118.390900000000002000000000000000	0.281067018202045826000000000000
0.799999999999999822000000000000	-118.241699999999994000000000000000	0.230696404334625793000000000000
0.599999999999999645000000000000	-117.993700000000004000000000000000	0.602889218524182979000000000000
0.399999999999999467000000000000	-117.654899999999998000000000000000	0.465879017210013069000000000000
0.199999999999999289000000000000	-116.843900000000005000000000000000	0.597437752546132739000000000000
0.000000000000000000000000000000	-114.447299999999998000000000000000	0.854609014246160425000000000000
-0.200000000000001066000000000000	-115.138499999999993000000000000000	0.701106210116775319000000000000
-0.400000000000000355000000000000	-117.700100000000006000000000000000	0.315778852636238838000000000000
-0.599999999999999645000000000000	-118.200000000000003000000000000000	0.811178910810899545000000000000
-0.800000000000000710000000000000	-118.385199999999997000000000000000	0.477102570493909361000000000000
-1.000000000000000000000000000000	-118.588099999999997000000000000000	0.411539810011537721000000000000
-1.200000000000001070000000000000	-118.677999999999997000000000000000	0.729444597717204823000000000000
-1.400000000000000350000000000000	-118.752899999999997000000000000000	0.046437164238099626400000000000
-1.600000000000001420000000000000	-118.769499999999994000000000000000	0.994914393136878461000000000000
-1.800000000000000710000000000000	-118.805599999999998000000000000000	0.996532317502563769000000000000
-2.000000000000000000000000000000	-118.825800000000001000000000000000	0.019361193644571006400000000000
-2.200000000000001060000000000000	-118.815299999999993000000000000000	0.886596497469056110000000000000
-2.400000000000000350000000000000	-118.836500000000001000000000000000	0.870179831047479979000000000000
-2.600000000000001420000000000000	-118.835899999999995000000000000000	0.126972947748167364000000000000
-2.800000000000000710000000000000	-118.877799999999993000000000000000	0.173188225571092147000000000000
-3.000000000000000000000000000000	-118.863500000000002000000000000000	0.487067995408105636000000000000
-3.200000000000001060000000000000	-118.911400000000000000000000000000	0.266016843763113631000000000000
-3.400000000000000350000000000000	-118.884799999999998000000000000000	0.943332143432698000000000000000
-3.600000000000001420000000000000	-118.925100000000000000000000000000	0.859581337948331470000000000000
-3.800000000000000710000000000000	-118.932699999999997000000000000000	0.842429482878921387000000000000
-4.000000000000000000000000000000	-118.986000000000004000000000000000	0.422646440723026151000000000000
-4.200000000000001060000000000000	-118.958500000000001000000000000000	0.291522162249973515000000000000
-4.400000000000000350000000000000	-118.963899999999995000000000000000	0.271370049736112229000000000000
-4.600000000000001420000000000000	-119.008399999999995000000000000000	0.415191382085107197000000000000
-4.800000000000000710000000000000	-119.074299999999994000000000000000	0.341812416736369418000000000000
-5.000000000000000000000000000000	-119.062299999999993000000000000000	0.034833066858564798500000000000
-5.200000000000001060000000000000	-119.034499999999994000000000000000	0.918623169767312841000000000000
-5.400000000000000350000000000000	-119.113600000000005000000000000000	0.383573639427857493000000000000
-5.600000000000001420000000000000	-119.114400000000003000000000000000	0.039194196306620909800000000000
-5.800000000000000710000000000000	-119.174899999999994000000000000000	0.853588170182280836000000000000
-6.000000000000000000000000000000	-119.141400000000004000000000000000	0.237527757148893404000000000000
-6.200000000000001060000000000000	-119.153700000000000000000000000000	0.939575644859211412000000000000
-6.400000000000000350000000000000	-119.210200000000000000000000000000	0.586831408436960800000000000000
-6.600000000000001420000000000000	-119.255700000000004000000000000000	0.876648941080600430000000000000
-6.800000000000000710000000000000	-119.176400000000001000000000000000	0.503417718493770927000000000000
-7.000000000000000000000000000000	-119.202600000000004000000000000000	0.370321256192009729000000000000
-7.200000000000001060000000000000	-119.218299999999999000000000000000	0.937063360058761230000000000000
-7.400000000000000350000000000000	-119.231099999999998000000000000000	0.121445628100087077000000000000
-7.600000000000001420000000000000	-119.307599999999994000000000000000	0.323346437329040892000000000000
-7.800000000000000710000000000000	-119.205200000000005000000000000000	0.706162363549141636000000000000
-8.000000000000000000000000000000	-119.418999999999997000000000000000	0.663442680744641078000000000000
-8.000000000000000000000000000000	-119.296099999999995000000000000000	0.491742662082395920000000000000
-7.799999999999999820000000000000	-119.288899999999998000000000000000	0.809385616793179885000000000000
-7.599999999999999640000000000000	-119.289599999999993000000000000000	0.506448657885494868000000000000
-7.400000000000000350000000000000	-119.283699999999996000000000000000	0.863203625237179306000000000000
-7.200000000000000170000000000000	-119.197400000000002000000000000000	0.593683285676636530000000000000
-7.000000000000000000000000000000	-119.352400000000003000000000000000	0.158486285767604151000000000000
-6.799999999999999820000000000000	-119.237300000000005000000000000000	0.872609377958168730000000000000
-6.599999999999999640000000000000	-119.145499999999998000000000000000	0.090365396267644504400000000000
-6.400000000000000350000000000000	-119.192400000000006000000000000000	0.085884490193821827500000000000
-6.200000000000000180000000000000	-119.235399999999998000000000000000	0.819618040659989333000000000000
-6.000000000000000000000000000000	-119.251499999999993000000000000000	0.100760149547042044000000000000
-5.799999999999999820000000000000	-119.170800000000000000000000000000	0.042542659307406083300000000000
-5.599999999999999640000000000000	-119.227500000000006000000000000000	0.930567231439265008000000000000
-5.400000000000000350000000000000	-119.196100000000001000000000000000	0.231971156172694704000000000000
-5.199999999999999290000000000000	-119.146900000000002000000000000000	0.780770204329932937000000000000
-5.000000000000000000000000000000	-119.091899999999995000000000000000	0.941238622005822423000000000000
-4.799999999999999820000000000000	-119.067499999999995000000000000000	0.191258579428785547000000000000
-4.599999999999999640000000000000	-119.060599999999994000000000000000	0.033709488856728420100000000000
-4.400000000000000350000000000000	-119.034899999999993000000000000000	0.467437123241677410000000000000
-4.199999999999999290000000000000	-119.037800000000004000000000000000	0.278949837441391235000000000000
-4.000000000000000000000000000000	-119.029399999999995000000000000000	0.374604797297460212000000000000
-3.799999999999999820000000000000	-118.977999999999994000000000000000	0.448314296472904772000000000000
-3.599999999999999640000000000000	-119.010300000000001000000000000000	0.248406015918757106000000000000
-3.399999999999999470000000000000	-118.983000000000004000000000000000	0.376250162924848031000000000000
-3.199999999999999290000000000000	-118.953999999999993000000000000000	0.758741537351987905000000000000
-3.000000000000000000000000000000	-118.918199999999999000000000000000	0.833450989883917526000000000000
-2.799999999999999820000000000000	-118.935000000000002000000000000000	0.099848976780193998700000000000
-2.599999999999999640000000000000	-118.930099999999996000000000000000	0.271211925293453948000000000000
-2.399999999999999470000000000000	-118.909499999999994000000000000000	0.467235746951146780000000000000
-2.199999999999999290000000000000	-118.928299999999993000000000000000	0.317287635456687145000000000000
-2.000000000000000000000000000000	-118.912899999999993000000000000000	0.389307223146811765000000000000
-1.799999999999999820000000000000	-118.908500000000004000000000000000	0.032833554219429128600000000000
-1.599999999999999640000000000000	-118.924999999999997000000000000000	0.904173284040529212000000000000
-1.399999999999999470000000000000	-118.932900000000004000000000000000	0.303874460064091023000000000000
-1.199999999999999290000000000000	-118.925399999999996000000000000000	0.083214723464706930100000000000
-1.000000000000000000000000000000	-118.901300000000006000000000000000	0.800901402587971267000000000000
-0.799999999999999822000000000000	-118.874700000000004000000000000000	0.555746613759707353000000000000
-0.599999999999999645000000000000	-118.828999999999993000000000000000	0.371087509962689577000000000000
-0.399999999999999467000000000000	-118.731999999999999000000000000000	0.212436341465529477000000000000
-0.199999999999999289000000000000	-118.311300000000003000000000000000	0.739957310948003322000000000000
0.000000000000000000000000000000	-115.271600000000006000000000000000	0.650668323333050247000000000000
0.200000000000001066000000000000	-114.481800000000007000000000000000	0.462400195522961965000000000000
0.400000000000000355000000000000	-116.777799999999999000000000000000	0.437673336618283448000000000000
0.599999999999999645000000000000	-117.565299999999993000000000000000	0.499868204635592894000000000000
0.800000000000000710000000000000	-117.931799999999995000000000000000	0.325576778940429135000000000000
1.000000000000000000000000000000	-118.159199999999998000000000000000	0.772265434673891304000000000000
1.200000000000001070000000000000	-118.330100000000002000000000000000	0.943871925273376932000000000000
1.400000000000000350000000000000	-118.471999999999994000000000000000	0.455610505638599728000000000000
1.600000000000001420000000000000	-118.622900000000001000000000000000	0.459147404615172006000000000000
1.800000000000000710000000000000	-118.714299999999994000000000000000	0.859086833758990975000000000000
2.000000000000000000000000000000	-118.830500000000001000000000000000	0.135531290286677875000000000000
2.200000000000001060000000000000	-118.938199999999995000000000000000	0.101292955067730839000000000000
2.400000000000000350000000000000	-119.043599999999998000000000000000	0.419707726523005142000000000000
2.600000000000001420000000000000	-119.099999999999994000000000000000	0.562144255663726167000000000000
2.800000000000000710000000000000	-119.239500000000007000000000000000	0.605873961211025325000000000000
3.000000000000000000000000000000	-119.241699999999994000000000000000	0.815870854989888539000000000000
3.200000000000001060000000000000	-119.506399999999999000000000000000	0.830212113360440540000000000000
3.400000000000000350000000000000	-119.376699999999999000000000000000	0.116686305416756397000000000000
3.600000000000001420000000000000	-119.541700000000006000000000000000	0.902850115953808707000000000000
3.800000000000000710000000000000	-119.642799999999994000000000000000	0.981312453039121513000000000000
4.000000000000000000000000000000	-119.655600000000007000000000000000	0.789952707833394108000000000000
4.200000000000001060000000000000	-119.680899999999994000000000000000	0.248507302592616774000000000000
4.400000000000000350000000000000	-119.892799999999994000000000000000	0.770503397698899528000000000000
4.600000000000001420000000000000	-119.847200000000001000000000000000	0.847920273163770721000000000000
4.800000000000000710000000000000	-119.843599999999995000000000000000	0.337302377732798586000000000000
5.000000000000000000000000000000	-119.904899999999998000000000000000	0.582547710178732192000000000000
5.200000000000001060000000000000	-120.012100000000004000000000000000	0.290425625687976030000000000000
5.400000000000000350000000000000	-120.175100000000000000000000000000	0.118872781175094033000000000000
5.600000000000001420000000000000	-120.152500000000003000000000000000	0.117802210187014644000000000000
5.800000000000000710000000000000	-120.181899999999999000000000000000	0.419888491839257138000000000000
6.000000000000000000000000000000	-120.409400000000005000000000000000	0.218101005497414624000000000000
6.200000000000001060000000000000	-120.296499999999995000000000000000	0.190558176342069840000000000000
6.400000000000000350000000000000	-120.510800000000003000000000000000	0.754676178413753673000000000000
6.600000000000001420000000000000	-120.560000000000002000000000000000	0.756061740198193499000000000000
6.800000000000000710000000000000	-120.664500000000004000000000000000	0.659987313072322834000000000000
7.000000000000000000000000000000	-120.703000000000003000000000000000	0.404633845234452227000000000000
7.200000000000001060000000000000	-120.657499999999999000000000000000	0.113545850490487155000000000000
7.400000000000000350000000000000	-120.660799999999995000000000000000	0.923703782815460839000000000000
7.600000000000001420000000000000	-120.569199999999995000000000000000	0.802469928271038357000000000000
7.800000000000000710000000000000	-120.852199999999996000000000000000	0.318123520362218359000000000000
8.000000000000000000000000000000	-121.033299999999997000000000000000	0.792546769842917387000000000000
