# Supplementary material for: Ferromagnetism modulation by ultralow current in a two-dimensional polycrystalline molybdenum disulphide atomic layered structure
Source: Sci Rep. 2022 Oct 13;12:17199. doi: 10.1038/s41598-022-22113-3 (PMC9562137; doi:10.1038/s41598-022-22113-3)
Supplement: Supplementary file 2 — Supplementary Information. [file 41598_2022_22113_MOESM2_ESM.zip › Supplementary file/Raw Data/InPlaneMag-NegaCurr/20211118-152155-D048-2-4K-batch-90deg-Nega-Major-MagField.csv]

Magnetic (T)	MagnetoVoltage (V)	MagnetoVoltage2 (V)
8.000000000000000000000000000000	-107.687799999999996000000000000000	0.885192036809817173000000000000
7.799999999999999820000000000000	-107.697699999999997000000000000000	0.642522629038157156000000000000
7.599999999999999640000000000000	-107.615300000000005000000000000000	0.349341046502119390000000000000
7.400000000000000350000000000000	-107.598799999999997000000000000000	0.433622927051812157000000000000
7.200000000000000170000000000000	-107.504800000000003000000000000000	0.399376266478988828000000000000
7.000000000000000000000000000000	-107.477599999999995000000000000000	0.815770322333322362000000000000
6.799999999999999820000000000000	-107.500699999999995000000000000000	0.385503429863151448000000000000
6.599999999999999640000000000000	-107.529300000000006000000000000000	0.066489398865516413700000000000
6.400000000000000350000000000000	-107.467299999999994000000000000000	0.219666666430677893000000000000
6.200000000000000180000000000000	-107.422799999999995000000000000000	0.675405549752872147000000000000
6.000000000000000000000000000000	-107.415499999999994000000000000000	0.537637927566378959000000000000
5.799999999999999820000000000000	-107.312399999999997000000000000000	0.001441466770879751280000000000
5.599999999999999640000000000000	-107.302899999999994000000000000000	0.830176826212741359000000000000
5.400000000000000350000000000000	-107.198300000000003000000000000000	0.575712769194783647000000000000
5.199999999999999290000000000000	-107.194100000000006000000000000000	0.960614631350833470000000000000
5.000000000000000000000000000000	-107.129099999999994000000000000000	0.457903332875375213000000000000
4.799999999999999820000000000000	-107.024100000000004000000000000000	0.742203092282342380000000000000
4.599999999999999640000000000000	-107.023300000000006000000000000000	0.135359268235919039000000000000
4.400000000000000350000000000000	-106.983599999999995000000000000000	0.880153604566287218000000000000
4.199999999999999290000000000000	-106.945899999999995000000000000000	0.682606354664529791000000000000
4.000000000000000000000000000000	-106.876800000000003000000000000000	0.098110502328396798100000000000
3.799999999999999820000000000000	-106.782600000000002000000000000000	0.965019431165233810000000000000
3.599999999999999640000000000000	-106.768299999999996000000000000000	0.683059771381605563000000000000
3.399999999999999470000000000000	-106.694900000000004000000000000000	0.411184118530028897000000000000
3.199999999999999290000000000000	-106.656000000000006000000000000000	0.324791084005330743000000000000
3.000000000000000000000000000000	-106.592799999999997000000000000000	0.903879287547773580000000000000
2.799999999999999820000000000000	-106.553600000000003000000000000000	0.406618281110217250000000000000
2.599999999999999640000000000000	-106.492300000000000000000000000000	0.907985957422791534000000000000
2.399999999999999470000000000000	-106.397599999999997000000000000000	0.020850976812735400000000000000
2.199999999999999290000000000000	-106.333799999999996000000000000000	0.022676392493181651800000000000
2.000000000000000000000000000000	-106.250900000000001000000000000000	0.650153636594763551000000000000
1.799999999999999820000000000000	-106.178700000000006000000000000000	0.028416035015726315300000000000
1.599999999999999640000000000000	-106.106499999999997000000000000000	0.669638206412065284000000000000
1.399999999999999470000000000000	-106.011499999999998000000000000000	0.002095521092434715630000000000
1.199999999999999290000000000000	-105.922499999999999000000000000000	0.383979472983112746000000000000
1.000000000000000000000000000000	-105.805999999999997000000000000000	0.975756952483412432000000000000
0.799999999999999822000000000000	-105.680700000000002000000000000000	0.805270616500113778000000000000
0.599999999999999645000000000000	-105.512100000000004000000000000000	0.476534997626956558000000000000
0.399999999999999467000000000000	-105.282899999999998000000000000000	0.306128320914783591000000000000
0.199999999999999289000000000000	-104.809200000000004000000000000000	0.734092026568489375000000000000
0.000000000000000000000000000000	-102.711799999999997000000000000000	0.450177030969631520000000000000
-0.200000000000001066000000000000	-103.887399999999999000000000000000	0.769769000255010160000000000000
-0.400000000000000355000000000000	-105.281999999999996000000000000000	0.958509921953994537000000000000
-0.599999999999999645000000000000	-105.649699999999996000000000000000	0.201278988641312884000000000000
-0.800000000000000710000000000000	-105.816000000000002000000000000000	0.640782585761726864000000000000
-1.000000000000000000000000000000	-105.902000000000001000000000000000	0.076191753381574578400000000000
-1.200000000000001070000000000000	-105.961100000000002000000000000000	0.350747404008140418000000000000
-1.400000000000000350000000000000	-105.998800000000003000000000000000	0.800540181446338428000000000000
-1.600000000000001420000000000000	-106.040499999999994000000000000000	0.227916688393304145000000000000
-1.800000000000000710000000000000	-106.016599999999997000000000000000	0.985401173113785722000000000000
-2.000000000000000000000000000000	-106.024600000000007000000000000000	0.131901519915970100000000000000
-2.200000000000001060000000000000	-106.045500000000004000000000000000	0.862405885804309880000000000000
-2.400000000000000350000000000000	-106.076099999999997000000000000000	0.030705201864120068600000000000
-2.600000000000001420000000000000	-106.122399999999999000000000000000	0.658294677703175512000000000000
-2.800000000000000710000000000000	-106.103800000000007000000000000000	0.108708718937748250000000000000
-3.000000000000000000000000000000	-106.137900000000002000000000000000	0.079384011556220990300000000000
-3.200000000000001060000000000000	-106.168499999999994000000000000000	0.298058255685135665000000000000
-3.400000000000000350000000000000	-106.202399999999997000000000000000	0.122660929767116844000000000000
-3.600000000000001420000000000000	-106.217200000000005000000000000000	0.891893324516008112000000000000
-3.800000000000000710000000000000	-106.231600000000000000000000000000	0.679950350164471584000000000000
-4.000000000000000000000000000000	-106.255899999999997000000000000000	0.703589216007719953000000000000
-4.200000000000001060000000000000	-106.261099999999999000000000000000	0.634963706083226054000000000000
-4.400000000000000350000000000000	-106.279600000000002000000000000000	0.432010955519147366000000000000
-4.600000000000001420000000000000	-106.295500000000004000000000000000	0.559002388141137452000000000000
-4.800000000000000710000000000000	-106.289900000000003000000000000000	0.832149438140761033000000000000
-5.000000000000000000000000000000	-106.311899999999994000000000000000	0.143203206618283563000000000000
-5.200000000000001060000000000000	-106.331100000000006000000000000000	0.951033624105524389000000000000
-5.400000000000000350000000000000	-106.332200000000000000000000000000	0.285239527782310986000000000000
-5.600000000000001420000000000000	-106.347300000000004000000000000000	0.517523649221903748000000000000
-5.800000000000000710000000000000	-106.359099999999998000000000000000	0.869648515351052809000000000000
-6.000000000000000000000000000000	-106.382800000000003000000000000000	0.968623997796822511000000000000
-6.200000000000001060000000000000	-106.389700000000005000000000000000	0.544102732055160132000000000000
-6.400000000000000350000000000000	-106.414000000000001000000000000000	0.853062689424488485000000000000
-6.600000000000001420000000000000	-106.429500000000004000000000000000	0.575242355763096347000000000000
-6.800000000000000710000000000000	-106.437399999999997000000000000000	0.158471894806538005000000000000
-7.000000000000000000000000000000	-106.440600000000003000000000000000	0.455779804730822358000000000000
-7.200000000000001060000000000000	-106.456599999999994000000000000000	0.131993320036561945000000000000
-7.400000000000000350000000000000	-106.464900000000000000000000000000	0.609451063988546537000000000000
-7.600000000000001420000000000000	-106.461399999999997000000000000000	0.185221880089834867000000000000
-7.800000000000000710000000000000	-106.497699999999995000000000000000	0.632504893700911896000000000000
-8.000000000000000000000000000000	-106.496899999999996000000000000000	0.139230520320361206000000000000
-8.000000000000000000000000000000	-106.530299999999997000000000000000	0.640296070478027390000000000000
-7.799999999999999820000000000000	-106.516599999999997000000000000000	0.660880919906047914000000000000
-7.599999999999999640000000000000	-106.498199999999997000000000000000	0.150840056524051524000000000000
-7.400000000000000350000000000000	-106.497900000000001000000000000000	0.549125953800618127000000000000
-7.200000000000000170000000000000	-106.490899999999996000000000000000	0.744942931739903891000000000000
-7.000000000000000000000000000000	-106.457300000000003000000000000000	0.045027202997307336200000000000
-6.799999999999999820000000000000	-106.467799999999997000000000000000	0.949138291777050336000000000000
-6.599999999999999640000000000000	-106.478300000000004000000000000000	0.488059141492622972000000000000
-6.400000000000000350000000000000	-106.441999999999993000000000000000	0.881182976474154333000000000000
-6.200000000000000180000000000000	-106.432699999999997000000000000000	0.947273838149255365000000000000
-6.000000000000000000000000000000	-106.405799999999999000000000000000	0.048245479178458339200000000000
-5.799999999999999820000000000000	-106.413700000000006000000000000000	0.123990519818213629000000000000
-5.599999999999999640000000000000	-106.389200000000002000000000000000	0.498911976826663217000000000000
-5.400000000000000350000000000000	-106.390100000000004000000000000000	0.571176077418515060000000000000
-5.199999999999999290000000000000	-106.375399999999999000000000000000	0.015608387679009183600000000000
-5.000000000000000000000000000000	-106.373999999999995000000000000000	0.139851961245474943000000000000
-4.799999999999999820000000000000	-106.349599999999995000000000000000	0.779207812948244260000000000000
-4.599999999999999640000000000000	-106.345900000000000000000000000000	0.202594218514112523000000000000
-4.400000000000000350000000000000	-106.333600000000004000000000000000	0.663372475357806301000000000000
-4.199999999999999290000000000000	-106.325599999999994000000000000000	0.573097102771192190000000000000
-4.000000000000000000000000000000	-106.304000000000002000000000000000	0.834869686809025957000000000000
-3.799999999999999820000000000000	-106.292299999999997000000000000000	0.975788085004053451000000000000
-3.599999999999999640000000000000	-106.293400000000005000000000000000	0.578361416981983956000000000000
-3.399999999999999470000000000000	-106.255899999999997000000000000000	0.445846788284140594000000000000
-3.199999999999999290000000000000	-106.231700000000003000000000000000	0.155725563139607503000000000000
-3.000000000000000000000000000000	-106.226900000000000000000000000000	0.534618628487899095000000000000
-2.799999999999999820000000000000	-106.193700000000007000000000000000	0.476798916299335129000000000000
-2.599999999999999640000000000000	-106.166100000000000000000000000000	0.827236408826831249000000000000
-2.399999999999999470000000000000	-106.153400000000005000000000000000	0.144926751404661047000000000000
-2.199999999999999290000000000000	-106.149400000000000000000000000000	0.168621691478285651000000000000
-2.000000000000000000000000000000	-106.148099999999999000000000000000	0.372031517160058112000000000000
-1.799999999999999820000000000000	-106.138300000000001000000000000000	0.574241805206835654000000000000
-1.599999999999999640000000000000	-106.123500000000007000000000000000	0.439556843677526787000000000000
-1.399999999999999470000000000000	-106.113900000000001000000000000000	0.320085428564230945000000000000
-1.199999999999999290000000000000	-106.114099999999993000000000000000	0.394090159679664653000000000000
-1.000000000000000000000000000000	-106.105699999999999000000000000000	0.434948785310682595000000000000
-0.799999999999999822000000000000	-106.084599999999995000000000000000	0.697977741811178109000000000000
-0.599999999999999645000000000000	-106.051800000000000000000000000000	0.047241235420611316100000000000
-0.399999999999999467000000000000	-105.988600000000005000000000000000	0.555791435005275947000000000000
-0.199999999999999289000000000000	-105.498800000000003000000000000000	0.653518152453136380000000000000
0.000000000000000000000000000000	-103.469600000000000000000000000000	0.185303148782870686000000000000
0.200000000000001066000000000000	-103.523899999999997000000000000000	0.547829610936823474000000000000
0.400000000000000355000000000000	-104.994000000000000000000000000000	0.776764659684368697000000000000
0.599999999999999645000000000000	-105.322500000000005000000000000000	0.927180122953228602000000000000
0.800000000000000710000000000000	-105.555700000000002000000000000000	0.261794796537214269000000000000
1.000000000000000000000000000000	-105.703400000000002000000000000000	0.574993151260361657000000000000
1.200000000000001070000000000000	-105.816599999999994000000000000000	0.510315820323320235000000000000
1.400000000000000350000000000000	-105.923400000000001000000000000000	0.697278897177377566000000000000
1.600000000000001420000000000000	-105.994299999999995000000000000000	0.535711708469767567000000000000
1.800000000000000710000000000000	-106.102500000000006000000000000000	0.634937664858663986000000000000
2.000000000000000000000000000000	-106.156300000000002000000000000000	0.397574461988377870000000000000
2.200000000000001060000000000000	-106.235200000000006000000000000000	0.924679445274383171000000000000
2.400000000000000350000000000000	-106.312799999999996000000000000000	0.055400795505936351100000000000
2.600000000000001420000000000000	-106.381500000000003000000000000000	0.903230103890883207000000000000
2.800000000000000710000000000000	-106.422399999999996000000000000000	0.702009650505694527000000000000
3.000000000000000000000000000000	-106.493200000000002000000000000000	0.173338695460301562000000000000
3.200000000000001060000000000000	-106.575199999999995000000000000000	0.880847682473148152000000000000
3.400000000000000350000000000000	-106.590100000000007000000000000000	0.590732433363551301000000000000
3.600000000000001420000000000000	-106.632000000000005000000000000000	0.736185731792211806000000000000
3.800000000000000710000000000000	-106.736999999999995000000000000000	0.079033931330797280200000000000
4.000000000000000000000000000000	-106.713899999999995000000000000000	0.655757586468968423000000000000
4.200000000000001060000000000000	-106.782300000000006000000000000000	0.495507988964018597000000000000
4.400000000000000350000000000000	-106.824600000000004000000000000000	0.646609347308081617000000000000
4.600000000000001420000000000000	-106.921000000000006000000000000000	0.921435567797251664000000000000
4.800000000000000710000000000000	-106.954499999999996000000000000000	0.596421371848057102000000000000
5.000000000000000000000000000000	-107.019099999999994000000000000000	0.394199746796649153000000000000
5.200000000000001060000000000000	-107.035899999999998000000000000000	0.645297821880313149000000000000
5.400000000000000350000000000000	-107.119600000000005000000000000000	0.763689288543456079000000000000
5.600000000000001420000000000000	-107.157399999999995000000000000000	0.459047155296579135000000000000
5.800000000000000710000000000000	-107.249600000000001000000000000000	0.060735499045571739200000000000
6.000000000000000000000000000000	-107.237999999999999000000000000000	0.613042904455093573000000000000
6.200000000000001060000000000000	-107.287000000000006000000000000000	0.789931817534056613000000000000
6.400000000000000350000000000000	-107.392899999999997000000000000000	0.810005605578038468000000000000
6.600000000000001420000000000000	-107.436199999999999000000000000000	0.177969583901404160000000000000
6.800000000000000710000000000000	-107.391499999999993000000000000000	0.671607008576491360000000000000
7.000000000000000000000000000000	-107.412400000000005000000000000000	0.114670815244727109000000000000
7.200000000000001060000000000000	-107.536600000000007000000000000000	0.154412249987275540000000000000
7.400000000000000350000000000000	-107.515500000000003000000000000000	0.967392144201586923000000000000
7.600000000000001420000000000000	-107.554199999999994000000000000000	0.583832836983021908000000000000
7.800000000000000710000000000000	-107.562399999999997000000000000000	0.358998097204595634000000000000
8.000000000000000000000000000000	-107.579300000000003000000000000000	0.598591743988531544000000000000
