# Supplementary material for: Ferromagnetism modulation by ultralow current in a two-dimensional polycrystalline molybdenum disulphide atomic layered structure
Source: Sci Rep. 2022 Oct 13;12:17199. doi: 10.1038/s41598-022-22113-3 (PMC9562137; doi:10.1038/s41598-022-22113-3)
Supplement: Supplementary file 2 — Supplementary Information. [file 41598_2022_22113_MOESM2_ESM.zip › Supplementary file/Raw Data/InPlaneMag-NegaCurr/20211118-152510-D048-2-4K-batch-90deg-Nega-Major-MagField.csv]

Magnetic (T)	MagnetoVoltage (V)	MagnetoVoltage2 (V)
8.000000000000000000000000000000	-92.271240000000005900000000000000	0.584710273413227011000000000000
7.799999999999999820000000000000	-92.283519999999995700000000000000	0.137350965238811185000000000000
7.599999999999999640000000000000	-92.272440000000003100000000000000	0.170053230014083123000000000000
7.400000000000000350000000000000	-92.259060000000005100000000000000	0.291411390218114352000000000000
7.200000000000000170000000000000	-92.250969999999995200000000000000	0.404832551186291800000000000000
7.000000000000000000000000000000	-92.205590000000000800000000000000	0.441325661289988069000000000000
6.799999999999999820000000000000	-92.204499999999995800000000000000	0.286555257811603958000000000000
6.599999999999999640000000000000	-92.210099999999997000000000000000	0.982421083014945573000000000000
6.400000000000000350000000000000	-92.176320000000004000000000000000	0.741166228056346465000000000000
6.200000000000000180000000000000	-92.167000000000001500000000000000	0.027299087435407765100000000000
6.000000000000000000000000000000	-92.157859999999999400000000000000	0.132492343825037828000000000000
5.799999999999999820000000000000	-92.129300000000000600000000000000	0.024955227588928874400000000000
5.599999999999999640000000000000	-92.121089999999995200000000000000	0.837787269830811976000000000000
5.400000000000000350000000000000	-92.092759999999998300000000000000	0.681213809226144384000000000000
5.199999999999999290000000000000	-92.071950000000001000000000000000	0.223953781188884315000000000000
5.000000000000000000000000000000	-92.071399999999997000000000000000	0.311161666693779593000000000000
4.799999999999999820000000000000	-92.047920000000004800000000000000	0.247024653385516046000000000000
4.599999999999999640000000000000	-92.027940000000000900000000000000	0.864017144081461463000000000000
4.400000000000000350000000000000	-92.027659999999997300000000000000	0.524086195092745566000000000000
4.199999999999999290000000000000	-91.970169999999995900000000000000	0.692218684743227008000000000000
4.000000000000000000000000000000	-91.962140000000005000000000000000	0.500072417139970859000000000000
3.799999999999999820000000000000	-91.940380000000004600000000000000	0.668598478992138201000000000000
3.599999999999999640000000000000	-91.932699999999996900000000000000	0.750906894440943828000000000000
3.399999999999999470000000000000	-91.894549999999995200000000000000	0.508059239282200092000000000000
3.199999999999999290000000000000	-91.866939999999999500000000000000	0.718695453964046660000000000000
3.000000000000000000000000000000	-91.859870000000000700000000000000	0.226660067079083927000000000000
2.799999999999999820000000000000	-91.853530000000006300000000000000	0.392782349577971424000000000000
2.599999999999999640000000000000	-91.797489999999996200000000000000	0.440579413910533901000000000000
2.399999999999999470000000000000	-91.792400000000000600000000000000	0.765767759105231205000000000000
2.199999999999999290000000000000	-91.770600000000001700000000000000	0.790697199225571134000000000000
2.000000000000000000000000000000	-91.739119999999999700000000000000	0.641028199548907995000000000000
1.799999999999999820000000000000	-91.708539999999999200000000000000	0.733992423347357925000000000000
1.599999999999999640000000000000	-91.696010000000001100000000000000	0.886408172090762059000000000000
1.399999999999999470000000000000	-91.656909999999996300000000000000	0.082903927479341055200000000000
1.199999999999999290000000000000	-91.603949999999997500000000000000	0.508476374231833894000000000000
1.000000000000000000000000000000	-91.549480000000002600000000000000	0.666834331921113410000000000000
0.799999999999999822000000000000	-91.545410000000003900000000000000	0.475065714468323019000000000000
0.599999999999999645000000000000	-91.473129999999997500000000000000	0.877660876101145293000000000000
0.399999999999999467000000000000	-91.381640000000004400000000000000	0.858403692591213740000000000000
0.199999999999999289000000000000	-91.213639999999998000000000000000	0.768691147583410172000000000000
0.000000000000000000000000000000	-90.256090000000000300000000000000	0.936777993679864806000000000000
-0.200000000000001066000000000000	-90.183179999999993000000000000000	0.241366218391013465000000000000
-0.400000000000000355000000000000	-91.502380000000002200000000000000	0.267271403264510265000000000000
-0.599999999999999645000000000000	-91.581869999999994900000000000000	0.422339248962128710000000000000
-0.800000000000000710000000000000	-91.580119999999993700000000000000	0.824601350816518197000000000000
-1.000000000000000000000000000000	-91.620530000000002200000000000000	0.284074194855317152000000000000
-1.200000000000001070000000000000	-91.638869999999997100000000000000	0.188746235947417240000000000000
-1.400000000000000350000000000000	-91.691630000000003500000000000000	0.008434565553341100140000000000
-1.600000000000001420000000000000	-91.748279999999994000000000000000	0.466866729863436358000000000000
-1.800000000000000710000000000000	-91.765789999999995500000000000000	0.335259473002163411000000000000
-2.000000000000000000000000000000	-91.813190000000005800000000000000	0.669981897269256610000000000000
-2.200000000000001060000000000000	-91.849819999999994000000000000000	0.393208979582091944000000000000
-2.400000000000000350000000000000	-91.906229999999993600000000000000	0.339604008677738101000000000000
-2.600000000000001420000000000000	-91.928690000000003100000000000000	0.424371725895749230000000000000
-2.800000000000000710000000000000	-91.983590000000006600000000000000	0.586115799080638489000000000000
-3.000000000000000000000000000000	-91.997709999999997800000000000000	0.568414938167350225000000000000
-3.200000000000001060000000000000	-92.046229999999994200000000000000	0.951084110008374894000000000000
-3.400000000000000350000000000000	-92.034599999999997500000000000000	0.850977673112269794000000000000
-3.600000000000001420000000000000	-92.097539999999995000000000000000	0.978682428856205266000000000000
-3.800000000000000710000000000000	-92.109600000000000300000000000000	0.194051522898414319000000000000
-4.000000000000000000000000000000	-92.133729999999999800000000000000	0.973075396077452970000000000000
-4.200000000000001060000000000000	-92.167259999999998800000000000000	0.891564673606529245000000000000
-4.400000000000000350000000000000	-92.202259999999995400000000000000	0.629335839731327562000000000000
-4.600000000000001420000000000000	-92.213869999999999900000000000000	0.916390777591578942000000000000
-4.800000000000000710000000000000	-92.250680000000002600000000000000	0.540555583891950242000000000000
-5.000000000000000000000000000000	-92.275570000000001800000000000000	0.045312874955931947700000000000
-5.200000000000001060000000000000	-92.296809999999993500000000000000	0.172163681068768781000000000000
-5.400000000000000350000000000000	-92.314400000000006200000000000000	0.925634610154754123000000000000
-5.600000000000001420000000000000	-92.346729999999993700000000000000	0.495418952115423305000000000000
-5.800000000000000710000000000000	-92.364140000000006100000000000000	0.922541526373601650000000000000
-6.000000000000000000000000000000	-92.390180000000000800000000000000	0.198643737363388917000000000000
-6.200000000000001060000000000000	-92.402150000000005900000000000000	0.293795922954982025000000000000
-6.400000000000000350000000000000	-92.420230000000003600000000000000	0.824908547272534598000000000000
-6.600000000000001420000000000000	-92.454250000000001800000000000000	0.444697733001709672000000000000
-6.800000000000000710000000000000	-92.462839999999999900000000000000	0.868965016548677305000000000000
-7.000000000000000000000000000000	-92.494479999999995800000000000000	0.737223677472041094000000000000
-7.200000000000001060000000000000	-92.504800000000003000000000000000	0.299482727503803670000000000000
-7.400000000000000350000000000000	-92.529859999999999300000000000000	0.740548055851594888000000000000
-7.600000000000001420000000000000	-92.527069999999994800000000000000	0.553637867067916955000000000000
-7.800000000000000710000000000000	-92.556550000000001400000000000000	0.276498510301616207000000000000
-8.000000000000000000000000000000	-92.574920000000005800000000000000	0.523941060947170190000000000000
-8.000000000000000000000000000000	-92.568619999999995600000000000000	0.260297855143238443000000000000
-7.799999999999999820000000000000	-92.546360000000007000000000000000	0.986499773563763504000000000000
-7.599999999999999640000000000000	-92.566739999999995700000000000000	0.488313250631791540000000000000
-7.400000000000000350000000000000	-92.548739999999995100000000000000	0.459191411298393248000000000000
-7.200000000000000170000000000000	-92.518029999999995900000000000000	0.078031832282190460900000000000
-7.000000000000000000000000000000	-92.510739999999998400000000000000	0.627037025298206263000000000000
-6.799999999999999820000000000000	-92.510990000000006700000000000000	0.985750938256651055000000000000
-6.599999999999999640000000000000	-92.486050000000005800000000000000	0.030982359507372159200000000000
-6.400000000000000350000000000000	-92.475170000000005600000000000000	0.058116720321899961700000000000
-6.200000000000000180000000000000	-92.474810000000005000000000000000	0.100657604320124605000000000000
-6.000000000000000000000000000000	-92.439670000000006600000000000000	0.559242179827646790000000000000
-5.799999999999999820000000000000	-92.417100000000004800000000000000	0.931150392876757271000000000000
-5.599999999999999640000000000000	-92.407089999999996600000000000000	0.885557500496783945000000000000
-5.400000000000000350000000000000	-92.379530000000002500000000000000	0.185059246773425778000000000000
-5.199999999999999290000000000000	-92.370760000000004100000000000000	0.270734516951290915000000000000
-5.000000000000000000000000000000	-92.334630000000004100000000000000	0.044345677447251041800000000000
-4.799999999999999820000000000000	-92.323269999999993700000000000000	0.012273527992965327400000000000
-4.599999999999999640000000000000	-92.307130000000000700000000000000	0.618939965164699846000000000000
-4.400000000000000350000000000000	-92.278430000000000100000000000000	0.018842883328312298700000000000
-4.199999999999999290000000000000	-92.251670000000004200000000000000	0.145680916232419300000000000000
-4.000000000000000000000000000000	-92.216160000000002100000000000000	0.382320806398530166000000000000
-3.799999999999999820000000000000	-92.189580000000006500000000000000	0.879596836257432790000000000000
-3.599999999999999640000000000000	-92.180790000000001700000000000000	0.695796854096153106000000000000
-3.399999999999999470000000000000	-92.145780000000002000000000000000	0.274940883300224481000000000000
-3.199999999999999290000000000000	-92.139439999999993300000000000000	0.718198724507172370000000000000
-3.000000000000000000000000000000	-92.093630000000004500000000000000	0.174135739308711734000000000000
-2.799999999999999820000000000000	-92.065870000000003800000000000000	0.917259500680166928000000000000
-2.599999999999999640000000000000	-92.029820000000000800000000000000	0.369285052137544589000000000000
-2.399999999999999470000000000000	-92.001069999999998500000000000000	0.267286211816060160000000000000
-2.199999999999999290000000000000	-91.958399999999997400000000000000	0.888263913656113013000000000000
-2.000000000000000000000000000000	-91.929990000000003600000000000000	0.830404584895022113000000000000
-1.799999999999999820000000000000	-91.867220000000003200000000000000	0.461047083972734750000000000000
-1.599999999999999640000000000000	-91.850780000000000200000000000000	0.864995028289480716000000000000
-1.399999999999999470000000000000	-91.809160000000005600000000000000	0.910807762632871442000000000000
-1.199999999999999290000000000000	-91.758420000000000900000000000000	0.012257653534697654500000000000
-1.000000000000000000000000000000	-91.738370000000003200000000000000	0.150871117858303316000000000000
-0.799999999999999822000000000000	-91.681790000000006500000000000000	0.376474953045241589000000000000
-0.599999999999999645000000000000	-91.653139999999993300000000000000	0.173429775983904300000000000000
-0.399999999999999467000000000000	-91.636409999999997900000000000000	0.457780275708065343000000000000
-0.199999999999999289000000000000	-91.543009999999995300000000000000	0.058696907742207926600000000000
0.000000000000000000000000000000	-90.101539999999999900000000000000	0.527278570163545179000000000000
0.200000000000001066000000000000	-90.185360000000002800000000000000	0.173516886923215985000000000000
0.400000000000000355000000000000	-91.320149999999998100000000000000	0.970018454458893675000000000000
0.599999999999999645000000000000	-91.478170000000005700000000000000	0.313072991133041434000000000000
0.800000000000000710000000000000	-91.548400000000000800000000000000	0.022873965711234234300000000000
1.000000000000000000000000000000	-91.597530000000006000000000000000	0.418448883491143064000000000000
1.200000000000001070000000000000	-91.615909999999999400000000000000	0.592841962678116729000000000000
1.400000000000000350000000000000	-91.675950000000000200000000000000	0.698484042968359864000000000000
1.600000000000001420000000000000	-91.703739999999996200000000000000	0.195075048199715217000000000000
1.800000000000000710000000000000	-91.746679999999997700000000000000	0.183351546405756460000000000000
2.000000000000000000000000000000	-91.781249999999999900000000000000	0.840168647178121119000000000000
2.200000000000001060000000000000	-91.796539999999993100000000000000	0.086162700249651669200000000000
2.400000000000000350000000000000	-91.823390000000003300000000000000	0.993488107064830372000000000000
2.600000000000001420000000000000	-91.848140000000000700000000000000	0.137644117376737540000000000000
2.800000000000000710000000000000	-91.873159999999998500000000000000	0.795460541201780113000000000000
3.000000000000000000000000000000	-91.894379999999998100000000000000	0.928841549171050218000000000000
3.200000000000001060000000000000	-91.917029999999996800000000000000	0.198767804656467817000000000000
3.400000000000000350000000000000	-91.927469999999999500000000000000	0.653937953857495313000000000000
3.600000000000001420000000000000	-91.961659999999994800000000000000	0.060327470665905602600000000000
3.800000000000000710000000000000	-91.958849999999998100000000000000	0.176798689759080752000000000000
4.000000000000000000000000000000	-91.992919999999998000000000000000	0.578151722402489909000000000000
4.200000000000001060000000000000	-92.015709999999998500000000000000	0.223598900521141175000000000000
4.400000000000000350000000000000	-92.042590000000004100000000000000	0.601586371291701227000000000000
4.600000000000001420000000000000	-92.066940000000002400000000000000	0.809138303581596885000000000000
4.800000000000000710000000000000	-92.075249999999996900000000000000	0.174849011947117328000000000000
5.000000000000000000000000000000	-92.107150000000004200000000000000	0.387189701759282190000000000000
5.200000000000001060000000000000	-92.086070000000006500000000000000	0.406731104785107989000000000000
5.400000000000000350000000000000	-92.142080000000007000000000000000	0.651735090724479216000000000000
5.600000000000001420000000000000	-92.151120000000005900000000000000	0.070512063807460334500000000000
5.800000000000000710000000000000	-92.174869999999998500000000000000	0.460229931573662654000000000000
6.000000000000000000000000000000	-92.196410000000000100000000000000	0.161719603725984040000000000000
6.200000000000001060000000000000	-92.207560000000000800000000000000	0.811619059992637615000000000000
6.400000000000000350000000000000	-92.236019999999996300000000000000	0.060565300786037390400000000000
6.600000000000001420000000000000	-92.233720000000005200000000000000	0.710232698440765642000000000000
6.800000000000000710000000000000	-92.256810000000001500000000000000	0.204784334827984304000000000000
7.000000000000000000000000000000	-92.293300000000002000000000000000	0.948133363615961677000000000000
7.200000000000001060000000000000	-92.281999999999996400000000000000	0.202507520177396927000000000000
7.400000000000000350000000000000	-92.307270000000002500000000000000	0.596948046404512933000000000000
7.600000000000001420000000000000	-92.334909999999993500000000000000	0.613077156969835668000000000000
7.800000000000000710000000000000	-92.344660000000004600000000000000	0.733242620540392131000000000000
8.000000000000000000000000000000	-92.362250000000003000000000000000	0.909045050495472351000000000000
