# Supplementary material for: Ferromagnetism modulation by ultralow current in a two-dimensional polycrystalline molybdenum disulphide atomic layered structure
Source: Sci Rep. 2022 Oct 13;12:17199. doi: 10.1038/s41598-022-22113-3 (PMC9562137; doi:10.1038/s41598-022-22113-3)
Supplement: Supplementary file 2 — Supplementary Information. [file 41598_2022_22113_MOESM2_ESM.zip › Supplementary file/Raw Data/InPlaneMag-NegaCurr/20211118-152824-D048-2-4K-batch-90deg-Nega-Major-MagField.csv]

Magnetic (T)	MagnetoVoltage (V)	MagnetoVoltage2 (V)
8.000000000000000000000000000000	-83.412450000000006800000000000000	0.138887316708471875000000000000
7.799999999999999820000000000000	-83.409940000000005900000000000000	0.431680689418123542000000000000
7.599999999999999640000000000000	-83.393039999999999100000000000000	0.593276752264419227000000000000
7.400000000000000350000000000000	-83.393720000000001800000000000000	0.596571801199772489000000000000
7.200000000000000170000000000000	-83.401920000000004000000000000000	0.332390068616493339000000000000
7.000000000000000000000000000000	-83.383499999999997900000000000000	0.536952540637370301000000000000
6.799999999999999820000000000000	-83.378799999999998200000000000000	0.403925081035030775000000000000
6.599999999999999640000000000000	-83.384230000000002200000000000000	0.301481991066339550000000000000
6.400000000000000350000000000000	-83.389960000000002000000000000000	0.725591338994101331000000000000
6.200000000000000180000000000000	-83.380740000000002900000000000000	0.187314977015714312000000000000
6.000000000000000000000000000000	-83.373019999999996700000000000000	0.783755309815842516000000000000
5.799999999999999820000000000000	-83.359989999999996200000000000000	0.140684228175613768000000000000
5.599999999999999640000000000000	-83.368350000000006600000000000000	0.965399041037821481000000000000
5.400000000000000350000000000000	-83.360100000000002700000000000000	0.047135637393234119900000000000
5.199999999999999290000000000000	-83.358440000000001600000000000000	0.214151257757874358000000000000
5.000000000000000000000000000000	-83.373109999999996900000000000000	0.848362569207339545000000000000
4.799999999999999820000000000000	-83.377880000000004600000000000000	0.505756633258495514000000000000
4.599999999999999640000000000000	-83.368170000000006300000000000000	0.246696535929536553000000000000
4.400000000000000350000000000000	-83.365809999999996100000000000000	0.352479695555907302000000000000
4.199999999999999290000000000000	-83.365390000000004900000000000000	0.505116815885553016000000000000
4.000000000000000000000000000000	-83.362899999999996200000000000000	0.448582113552424388000000000000
3.799999999999999820000000000000	-83.364069999999998100000000000000	0.842268498026042866000000000000
3.599999999999999640000000000000	-83.361699999999999000000000000000	0.847674841212885832000000000000
3.399999999999999470000000000000	-83.369640000000003900000000000000	0.891056364851210425000000000000
3.199999999999999290000000000000	-83.358090000000004200000000000000	0.560364426749749622000000000000
3.000000000000000000000000000000	-83.357780000000005300000000000000	0.333571521478745137000000000000
2.799999999999999820000000000000	-83.342359999999999300000000000000	0.300457823476409702000000000000
2.599999999999999640000000000000	-83.353579999999993700000000000000	0.122182102961506001000000000000
2.399999999999999470000000000000	-83.342449999999999400000000000000	0.868482406540031615000000000000
2.199999999999999290000000000000	-83.333240000000003500000000000000	0.608733553628371560000000000000
2.000000000000000000000000000000	-83.328059999999993500000000000000	0.668738154322175982000000000000
1.799999999999999820000000000000	-83.331590000000005500000000000000	0.509878198225414136000000000000
1.599999999999999640000000000000	-83.329350000000005100000000000000	0.636626243024807525000000000000
1.399999999999999470000000000000	-83.308940000000006800000000000000	0.575094993993170878000000000000
1.199999999999999290000000000000	-83.298500000000004200000000000000	0.282696295877353787000000000000
1.000000000000000000000000000000	-83.306129999999996000000000000000	0.220310474990061067000000000000
0.799999999999999822000000000000	-83.312740000000005100000000000000	0.308572330121576588000000000000
0.599999999999999645000000000000	-83.283969999999996400000000000000	0.009356877652233919210000000000
0.399999999999999467000000000000	-83.299599999999998000000000000000	0.405504614763208870000000000000
0.199999999999999289000000000000	-83.260120000000000500000000000000	0.213347051229714868000000000000
0.000000000000000000000000000000	-83.255390000000005500000000000000	0.533757297968168398000000000000
-0.200000000000001066000000000000	-83.261470000000002700000000000000	0.881466519395325276000000000000
-0.400000000000000355000000000000	-83.285200000000003200000000000000	0.724662709823614692000000000000
-0.599999999999999645000000000000	-83.295739999999995000000000000000	0.586088502900039998000000000000
-0.800000000000000710000000000000	-83.302809999999993800000000000000	0.656808242403746689000000000000
-1.000000000000000000000000000000	-83.305300000000002500000000000000	0.622603421380781174000000000000
-1.200000000000001070000000000000	-83.303669999999996700000000000000	0.820955341740664979000000000000
-1.400000000000000350000000000000	-83.335930000000004700000000000000	0.617108377927919505000000000000
-1.600000000000001420000000000000	-83.343590000000006000000000000000	0.743150464174088476000000000000
-1.800000000000000710000000000000	-83.343860000000006400000000000000	0.801976522631293154000000000000
-2.000000000000000000000000000000	-83.345650000000006200000000000000	0.342912545069634644000000000000
-2.200000000000001060000000000000	-83.350139999999996100000000000000	0.976506366830159678000000000000
-2.400000000000000350000000000000	-83.350059999999999100000000000000	0.665704956612917620000000000000
-2.600000000000001420000000000000	-83.372569999999996000000000000000	0.856981642814550914000000000000
-2.800000000000000710000000000000	-83.363820000000004000000000000000	0.555784236852563729000000000000
-3.000000000000000000000000000000	-83.376980000000003100000000000000	0.384905380054926915000000000000
-3.200000000000001060000000000000	-83.356080000000005700000000000000	0.444973254183148370000000000000
-3.400000000000000350000000000000	-83.378510000000005600000000000000	0.017162510510446704600000000000
-3.600000000000001420000000000000	-83.385469999999997900000000000000	0.157054274958112749000000000000
-3.800000000000000710000000000000	-83.377030000000004800000000000000	0.108941964499441823000000000000
-4.000000000000000000000000000000	-83.372280000000003400000000000000	0.011172566596056476800000000000
-4.200000000000001060000000000000	-83.413600000000002400000000000000	0.781478405600731118000000000000
-4.400000000000000350000000000000	-83.378749999999996500000000000000	0.998710920285463821000000000000
-4.600000000000001420000000000000	-83.404449999999997000000000000000	0.769888944309216838000000000000
-4.800000000000000710000000000000	-83.408169999999998300000000000000	0.320819027442143190000000000000
-5.000000000000000000000000000000	-83.436869999999998900000000000000	0.932052515682671556000000000000
-5.200000000000001060000000000000	-83.442689999999998900000000000000	0.773319122076741250000000000000
-5.400000000000000350000000000000	-83.411510000000006900000000000000	0.171900723766472030000000000000
-5.600000000000001420000000000000	-83.443969999999993000000000000000	0.945558461453648524000000000000
-5.800000000000000710000000000000	-83.460949999999996800000000000000	0.139349072433501142000000000000
-6.000000000000000000000000000000	-83.451400000000006600000000000000	0.701579831562215816000000000000
-6.200000000000001060000000000000	-83.440079999999994600000000000000	0.060728280919271959700000000000
-6.400000000000000350000000000000	-83.460549999999997700000000000000	0.103754213935464801000000000000
-6.600000000000001420000000000000	-83.461079999999995400000000000000	0.240657289600066937000000000000
-6.800000000000000710000000000000	-83.435519999999996700000000000000	0.763762313707068596000000000000
-7.000000000000000000000000000000	-83.456990000000004600000000000000	0.091154514706592637600000000000
-7.200000000000001060000000000000	-83.454629999999994500000000000000	0.078874950985125202900000000000
-7.400000000000000350000000000000	-83.453370000000006700000000000000	0.325538654383039194000000000000
-7.600000000000001420000000000000	-83.473969999999994200000000000000	0.152592932492368050000000000000
-7.800000000000000710000000000000	-83.458050000000000000000000000000	0.288258244544512543000000000000
-8.000000000000000000000000000000	-83.464579999999997900000000000000	0.412716726956324775000000000000
-8.000000000000000000000000000000	-83.481120000000004200000000000000	0.900132135597619065000000000000
-7.799999999999999820000000000000	-83.462900000000004700000000000000	0.184115843793293266000000000000
-7.599999999999999640000000000000	-83.451310000000006500000000000000	0.203679672735021189000000000000
-7.400000000000000350000000000000	-83.463930000000004800000000000000	0.160896395983628926000000000000
-7.200000000000000170000000000000	-83.469369999999997800000000000000	0.935199695776708140000000000000
-7.000000000000000000000000000000	-83.431579999999996700000000000000	0.114657472955780992000000000000
-6.799999999999999820000000000000	-83.459729999999993300000000000000	0.647344685372397865000000000000
-6.599999999999999640000000000000	-83.448040000000005900000000000000	0.991852340431309098000000000000
-6.400000000000000350000000000000	-83.437319999999999600000000000000	0.400838227072504050000000000000
-6.200000000000000180000000000000	-83.442589999999995500000000000000	0.679652576263156449000000000000
-6.000000000000000000000000000000	-83.437989999999999200000000000000	0.707066531373369722000000000000
-5.799999999999999820000000000000	-83.444050000000004200000000000000	0.410727240767850166000000000000
-5.599999999999999640000000000000	-83.459850000000002900000000000000	0.480228211873623190000000000000
-5.400000000000000350000000000000	-83.441100000000005800000000000000	0.481586157690368388000000000000
-5.199999999999999290000000000000	-83.445729999999997500000000000000	0.107425799052766280000000000000
-5.000000000000000000000000000000	-83.448210000000003000000000000000	0.677006589858241359000000000000
-4.799999999999999820000000000000	-83.450500000000005200000000000000	0.750334240157523702000000000000
-4.599999999999999640000000000000	-83.465000000000003400000000000000	0.841685449385942919000000000000
-4.400000000000000350000000000000	-83.441050000000004100000000000000	0.993975238005456618000000000000
-4.199999999999999290000000000000	-83.439220000000005900000000000000	0.792463287881153500000000000000
-4.000000000000000000000000000000	-83.410070000000004500000000000000	0.952186057893399162000000000000
-3.799999999999999820000000000000	-83.433359999999993200000000000000	0.955944992106743996000000000000
-3.599999999999999640000000000000	-83.422960000000003300000000000000	0.872347708389955123000000000000
-3.399999999999999470000000000000	-83.395200000000002600000000000000	0.484686127933966482000000000000
-3.199999999999999290000000000000	-83.392629999999996900000000000000	0.756641650797758358000000000000
-3.000000000000000000000000000000	-83.426529999999999600000000000000	0.956510346145923451000000000000
-2.799999999999999820000000000000	-83.419790000000006000000000000000	0.598031241187249485000000000000
-2.599999999999999640000000000000	-83.381140000000002000000000000000	0.309096939851208674000000000000
-2.399999999999999470000000000000	-83.364789999999999200000000000000	0.061334178790060978100000000000
-2.199999999999999290000000000000	-83.383610000000004400000000000000	0.989861986529064541000000000000
-2.000000000000000000000000000000	-83.374499999999997600000000000000	0.505500903875796714000000000000
-1.799999999999999820000000000000	-83.361310000000003100000000000000	0.996098842432349252000000000000
-1.599999999999999640000000000000	-83.335459999999997600000000000000	0.975541158406348252000000000000
-1.399999999999999470000000000000	-83.322490000000001900000000000000	0.409373550543194131000000000000
-1.199999999999999290000000000000	-83.317289999999999800000000000000	0.643249149711113688000000000000
-1.000000000000000000000000000000	-83.316490000000001700000000000000	0.733891129895781535000000000000
-0.799999999999999822000000000000	-83.339070000000006600000000000000	0.511896670127269804000000000000
-0.599999999999999645000000000000	-83.301900000000003300000000000000	0.683816615069730016000000000000
-0.399999999999999467000000000000	-83.267380000000002800000000000000	0.203350729834932187000000000000
-0.199999999999999289000000000000	-83.265230000000002500000000000000	0.384320412131339495000000000000
0.000000000000000000000000000000	-83.243139999999996700000000000000	0.251662095872868807000000000000
0.200000000000001066000000000000	-83.242350000000001800000000000000	0.530666050973947589000000000000
0.400000000000000355000000000000	-83.244690000000005600000000000000	0.362783172744613136000000000000
0.599999999999999645000000000000	-83.258349999999992900000000000000	0.566292260743655129000000000000
0.800000000000000710000000000000	-83.283810000000002500000000000000	0.923962035282305916000000000000
1.000000000000000000000000000000	-83.287689999999997700000000000000	0.077877120792961385100000000000
1.200000000000001070000000000000	-83.317269999999993400000000000000	0.108712637377972765000000000000
1.400000000000000350000000000000	-83.302959999999998700000000000000	0.367685714805154440000000000000
1.600000000000001420000000000000	-83.324500000000000400000000000000	0.851845263451073364000000000000
1.800000000000000710000000000000	-83.307159999999996000000000000000	0.405741370077915553000000000000
2.000000000000000000000000000000	-83.339349999999996000000000000000	0.856576758143210881000000000000
2.200000000000001060000000000000	-83.337090000000003400000000000000	0.370476856438115565000000000000
2.400000000000000350000000000000	-83.326629999999994400000000000000	0.508293894350252406000000000000
2.600000000000001420000000000000	-83.351479999999995100000000000000	0.837753717852503410000000000000
2.800000000000000710000000000000	-83.348359999999999500000000000000	0.311921900780606887000000000000
3.000000000000000000000000000000	-83.356690000000000300000000000000	0.387804679016915177000000000000
3.200000000000001060000000000000	-83.364779999999996000000000000000	0.630231290145518264000000000000
3.400000000000000350000000000000	-83.360659999999995700000000000000	0.287378188830673231000000000000
3.600000000000001420000000000000	-83.362300000000004700000000000000	0.183048460574287697000000000000
3.800000000000000710000000000000	-83.362149999999999700000000000000	0.174358867569359255000000000000
4.000000000000000000000000000000	-83.379030000000000100000000000000	0.508321485360821334000000000000
4.200000000000001060000000000000	-83.379940000000004800000000000000	0.285150932354863773000000000000
4.400000000000000350000000000000	-83.386380000000002600000000000000	0.617290975214872084000000000000
4.600000000000001420000000000000	-83.395979999999994400000000000000	0.419845771679644208000000000000
4.800000000000000710000000000000	-83.377709999999993300000000000000	0.449764684639770484000000000000
5.000000000000000000000000000000	-83.392480000000006100000000000000	0.586213306853875737000000000000
5.200000000000001060000000000000	-83.401579999999995600000000000000	0.121989533941217587000000000000
5.400000000000000350000000000000	-83.383160000000003700000000000000	0.190713314059212990000000000000
5.600000000000001420000000000000	-83.388779999999997000000000000000	0.652835372548074555000000000000
5.800000000000000710000000000000	-83.404250000000004600000000000000	0.700497660105361630000000000000
6.000000000000000000000000000000	-83.405940000000001000000000000000	0.529577599036188840000000000000
6.200000000000001060000000000000	-83.396450000000001500000000000000	0.593723817305538137000000000000
6.400000000000000350000000000000	-83.396760000000000400000000000000	0.294608836738269098000000000000
6.600000000000001420000000000000	-83.381590000000002700000000000000	0.671916476697474119000000000000
6.800000000000000710000000000000	-83.377660000000005800000000000000	0.852256573873369616000000000000
7.000000000000000000000000000000	-83.391890000000003600000000000000	0.318498356308863695000000000000
7.200000000000001060000000000000	-83.419120000000006500000000000000	0.998629905104918558000000000000
7.400000000000000350000000000000	-83.403210000000001300000000000000	0.943958994429346054000000000000
7.600000000000001420000000000000	-83.402770000000003800000000000000	0.959907099114647999000000000000
7.800000000000000710000000000000	-83.405000000000001100000000000000	0.932153311134766738000000000000
8.000000000000000000000000000000	-83.418279999999995700000000000000	0.954606583600628555000000000000
