# Supplementary material for: Ferromagnetism modulation by ultralow current in a two-dimensional polycrystalline molybdenum disulphide atomic layered structure
Source: Sci Rep. 2022 Oct 13;12:17199. doi: 10.1038/s41598-022-22113-3 (PMC9562137; doi:10.1038/s41598-022-22113-3)
Supplement: Supplementary file 2 — Supplementary Information. [file 41598_2022_22113_MOESM2_ESM.zip › Supplementary file/Raw Data/InPlaneMag-NegaCurr/20211118-153139-D048-2-4K-batch-90deg-Nega-Major-MagField.csv]

Magnetic (T)	MagnetoVoltage (V)	MagnetoVoltage2 (V)
8.000000000000000000000000000000	-78.302030000000002000000000000000	0.252275227923990819000000000000
7.799999999999999820000000000000	-78.278869999999997700000000000000	0.260271589467213849000000000000
7.599999999999999640000000000000	-78.263869999999997100000000000000	0.534047935086746861000000000000
7.400000000000000350000000000000	-78.290750000000002700000000000000	0.652848525967230753000000000000
7.200000000000000170000000000000	-78.300439999999994700000000000000	0.516531788976425821000000000000
7.000000000000000000000000000000	-78.286159999999995300000000000000	0.839763984895598447000000000000
6.799999999999999820000000000000	-78.301159999999995800000000000000	0.341108853590392114000000000000
6.599999999999999640000000000000	-78.284620000000003800000000000000	0.818712567171107630000000000000
6.400000000000000350000000000000	-78.275540000000006500000000000000	0.763729690172254116000000000000
6.200000000000000180000000000000	-78.258809999999996800000000000000	0.601819778314947706000000000000
6.000000000000000000000000000000	-78.249369999999998900000000000000	0.422023210023321216000000000000
5.799999999999999820000000000000	-78.234470000000001700000000000000	0.663362275590761996000000000000
5.599999999999999640000000000000	-78.289410000000003700000000000000	0.549183583955760390000000000000
5.400000000000000350000000000000	-78.290229999999993900000000000000	0.196684202679241915000000000000
5.199999999999999290000000000000	-78.287009999999995000000000000000	0.329089040108822228000000000000
5.000000000000000000000000000000	-78.296400000000005500000000000000	0.178172307369306893000000000000
4.799999999999999820000000000000	-78.274349999999998300000000000000	0.934381570753611834000000000000
4.599999999999999640000000000000	-78.268180000000000900000000000000	0.070704462340371865300000000000
4.400000000000000350000000000000	-78.277500000000003400000000000000	0.114978361148460717000000000000
4.199999999999999290000000000000	-78.261820000000000100000000000000	0.876084735934751002000000000000
4.000000000000000000000000000000	-78.282709999999994400000000000000	0.439553222191858328000000000000
3.799999999999999820000000000000	-78.262889999999998700000000000000	0.990474065261010672000000000000
3.599999999999999640000000000000	-78.256320000000002300000000000000	0.348501555790759365000000000000
3.399999999999999470000000000000	-78.254750000000001300000000000000	0.108433474176293343000000000000
3.199999999999999290000000000000	-78.219059999999998900000000000000	0.318162839419852794000000000000
3.000000000000000000000000000000	-78.239649999999997400000000000000	0.935330957811406294000000000000
2.799999999999999820000000000000	-78.219679999999996700000000000000	0.652402202908542894000000000000
2.599999999999999640000000000000	-78.278369999999995300000000000000	0.503661799733641002000000000000
2.399999999999999470000000000000	-78.263059999999995800000000000000	0.554755064120453722000000000000
2.199999999999999290000000000000	-78.261219999999994400000000000000	0.479582490403251960000000000000
2.000000000000000000000000000000	-78.250590000000002500000000000000	0.947222996605465939000000000000
1.799999999999999820000000000000	-78.226489999999998200000000000000	0.500978937690529147000000000000
1.599999999999999640000000000000	-78.236789999999999100000000000000	0.341802686566040403000000000000
1.399999999999999470000000000000	-78.249619999999993000000000000000	0.342353313723039010000000000000
1.199999999999999290000000000000	-78.240070000000002800000000000000	0.739589146561006161000000000000
1.000000000000000000000000000000	-78.255709999999993400000000000000	0.596783437977796760000000000000
0.799999999999999822000000000000	-78.257800000000003100000000000000	0.173536801357008663000000000000
0.599999999999999645000000000000	-78.254390000000000700000000000000	0.304003701153687356000000000000
0.399999999999999467000000000000	-78.238500000000001900000000000000	0.019836555099719710400000000000
0.199999999999999289000000000000	-78.254220000000003600000000000000	0.311737257870139395000000000000
0.000000000000000000000000000000	-78.272059999999996100000000000000	0.484843311409577593000000000000
-0.200000000000001066000000000000	-78.267359999999996400000000000000	0.077844670326769893600000000000
-0.400000000000000355000000000000	-78.272279999999994900000000000000	0.268193417735378858000000000000
-0.599999999999999645000000000000	-78.271140000000002600000000000000	0.843833236378267015000000000000
-0.800000000000000710000000000000	-78.254789999999999800000000000000	0.888880341097153081000000000000
-1.000000000000000000000000000000	-78.262619999999998200000000000000	0.072867010270155407900000000000
-1.200000000000001070000000000000	-78.268590000000003200000000000000	0.954715333834280200000000000000
-1.400000000000000350000000000000	-78.262519999999994900000000000000	0.989790747664314074000000000000
-1.600000000000001420000000000000	-78.261960000000001900000000000000	0.190170128360453550000000000000
-1.800000000000000710000000000000	-78.240089999999995000000000000000	0.991093994261819766000000000000
-2.000000000000000000000000000000	-78.248279999999994000000000000000	0.657170497663223330000000000000
-2.200000000000001060000000000000	-78.256649999999993300000000000000	0.629708067474251898000000000000
-2.400000000000000350000000000000	-78.284030000000001300000000000000	0.344911470408270748000000000000
-2.600000000000001420000000000000	-78.307270000000002500000000000000	0.463625366776150072000000000000
-2.800000000000000710000000000000	-78.303910000000001800000000000000	0.041499960234948396500000000000
-3.000000000000000000000000000000	-78.315770000000000500000000000000	0.293555433402726162000000000000
-3.200000000000001060000000000000	-78.284890000000004200000000000000	0.513321026525419111000000000000
-3.400000000000000350000000000000	-78.275469999999998500000000000000	0.525130804541283691000000000000
-3.600000000000001420000000000000	-78.284189999999995200000000000000	0.754244833164537276000000000000
-3.800000000000000710000000000000	-78.307079999999999100000000000000	0.068631598263062976200000000000
-4.000000000000000000000000000000	-78.298180000000002100000000000000	0.370693649561826266000000000000
-4.200000000000001060000000000000	-78.305419999999998000000000000000	0.000395403999975396659000000000
-4.400000000000000350000000000000	-78.302490000000005900000000000000	0.951094635943750433000000000000
-4.600000000000001420000000000000	-78.295079999999998600000000000000	0.301473667317190941000000000000
-4.800000000000000710000000000000	-78.294489999999996100000000000000	0.768153112713926944000000000000
-5.000000000000000000000000000000	-78.298850000000001600000000000000	0.413006612877628854000000000000
-5.200000000000001060000000000000	-78.311629999999993800000000000000	0.340571561697833314000000000000
-5.400000000000000350000000000000	-78.320800000000005500000000000000	0.236810443389951608000000000000
-5.600000000000001420000000000000	-78.308869999999998800000000000000	0.449874861561533557000000000000
-5.800000000000000710000000000000	-78.351140000000000800000000000000	0.731440561605636752000000000000
-6.000000000000000000000000000000	-78.322649999999995800000000000000	0.995769697681178400000000000000
-6.200000000000001060000000000000	-78.345020000000005200000000000000	0.703711871850928983000000000000
-6.400000000000000350000000000000	-78.358840000000000700000000000000	0.160420917580236688000000000000
-6.600000000000001420000000000000	-78.330479999999994300000000000000	0.602302010576033275000000000000
-6.800000000000000710000000000000	-78.339870000000004700000000000000	0.044928970665184753100000000000
-7.000000000000000000000000000000	-78.312650000000004900000000000000	0.916328086994449453000000000000
-7.200000000000001060000000000000	-78.338089999999994000000000000000	0.962104526248201530000000000000
-7.400000000000000350000000000000	-78.336010000000001600000000000000	0.077659388858065003800000000000
-7.600000000000001420000000000000	-78.354029999999994500000000000000	0.194110665723659093000000000000
-7.800000000000000710000000000000	-78.364840000000000900000000000000	0.257284166273757275000000000000
-8.000000000000000000000000000000	-78.362070000000002700000000000000	0.261624566872274089000000000000
-8.000000000000000000000000000000	-78.359239999999999700000000000000	0.824813862257721686000000000000
-7.799999999999999820000000000000	-78.355660000000000300000000000000	0.021991605190038843200000000000
-7.599999999999999640000000000000	-78.337879999999998400000000000000	0.259412535955333867000000000000
-7.400000000000000350000000000000	-78.380600000000001100000000000000	0.234883562845404903000000000000
-7.200000000000000170000000000000	-78.351119999999994500000000000000	0.214403068516648698000000000000
-7.000000000000000000000000000000	-78.386060000000000500000000000000	0.589152331259864992000000000000
-6.799999999999999820000000000000	-78.351429999999993400000000000000	0.578739056172750121000000000000
-6.599999999999999640000000000000	-78.345900000000000300000000000000	0.191039023568646549000000000000
-6.400000000000000350000000000000	-78.354820000000003600000000000000	0.077926079424951666400000000000
-6.200000000000000180000000000000	-78.355220000000002700000000000000	0.081279253284335384300000000000
-6.000000000000000000000000000000	-78.344380000000001000000000000000	0.624121794303614141000000000000
-5.799999999999999820000000000000	-78.351539999999999900000000000000	0.709991803669298926000000000000
-5.599999999999999640000000000000	-78.351029999999994400000000000000	0.531347189132585162000000000000
-5.400000000000000350000000000000	-78.377709999999993300000000000000	0.616496389975214498000000000000
-5.199999999999999290000000000000	-78.347160000000002300000000000000	0.842541609343631537000000000000
-5.000000000000000000000000000000	-78.336070000000006500000000000000	0.127074678733222868000000000000
-4.799999999999999820000000000000	-78.337909999999993700000000000000	0.363987018884957880000000000000
-4.599999999999999640000000000000	-78.335639999999997900000000000000	0.228755382833959020000000000000
-4.400000000000000350000000000000	-78.327950000000001200000000000000	0.158894031534172697000000000000
-4.199999999999999290000000000000	-78.337429999999997600000000000000	0.286850761549110711000000000000
-4.000000000000000000000000000000	-78.322990000000004300000000000000	0.716591542665524272000000000000
-3.799999999999999820000000000000	-78.335220000000006700000000000000	0.002388899539416566850000000000
-3.599999999999999640000000000000	-78.320480000000003400000000000000	0.663975774823098108000000000000
-3.399999999999999470000000000000	-78.360219999999998200000000000000	0.437516415463422792000000000000
-3.199999999999999290000000000000	-78.325469999999995700000000000000	0.756255165524376327000000000000
-3.000000000000000000000000000000	-78.324879999999993100000000000000	0.577049115301495385000000000000
-2.799999999999999820000000000000	-78.318479999999993800000000000000	0.388539752818300332000000000000
-2.599999999999999640000000000000	-78.334519999999997700000000000000	0.496229220423929362000000000000
-2.399999999999999470000000000000	-78.364850000000004100000000000000	0.739865439213409193000000000000
-2.199999999999999290000000000000	-78.333609999999993000000000000000	0.636977902739710000000000000000
-2.000000000000000000000000000000	-78.331310000000001900000000000000	0.244893889582084689000000000000
-1.799999999999999820000000000000	-78.341740000000001400000000000000	0.445665836961041339000000000000
-1.599999999999999640000000000000	-78.336070000000006500000000000000	0.037607101100190165600000000000
-1.399999999999999470000000000000	-78.328950000000006000000000000000	0.837558973941848528000000000000
-1.199999999999999290000000000000	-78.320599999999998800000000000000	0.709069606255156914000000000000
-1.000000000000000000000000000000	-78.300330000000002400000000000000	0.414180876367855610000000000000
-0.799999999999999822000000000000	-78.304310000000000900000000000000	0.842857861124855390000000000000
-0.599999999999999645000000000000	-78.318250000000006100000000000000	0.005306050475722301490000000000
-0.399999999999999467000000000000	-78.326689999999999200000000000000	0.493784632470988916000000000000
-0.199999999999999289000000000000	-78.316630000000003500000000000000	0.874095347945571088000000000000
0.000000000000000000000000000000	-78.317310000000006100000000000000	0.100004506655952952000000000000
0.200000000000001066000000000000	-78.296779999999998200000000000000	0.823939675968644480000000000000
0.400000000000000355000000000000	-78.296670000000005900000000000000	0.789262670496761798000000000000
0.599999999999999645000000000000	-78.295140000000003500000000000000	0.788954674757909147000000000000
0.800000000000000710000000000000	-78.288640000000000800000000000000	0.371197095132532517000000000000
1.000000000000000000000000000000	-78.299099999999995600000000000000	0.665121318545252027000000000000
1.200000000000001070000000000000	-78.290180000000006500000000000000	0.987633733843343409000000000000
1.400000000000000350000000000000	-78.286630000000002300000000000000	0.207346502597536286000000000000
1.600000000000001420000000000000	-78.303250000000005500000000000000	0.359934627736640866000000000000
1.800000000000000710000000000000	-78.294309999999995800000000000000	0.971129238848390308000000000000
2.000000000000000000000000000000	-78.296649999999999600000000000000	0.810733000054310038000000000000
2.200000000000001060000000000000	-78.309370000000001200000000000000	0.043007082225158033100000000000
2.400000000000000350000000000000	-78.322689999999994300000000000000	0.981813922916391801000000000000
2.600000000000001420000000000000	-78.308589999999995200000000000000	0.432867052994346579000000000000
2.800000000000000710000000000000	-78.307869999999994000000000000000	0.511261193638186562000000000000
3.000000000000000000000000000000	-78.290189999999995500000000000000	0.200508441938821003000000000000
3.200000000000001060000000000000	-78.307749999999998600000000000000	0.586056238519388151000000000000
3.400000000000000350000000000000	-78.292990000000003100000000000000	0.063945281644073315200000000000
3.600000000000001420000000000000	-78.314250000000001200000000000000	0.008605868486599277390000000000
3.800000000000000710000000000000	-78.292479999999997600000000000000	0.641660632729577296000000000000
4.000000000000000000000000000000	-78.306560000000004600000000000000	0.213940841030881623000000000000
4.200000000000001060000000000000	-78.309970000000006900000000000000	0.684294879659298694000000000000
4.400000000000000350000000000000	-78.324650000000005400000000000000	0.554889549542279425000000000000
4.600000000000001420000000000000	-78.308170000000004000000000000000	0.705693491455626098000000000000
4.800000000000000710000000000000	-78.320470000000000200000000000000	0.769787848174834255000000000000
5.000000000000000000000000000000	-78.327439999999995700000000000000	0.000002021910692207029570000000
5.200000000000001060000000000000	-78.318179999999998100000000000000	0.356437436348525205000000000000
5.400000000000000350000000000000	-78.318920000000005600000000000000	0.707426895041340931000000000000
5.600000000000001420000000000000	-78.315759999999997300000000000000	0.614840128262603924000000000000
5.800000000000000710000000000000	-78.313270000000002800000000000000	0.950139062032891335000000000000
6.000000000000000000000000000000	-78.309839999999994100000000000000	0.187889876545540346000000000000
6.200000000000001060000000000000	-78.299390000000002400000000000000	0.523625167795360946000000000000
6.400000000000000350000000000000	-78.305030000000002100000000000000	0.859687688979276387000000000000
6.600000000000001420000000000000	-78.307230000000004100000000000000	0.471137865240395470000000000000
6.800000000000000710000000000000	-78.334239999999994000000000000000	0.954255744945675666000000000000
7.000000000000000000000000000000	-78.352850000000003600000000000000	0.209786480262583730000000000000
7.200000000000001060000000000000	-78.355969999999999200000000000000	0.569722836698262736000000000000
7.400000000000000350000000000000	-78.354839999999995800000000000000	0.273151806206735515000000000000
7.600000000000001420000000000000	-78.328410000000005100000000000000	0.692967868515569796000000000000
7.800000000000000710000000000000	-78.306790000000006500000000000000	0.042177262603778853400000000000
8.000000000000000000000000000000	-78.316609999999997100000000000000	0.066679717884496447800000000000
