# Supplementary material for: Ferromagnetism modulation by ultralow current in a two-dimensional polycrystalline molybdenum disulphide atomic layered structure
Source: Sci Rep. 2022 Oct 13;12:17199. doi: 10.1038/s41598-022-22113-3 (PMC9562137; doi:10.1038/s41598-022-22113-3)
Supplement: Supplementary file 2 — Supplementary Information. [file 41598_2022_22113_MOESM2_ESM.zip › Supplementary file/Raw Data/InPlaneMag-NegaCurr/20211118-153454-D048-2-4K-batch-90deg-Nega-Major-MagField.csv]

Magnetic (T)	MagnetoVoltage (V)	MagnetoVoltage2 (V)
8.000000000000000000000000000000	-75.404449999999997000000000000000	0.394157735643773321000000000000
7.799999999999999820000000000000	-75.377579999999994600000000000000	0.924815520334450136000000000000
7.599999999999999640000000000000	-75.410409999999998800000000000000	0.382086986127942119000000000000
7.400000000000000350000000000000	-75.386420000000001000000000000000	0.788077396712813960000000000000
7.200000000000000170000000000000	-75.400819999999995900000000000000	0.443400461761645159000000000000
7.000000000000000000000000000000	-75.356070000000002500000000000000	0.953161597238860514000000000000
6.799999999999999820000000000000	-75.349569999999999900000000000000	0.503252666569600215000000000000
6.599999999999999640000000000000	-75.383020000000001900000000000000	0.971811659346316636000000000000
6.400000000000000350000000000000	-75.362620000000006800000000000000	0.321622617637354891000000000000
6.200000000000000180000000000000	-75.332350000000005200000000000000	0.192976334194192134000000000000
6.000000000000000000000000000000	-75.337580000000002600000000000000	0.786793014451279138000000000000
5.799999999999999820000000000000	-75.361059999999994800000000000000	0.307919709403354558000000000000
5.599999999999999640000000000000	-75.356099999999997800000000000000	0.296021556536490316000000000000
5.400000000000000350000000000000	-75.358509999999995400000000000000	0.070287195002363134200000000000
5.199999999999999290000000000000	-75.381119999999995600000000000000	0.318153690232597652000000000000
5.000000000000000000000000000000	-75.348439999999996500000000000000	0.103067804836334043000000000000
4.799999999999999820000000000000	-75.370599999999996000000000000000	0.582268913725549897000000000000
4.599999999999999640000000000000	-75.353989999999996000000000000000	0.567287485823531945000000000000
4.400000000000000350000000000000	-75.349450000000004400000000000000	0.371724258314013234000000000000
4.199999999999999290000000000000	-75.359200000000001200000000000000	0.961097400698495918000000000000
4.000000000000000000000000000000	-75.341290000000000700000000000000	0.768195829381130846000000000000
3.799999999999999820000000000000	-75.355620000000001800000000000000	0.858816796164467488000000000000
3.599999999999999640000000000000	-75.370180000000004800000000000000	0.345859968486915914000000000000
3.399999999999999470000000000000	-75.353780000000000400000000000000	0.173909522825473228000000000000
3.199999999999999290000000000000	-75.362790000000003900000000000000	0.020923783928192829500000000000
3.000000000000000000000000000000	-75.372150000000004800000000000000	0.719573177735721714000000000000
2.799999999999999820000000000000	-75.359080000000005800000000000000	0.235374708407049216000000000000
2.599999999999999640000000000000	-75.340320000000005500000000000000	0.105520401541855158000000000000
2.399999999999999470000000000000	-75.341040000000006600000000000000	0.263400825884449130000000000000
2.199999999999999290000000000000	-75.378749999999996500000000000000	0.620983206819498701000000000000
2.000000000000000000000000000000	-75.338419999999999200000000000000	0.745662200487814397000000000000
1.799999999999999820000000000000	-75.344070000000002000000000000000	0.301295511247252734000000000000
1.599999999999999640000000000000	-75.351460000000002900000000000000	0.458471844490423441000000000000
1.399999999999999470000000000000	-75.350890000000006800000000000000	0.780145683210790031000000000000
1.199999999999999290000000000000	-75.324470000000005100000000000000	0.755649811927771253000000000000
1.000000000000000000000000000000	-75.352660000000000100000000000000	0.270056798576823853000000000000
0.799999999999999822000000000000	-75.348539999999999800000000000000	0.048217020918975839200000000000
0.599999999999999645000000000000	-75.355230000000005900000000000000	0.098478308347831777800000000000
0.399999999999999467000000000000	-75.348770000000001800000000000000	0.621019190428776735000000000000
0.199999999999999289000000000000	-75.340100000000006700000000000000	0.901955517334380285000000000000
0.000000000000000000000000000000	-75.342500000000001100000000000000	0.138629090570422386000000000000
-0.200000000000001066000000000000	-75.368909999999999600000000000000	0.567743357356884970000000000000
-0.400000000000000355000000000000	-75.342920000000006500000000000000	0.096151900301218340400000000000
-0.599999999999999645000000000000	-75.361199999999996600000000000000	0.741146528227514256000000000000
-0.800000000000000710000000000000	-75.372439999999997400000000000000	0.067689476241382440200000000000
-1.000000000000000000000000000000	-75.396039999999999200000000000000	0.216534240683103452000000000000
-1.200000000000001070000000000000	-75.370379999999997200000000000000	0.512829323636364798000000000000
-1.400000000000000350000000000000	-75.379750000000001300000000000000	0.353567784183007827000000000000
-1.600000000000001420000000000000	-75.394790000000000400000000000000	0.831130400301950844000000000000
-1.800000000000000710000000000000	-75.395079999999992900000000000000	0.828086021075107537000000000000
-2.000000000000000000000000000000	-75.345089999999999000000000000000	0.450779930862976741000000000000
-2.200000000000001060000000000000	-75.344509999999999600000000000000	0.134889547782747865000000000000
-2.400000000000000350000000000000	-75.366810000000000900000000000000	0.110059231101393706000000000000
-2.600000000000001420000000000000	-75.379490000000004000000000000000	0.364987074525802146000000000000
-2.800000000000000710000000000000	-75.361559999999997200000000000000	0.756994205052042179000000000000
-3.000000000000000000000000000000	-75.371219999999993800000000000000	0.499751850722043311000000000000
-3.200000000000001060000000000000	-75.407949999999999500000000000000	0.299155837009619674000000000000
-3.400000000000000350000000000000	-75.376879999999999800000000000000	0.540123759303335227000000000000
-3.600000000000001420000000000000	-75.363550000000003500000000000000	0.778838609564548756000000000000
-3.800000000000000710000000000000	-75.350229999999996200000000000000	0.959074677830720090000000000000
-4.000000000000000000000000000000	-75.415049999999993600000000000000	0.126268554814147560000000000000
-4.200000000000001060000000000000	-75.433239999999997800000000000000	0.028247078960219607100000000000
-4.400000000000000350000000000000	-75.388660000000001500000000000000	0.712726813838056250000000000000
-4.600000000000001420000000000000	-75.389279999999999400000000000000	0.563407879578524895000000000000
-4.800000000000000710000000000000	-75.415700000000001000000000000000	0.731362978165467581000000000000
-5.000000000000000000000000000000	-75.383669999999995000000000000000	0.501458246499898230000000000000
-5.200000000000001060000000000000	-75.410709999999994500000000000000	0.559117630684455857000000000000
-5.400000000000000350000000000000	-75.386340000000004100000000000000	0.052391541175942801800000000000
-5.600000000000001420000000000000	-75.382339999999999200000000000000	0.250891072028110340000000000000
-5.800000000000000710000000000000	-75.420460000000005600000000000000	0.334472420758042510000000000000
-6.000000000000000000000000000000	-75.417079999999998500000000000000	0.719272760339193295000000000000
-6.200000000000001060000000000000	-75.379559999999997800000000000000	0.793015749227876432000000000000
-6.400000000000000350000000000000	-75.379649999999998000000000000000	0.254683921561301707000000000000
-6.600000000000001420000000000000	-75.442790000000002200000000000000	0.297904372286401653000000000000
-6.800000000000000710000000000000	-75.436289999999999600000000000000	0.908745133656699622000000000000
-7.000000000000000000000000000000	-75.417820000000006000000000000000	0.214071228364366650000000000000
-7.200000000000001060000000000000	-75.371059999999999900000000000000	0.655532417452084459000000000000
-7.400000000000000350000000000000	-75.343959999999995600000000000000	0.549924417827854395000000000000
-7.600000000000001420000000000000	-75.390339999999994800000000000000	0.201173580966082621000000000000
-7.800000000000000710000000000000	-75.412859999999994800000000000000	0.040823460628169883100000000000
-8.000000000000000000000000000000	-75.376220000000003500000000000000	0.679681780857667173000000000000
-8.000000000000000000000000000000	-75.406620000000003700000000000000	0.512914006606040695000000000000
-7.799999999999999820000000000000	-75.405779999999992900000000000000	0.015784266720389794600000000000
-7.599999999999999640000000000000	-75.440250000000006000000000000000	0.346400901980334019000000000000
-7.400000000000000350000000000000	-75.415750000000002700000000000000	0.625807936419326083000000000000
-7.200000000000000170000000000000	-75.412779999999997900000000000000	0.024520481930937698700000000000
-7.000000000000000000000000000000	-75.463999999999998600000000000000	0.821146403675456104000000000000
-6.799999999999999820000000000000	-75.463939999999993800000000000000	0.976803227071539437000000000000
-6.599999999999999640000000000000	-75.447450000000003400000000000000	0.885706235245577789000000000000
-6.400000000000000350000000000000	-75.423869999999993700000000000000	0.098846938141436524500000000000
-6.200000000000000180000000000000	-75.409769999999994600000000000000	0.993597833673424802000000000000
-6.000000000000000000000000000000	-75.425060000000001900000000000000	0.269058328832828764000000000000
-5.799999999999999820000000000000	-75.425860000000000100000000000000	0.282341901094314451000000000000
-5.599999999999999640000000000000	-75.404960000000002600000000000000	0.418953858827534553000000000000
-5.400000000000000350000000000000	-75.456649999999996200000000000000	0.733579079945492762000000000000
-5.199999999999999290000000000000	-75.428939999999997200000000000000	0.654811559177482572000000000000
-5.000000000000000000000000000000	-75.475750000000005000000000000000	0.946570905544744434000000000000
-4.799999999999999820000000000000	-75.408129999999999800000000000000	0.954171038541133942000000000000
-4.599999999999999640000000000000	-75.421360000000007000000000000000	0.385116355656753839000000000000
-4.400000000000000350000000000000	-75.434680000000000100000000000000	0.163407490689528201000000000000
-4.199999999999999290000000000000	-75.446479999999993900000000000000	0.010639013477163672400000000000
-4.000000000000000000000000000000	-75.426270000000002300000000000000	0.208853642853468635000000000000
-3.799999999999999820000000000000	-75.381230000000002100000000000000	0.856125808537544941000000000000
-3.599999999999999640000000000000	-75.428049999999998900000000000000	0.626227744024060673000000000000
-3.399999999999999470000000000000	-75.410200000000003200000000000000	0.755069210959695702000000000000
-3.199999999999999290000000000000	-75.451539999999994200000000000000	0.688064010191819619000000000000
-3.000000000000000000000000000000	-75.450199999999995200000000000000	0.564743485961409552000000000000
-2.799999999999999820000000000000	-75.420140000000003500000000000000	0.619873167834526173000000000000
-2.599999999999999640000000000000	-75.444929999999999300000000000000	0.140379097086518634000000000000
-2.399999999999999470000000000000	-75.411959999999993400000000000000	0.519994510637673768000000000000
-2.199999999999999290000000000000	-75.444530000000000300000000000000	0.056128678127637110500000000000
-2.000000000000000000000000000000	-75.428910000000001800000000000000	0.936146197803459534000000000000
-1.799999999999999820000000000000	-75.429569999999998200000000000000	0.876065554598486784000000000000
-1.599999999999999640000000000000	-75.456419999999994200000000000000	0.440651104520984660000000000000
-1.399999999999999470000000000000	-75.423330000000007000000000000000	0.266301340611269754000000000000
-1.199999999999999290000000000000	-75.430210000000002400000000000000	0.632011560382034876000000000000
-1.000000000000000000000000000000	-75.434049999999999100000000000000	0.884378479220170099000000000000
-0.799999999999999822000000000000	-75.427040000000005100000000000000	0.723169980211185059000000000000
-0.599999999999999645000000000000	-75.440749999999994200000000000000	0.619618284650013784000000000000
-0.399999999999999467000000000000	-75.432270000000002500000000000000	0.718415958868690918000000000000
-0.199999999999999289000000000000	-75.427539999999993300000000000000	0.220075964614216524000000000000
0.000000000000000000000000000000	-75.434010000000000600000000000000	0.222207422756222517000000000000
0.200000000000001066000000000000	-75.429890000000000300000000000000	0.019621795760152327400000000000
0.400000000000000355000000000000	-75.437730000000001900000000000000	0.212551870646113139000000000000
0.599999999999999645000000000000	-75.435270000000002700000000000000	0.778019992731705967000000000000
0.800000000000000710000000000000	-75.435439999999999800000000000000	0.412732044969191358000000000000
1.000000000000000000000000000000	-75.403660000000002100000000000000	0.117042048757285855000000000000
1.200000000000001070000000000000	-75.401610000000005100000000000000	0.446580463475524381000000000000
1.400000000000000350000000000000	-75.415049999999993600000000000000	0.667304431045805946000000000000
1.600000000000001420000000000000	-75.400859999999994400000000000000	0.321224505359408052000000000000
1.800000000000000710000000000000	-75.405690000000006900000000000000	0.689467210478801551000000000000
2.000000000000000000000000000000	-75.280779999999992900000000000000	0.088026109048813916400000000000
2.200000000000001060000000000000	-75.278260000000003000000000000000	0.090533574376369996300000000000
2.400000000000000350000000000000	-75.275660000000002000000000000000	0.248468101605590075000000000000
2.600000000000001420000000000000	-75.306200000000004000000000000000	0.744213111144255812000000000000
2.800000000000000710000000000000	-75.282020000000002800000000000000	0.155741796915282116000000000000
3.000000000000000000000000000000	-75.267769999999998700000000000000	0.479758034642862041000000000000
3.200000000000001060000000000000	-75.333650000000005700000000000000	0.458208493060476396000000000000
3.400000000000000350000000000000	-75.361209999999999800000000000000	0.940890285803525184000000000000
3.600000000000001420000000000000	-75.310910000000006800000000000000	0.074824061944662734200000000000
3.800000000000000710000000000000	-75.308189999999996100000000000000	0.400734624401335449000000000000
4.000000000000000000000000000000	-75.328079999999999900000000000000	0.925129465977414300000000000000
4.200000000000001060000000000000	-75.318280000000001400000000000000	0.651380104453996411000000000000
4.400000000000000350000000000000	-75.313289999999994900000000000000	0.102370767005375285000000000000
4.600000000000001420000000000000	-75.339100000000001900000000000000	0.485746270552004367000000000000
4.800000000000000710000000000000	-75.313550000000006400000000000000	0.596887707545187940000000000000
5.000000000000000000000000000000	-75.364500000000006700000000000000	0.498906165090842846000000000000
5.200000000000001060000000000000	-75.320380000000000100000000000000	0.537992256439335570000000000000
5.400000000000000350000000000000	-75.290899999999993400000000000000	0.356647695540278031000000000000
5.600000000000001420000000000000	-75.338499999999996200000000000000	0.985249258101242309000000000000
5.800000000000000710000000000000	-75.361949999999993100000000000000	0.385608156856976247000000000000
6.000000000000000000000000000000	-75.315539999999998600000000000000	0.525174522004016930000000000000
6.200000000000001060000000000000	-75.345209999999994400000000000000	0.796270516013844132000000000000
6.400000000000000350000000000000	-75.355630000000004900000000000000	0.335966633080426291000000000000
6.600000000000001420000000000000	-75.367119999999999800000000000000	0.525677968664696848000000000000
6.800000000000000710000000000000	-75.334770000000006000000000000000	0.438700704315379664000000000000
7.000000000000000000000000000000	-75.322000000000002700000000000000	0.134761564277707357000000000000
7.200000000000001060000000000000	-75.320790000000002300000000000000	0.299940751056410271000000000000
7.400000000000000350000000000000	-75.318799999999995900000000000000	0.385268794129154379000000000000
7.600000000000001420000000000000	-75.323520000000002000000000000000	0.452178325192019503000000000000
7.800000000000000710000000000000	-75.360680000000002100000000000000	0.171234318491988446000000000000
8.000000000000000000000000000000	-75.327420000000003500000000000000	0.237560428938229901000000000000
