# Supplementary material for: Ferromagnetism modulation by ultralow current in a two-dimensional polycrystalline molybdenum disulphide atomic layered structure
Source: Sci Rep. 2022 Oct 13;12:17199. doi: 10.1038/s41598-022-22113-3 (PMC9562137; doi:10.1038/s41598-022-22113-3)
Supplement: Supplementary file 2 — Supplementary Information. [file 41598_2022_22113_MOESM2_ESM.zip › Supplementary file/Raw Data/InPlaneMag-NegaCurr/20211118-153809-D048-2-4K-batch-90deg-Nega-Major-MagField.csv]

Magnetic (T)	MagnetoVoltage (V)	MagnetoVoltage2 (V)
8.000000000000000000000000000000	-74.749330000000000400000000000000	0.564706396567332014000000000000
7.799999999999999820000000000000	-74.643240000000005800000000000000	0.860266800937443010000000000000
7.599999999999999640000000000000	-74.623699999999999400000000000000	0.789457508439000088000000000000
7.400000000000000350000000000000	-74.954340000000001900000000000000	0.238482518050006309000000000000
7.200000000000000170000000000000	-74.701909999999998000000000000000	0.965335726995378618000000000000
7.000000000000000000000000000000	-74.905690000000006900000000000000	0.174274903222993549000000000000
6.799999999999999820000000000000	-74.913150000000001600000000000000	0.351932618950585807000000000000
6.599999999999999640000000000000	-74.868009999999998100000000000000	0.046778965497553226500000000000
6.400000000000000350000000000000	-74.842830000000006400000000000000	0.251520813568580248000000000000
6.200000000000000180000000000000	-74.855850000000003700000000000000	0.657823671341986493000000000000
6.000000000000000000000000000000	-74.854960000000005400000000000000	0.253381920571223329000000000000
5.799999999999999820000000000000	-74.807180000000002400000000000000	0.505503235596982403000000000000
5.599999999999999640000000000000	-74.821389999999993800000000000000	0.823980298265453159000000000000
5.400000000000000350000000000000	-74.840329999999994400000000000000	0.685192911169902885000000000000
5.199999999999999290000000000000	-74.831670000000002500000000000000	0.702353324017134239000000000000
5.000000000000000000000000000000	-74.805760000000006400000000000000	0.265240771030016642000000000000
4.799999999999999820000000000000	-74.844989999999995600000000000000	0.193792068943917428000000000000
4.599999999999999640000000000000	-74.797730000000001300000000000000	0.678633704773705326000000000000
4.400000000000000350000000000000	-74.815830000000005300000000000000	0.775999575242299899000000000000
4.199999999999999290000000000000	-74.811310000000005900000000000000	0.078334285736205266900000000000
4.000000000000000000000000000000	-74.845089999999999000000000000000	0.619965895286925583000000000000
3.799999999999999820000000000000	-74.793430000000000700000000000000	0.318485439355038480000000000000
3.599999999999999640000000000000	-74.834580000000002500000000000000	0.296816485795925455000000000000
3.399999999999999470000000000000	-74.821640000000002100000000000000	0.362216548725950549000000000000
3.199999999999999290000000000000	-74.828090000000003000000000000000	0.417515272234691093000000000000
3.000000000000000000000000000000	-74.807630000000003100000000000000	0.126886376897210162000000000000
2.799999999999999820000000000000	-74.831280000000006600000000000000	0.050292078295019582200000000000
2.599999999999999640000000000000	-74.831630000000004000000000000000	0.134866332734173699000000000000
2.399999999999999470000000000000	-74.797470000000004100000000000000	0.424677623513899427000000000000
2.199999999999999290000000000000	-74.858890000000002300000000000000	0.518338985199368274000000000000
2.000000000000000000000000000000	-74.829660000000004000000000000000	0.395733698085106944000000000000
1.799999999999999820000000000000	-74.802300000000002400000000000000	0.383601896300899137000000000000
1.599999999999999640000000000000	-74.799059999999997200000000000000	0.895865629424125287000000000000
1.399999999999999470000000000000	-74.854010000000002300000000000000	0.573294045070277702000000000000
1.199999999999999290000000000000	-74.880740000000002900000000000000	0.800681124697671276000000000000
1.000000000000000000000000000000	-74.836899999999999900000000000000	0.230941118556755587000000000000
0.799999999999999822000000000000	-74.792500000000003900000000000000	0.280286281114730862000000000000
0.599999999999999645000000000000	-74.862769999999997500000000000000	0.820793520296143941000000000000
0.399999999999999467000000000000	-74.758690000000001400000000000000	0.624352485772452281000000000000
0.199999999999999289000000000000	-74.800160000000005300000000000000	0.260662682398603351000000000000
0.000000000000000000000000000000	-74.870590000000007000000000000000	0.704420670568759899000000000000
-0.200000000000001066000000000000	-74.816090000000002600000000000000	0.918940323908371548000000000000
-0.400000000000000355000000000000	-74.538859999999999600000000000000	0.064822845281503838100000000000
-0.599999999999999645000000000000	-74.899959999999992900000000000000	0.500696361434727510000000000000
-0.800000000000000710000000000000	-74.848650000000006300000000000000	0.844754445537220455000000000000
-1.000000000000000000000000000000	-74.787319999999994000000000000000	0.092134114204170058900000000000
-1.200000000000001070000000000000	-74.778270000000006200000000000000	0.550357265975660370000000000000
-1.400000000000000350000000000000	-74.776560000000003400000000000000	0.162375151072052581000000000000
-1.600000000000001420000000000000	-74.784710000000004000000000000000	0.114752001412807836000000000000
-1.800000000000000710000000000000	-74.733660000000000400000000000000	0.338943323220753712000000000000
-2.000000000000000000000000000000	-74.560389999999998100000000000000	0.853223183691863562000000000000
-2.200000000000001060000000000000	-74.890720000000001700000000000000	0.514437757920567229000000000000
-2.400000000000000350000000000000	-74.798509999999993100000000000000	0.636286692527810782000000000000
-2.600000000000001420000000000000	-74.879649999999998000000000000000	0.953459624145857054000000000000
-2.800000000000000710000000000000	-74.755989999999997000000000000000	0.150658415017255187000000000000
-3.000000000000000000000000000000	-74.841279999999997500000000000000	0.816724335110117661000000000000
-3.200000000000001060000000000000	-74.848010000000002100000000000000	0.181216018102785537000000000000
-3.400000000000000350000000000000	-74.827870000000004300000000000000	0.373115633294593518000000000000
-3.600000000000001420000000000000	-74.838170000000005100000000000000	0.121303859476830311000000000000
-3.800000000000000710000000000000	-74.841430000000002500000000000000	0.118450694190522121000000000000
-4.000000000000000000000000000000	-74.744560000000006900000000000000	0.839143392149101386000000000000
-4.200000000000001060000000000000	-74.863990000000001100000000000000	0.898302921057593018000000000000
-4.400000000000000350000000000000	-74.859170000000005900000000000000	0.701732777379435513000000000000
-4.600000000000001420000000000000	-74.883219999999994300000000000000	0.586554973471886454000000000000
-4.800000000000000710000000000000	-74.838570000000004200000000000000	0.037408919547375241200000000000
-5.000000000000000000000000000000	-74.817629999999994000000000000000	0.371601098698056909000000000000
-5.200000000000001060000000000000	-74.857849999999999100000000000000	0.375681467094327148000000000000
-5.400000000000000350000000000000	-74.765060000000005400000000000000	0.227106286511616018000000000000
-5.600000000000001420000000000000	-74.823989999999994800000000000000	0.333402764991343137000000000000
-5.800000000000000710000000000000	-74.807140000000003900000000000000	0.180683387656817240000000000000
-6.000000000000000000000000000000	-74.834599999999994600000000000000	0.450036837864136618000000000000
-6.200000000000001060000000000000	-74.864289999999996800000000000000	0.121833107066446900000000000000
-6.400000000000000350000000000000	-74.843800000000001600000000000000	0.534512399963991580000000000000
-6.600000000000001420000000000000	-74.806399999999996400000000000000	0.951837295509562087000000000000
-6.800000000000000710000000000000	-74.835890000000006200000000000000	0.204439471612544388000000000000
-7.000000000000000000000000000000	-74.899649999999994000000000000000	0.186528203710883300000000000000
-7.200000000000001060000000000000	-74.811099999999996100000000000000	0.400679338538312502000000000000
-7.400000000000000350000000000000	-74.845179999999999100000000000000	0.457056329013620699000000000000
-7.600000000000001420000000000000	-74.836899999999999900000000000000	0.556644091154908871000000000000
-7.800000000000000710000000000000	-74.844870000000000200000000000000	0.382990133906849883000000000000
-8.000000000000000000000000000000	-74.832620000000005600000000000000	0.468295665958748719000000000000
-8.000000000000000000000000000000	-74.881259999999997400000000000000	0.296688251101131506000000000000
-7.799999999999999820000000000000	-74.869759999999999400000000000000	0.357803187074907658000000000000
-7.599999999999999640000000000000	-74.849590000000006200000000000000	0.527892257748437288000000000000
-7.400000000000000350000000000000	-74.858009999999993000000000000000	0.720587339834156015000000000000
-7.200000000000000170000000000000	-74.876310000000003600000000000000	0.144173147566904358000000000000
-7.000000000000000000000000000000	-74.839439999999996100000000000000	0.002632265312909609630000000000
-6.799999999999999820000000000000	-74.842020000000005000000000000000	0.716165614660458027000000000000
-6.599999999999999640000000000000	-74.877880000000004600000000000000	0.990142964572033213000000000000
-6.400000000000000350000000000000	-74.861059999999994800000000000000	0.895146742913589754000000000000
-6.200000000000000180000000000000	-74.853780000000000400000000000000	0.609067803403214425000000000000
-6.000000000000000000000000000000	-74.828819999999993200000000000000	0.817780029140912967000000000000
-5.799999999999999820000000000000	-74.831209999999998600000000000000	0.395742478139583742000000000000
-5.599999999999999640000000000000	-74.835020000000000000000000000000	0.095903194605702957200000000000
-5.400000000000000350000000000000	-74.832539999999994500000000000000	0.733577202859013067000000000000
-5.199999999999999290000000000000	-74.826970000000002800000000000000	0.725464909867660212000000000000
-5.000000000000000000000000000000	-74.880529999999993100000000000000	0.113265861912750232000000000000
-4.799999999999999820000000000000	-74.824169999999995100000000000000	0.229946929828377611000000000000
-4.599999999999999640000000000000	-74.840969999999998600000000000000	0.622770986777486213000000000000
-4.400000000000000350000000000000	-74.787639999999996100000000000000	0.917136038347785343000000000000
-4.199999999999999290000000000000	-74.783000000000001200000000000000	0.621304659412877491000000000000
-4.000000000000000000000000000000	-74.803790000000006400000000000000	0.566461236536528689000000000000
-3.799999999999999820000000000000	-74.900319999999993500000000000000	0.384461787176534342000000000000
-3.599999999999999640000000000000	-74.870859999999993300000000000000	0.265556127811352738000000000000
-3.399999999999999470000000000000	-74.872190000000003300000000000000	0.314530971975672813000000000000
-3.199999999999999290000000000000	-74.848950000000002000000000000000	0.554098914526615083000000000000
-3.000000000000000000000000000000	-74.836879999999993600000000000000	0.228121377932209768000000000000
-2.799999999999999820000000000000	-74.858450000000004800000000000000	0.802404017997652374000000000000
-2.599999999999999640000000000000	-74.715639999999993300000000000000	0.106335919942195822000000000000
-2.399999999999999470000000000000	-74.864270000000004700000000000000	0.079576306694812082300000000000
-2.199999999999999290000000000000	-74.872140000000001600000000000000	0.009225147758163076980000000000
-2.000000000000000000000000000000	-74.843729999999993600000000000000	0.992872693737813394000000000000
-1.799999999999999820000000000000	-74.828999999999993500000000000000	0.811806573293630595000000000000
-1.599999999999999640000000000000	-74.854179999999999400000000000000	0.786128757350943896000000000000
-1.399999999999999470000000000000	-74.835200000000000300000000000000	0.171426873410167158000000000000
-1.199999999999999290000000000000	-74.769409999999993400000000000000	0.493864804618945552000000000000
-1.000000000000000000000000000000	-74.819169999999999700000000000000	0.676360496452041104000000000000
-0.799999999999999822000000000000	-74.813000000000002300000000000000	0.388669668413012370000000000000
-0.599999999999999645000000000000	-74.786510000000006900000000000000	0.469757040820435012000000000000
-0.399999999999999467000000000000	-74.851320000000001100000000000000	0.641389477087511484000000000000
-0.199999999999999289000000000000	-74.853030000000003900000000000000	0.894518694036593009000000000000
0.000000000000000000000000000000	-74.842860000000001700000000000000	0.914764777956123653000000000000
0.200000000000001066000000000000	-74.835880000000003000000000000000	0.346469454109694874000000000000
0.400000000000000355000000000000	-74.780910000000005700000000000000	0.993908817353443830000000000000
0.599999999999999645000000000000	-74.862660000000005300000000000000	0.362141627866211291000000000000
0.800000000000000710000000000000	-74.849819999999994000000000000000	0.238705854977414367000000000000
1.000000000000000000000000000000	-74.797669999999996500000000000000	0.511343836749560299000000000000
1.200000000000001070000000000000	-74.816779999999994200000000000000	0.189374094942983628000000000000
1.400000000000000350000000000000	-74.814700000000001900000000000000	0.867984631253488681000000000000
1.600000000000001420000000000000	-74.819199999999995000000000000000	0.639260516112076793000000000000
1.800000000000000710000000000000	-74.801429999999996300000000000000	0.642500661031339737000000000000
2.000000000000000000000000000000	-74.814580000000006500000000000000	0.267497418843312240000000000000
2.200000000000001060000000000000	-74.833119999999993800000000000000	0.934169903143676095000000000000
2.400000000000000350000000000000	-74.846950000000006700000000000000	0.825767679567798174000000000000
2.600000000000001420000000000000	-74.805440000000004300000000000000	0.160689363607243951000000000000
2.800000000000000710000000000000	-74.769700000000000200000000000000	0.323770990442141304000000000000
3.000000000000000000000000000000	-74.850690000000000100000000000000	0.530709915296469492000000000000
3.200000000000001060000000000000	-74.855480000000000000000000000000	0.660973745441805871000000000000
3.400000000000000350000000000000	-74.826520000000002100000000000000	0.047392098970637563900000000000
3.600000000000001420000000000000	-74.800200000000003700000000000000	0.178128085189446672000000000000
3.800000000000000710000000000000	-74.819919999999996200000000000000	0.216160646286034375000000000000
4.000000000000000000000000000000	-74.770499999999998400000000000000	0.529059701559646100000000000000
4.200000000000001060000000000000	-74.811909999999997400000000000000	0.914484036977791570000000000000
4.400000000000000350000000000000	-74.809749999999993900000000000000	0.833026776737884167000000000000
4.600000000000001420000000000000	-74.782619999999994300000000000000	0.644230993006460473000000000000
4.800000000000000710000000000000	-74.762749999999996900000000000000	0.479840848076571014000000000000
5.000000000000000000000000000000	-74.748009999999993600000000000000	0.131947041133753107000000000000
5.200000000000001060000000000000	-74.794560000000004100000000000000	0.824229150540103816000000000000
5.400000000000000350000000000000	-74.807900000000003600000000000000	0.605228667771015250000000000000
5.600000000000001420000000000000	-74.756219999999999000000000000000	0.936313297673989853000000000000
5.800000000000000710000000000000	-74.830730000000002600000000000000	0.181394036373160983000000000000
6.000000000000000000000000000000	-74.803790000000006400000000000000	0.328043888807085349000000000000
6.200000000000001060000000000000	-74.802520000000001200000000000000	0.979758088175218589000000000000
6.400000000000000350000000000000	-74.802239999999997600000000000000	0.387512559148334823000000000000
6.600000000000001420000000000000	-74.820880000000002400000000000000	0.020722916157618342900000000000
6.800000000000000710000000000000	-74.863939999999999400000000000000	0.885341998867709368000000000000
7.000000000000000000000000000000	-74.866820000000004100000000000000	0.621038280719849123000000000000
7.200000000000001060000000000000	-74.840000000000003400000000000000	0.031518073499613663600000000000
7.400000000000000350000000000000	-74.860399999999998400000000000000	0.856728900239187130000000000000
7.600000000000001420000000000000	-74.845749999999995300000000000000	0.918612764271548254000000000000
7.800000000000000710000000000000	-74.811329999999998100000000000000	0.903982296513553107000000000000
8.000000000000000000000000000000	-74.831149999999993800000000000000	0.964362628370519337000000000000
