# Supplementary material for: Ferromagnetism modulation by ultralow current in a two-dimensional polycrystalline molybdenum disulphide atomic layered structure
Source: Sci Rep. 2022 Oct 13;12:17199. doi: 10.1038/s41598-022-22113-3 (PMC9562137; doi:10.1038/s41598-022-22113-3)
Supplement: Supplementary file 2 — Supplementary Information. [file 41598_2022_22113_MOESM2_ESM.zip › Supplementary file/Raw Data/InPlaneMag-PosiCurr/20211118-124942-D048-2-4K-batch-90deg-posi-Major-MagField.csv]

Magnetic (T)	MagnetoVoltage (V)	MagnetoVoltage2 (V)
8.000000000000000000000000000000	4.889592999999999630000000000000	0.263474096981784367000000000000
7.799999999999999820000000000000	4.890414999999999950000000000000	0.612946580508554772000000000000
7.599999999999999640000000000000	4.891586000000000210000000000000	0.672390394604430064000000000000
7.400000000000000350000000000000	4.885292999999999880000000000000	0.060209860750958021900000000000
7.200000000000000170000000000000	4.893313000000000020000000000000	0.877869070115283811000000000000
7.000000000000000000000000000000	4.894219999999999790000000000000	0.486066108115967843000000000000
6.799999999999999820000000000000	4.893961000000000000000000000000	0.633494030902331140000000000000
6.599999999999999640000000000000	4.893061999999999580000000000000	0.756640927461390555000000000000
6.400000000000000350000000000000	4.884573999999999750000000000000	0.776641136795141906000000000000
6.200000000000000180000000000000	4.891964999999999890000000000000	0.855737298428839832000000000000
6.000000000000000000000000000000	4.890450999999999660000000000000	0.382376201123967974000000000000
5.799999999999999820000000000000	4.888598000000000000000000000000	0.921319583554241150000000000000
5.599999999999999640000000000000	4.886472000000000370000000000000	0.553467503291997786000000000000
5.400000000000000350000000000000	4.877051999999999940000000000000	0.232988527619453212000000000000
5.199999999999999290000000000000	4.880841000000000200000000000000	0.017345436116630530400000000000
5.000000000000000000000000000000	4.879235999999999680000000000000	0.333749013901459390000000000000
4.799999999999999820000000000000	4.876629000000000320000000000000	0.594535478540185291000000000000
4.599999999999999640000000000000	4.873864000000000190000000000000	0.740103625296978151000000000000
4.400000000000000350000000000000	4.865586999999999660000000000000	0.251379128155466924000000000000
4.199999999999999290000000000000	4.869513999999999670000000000000	0.761394509468245939000000000000
4.000000000000000000000000000000	4.868154999999999790000000000000	0.846133205464898341000000000000
3.799999999999999820000000000000	4.867335999999999880000000000000	0.713117290559156292000000000000
3.599999999999999640000000000000	4.863532000000000190000000000000	0.335241872822872544000000000000
3.399999999999999470000000000000	4.859981999999999580000000000000	0.776771038233138089000000000000
3.199999999999999290000000000000	4.858311999999999740000000000000	0.373462249260211099000000000000
3.000000000000000000000000000000	4.851378999999999660000000000000	0.450907259030081109000000000000
2.799999999999999820000000000000	4.849967999999999610000000000000	0.722001497131575243000000000000
2.599999999999999640000000000000	4.849492999999999830000000000000	0.084982416972111327100000000000
2.399999999999999470000000000000	4.849995999999999970000000000000	0.512089297117369391000000000000
2.199999999999999290000000000000	4.849211999999999630000000000000	0.239945555029839941000000000000
2.000000000000000000000000000000	4.848813999999999960000000000000	0.078905235948851792900000000000
1.799999999999999820000000000000	4.848423000000000370000000000000	0.943566445400471187000000000000
1.599999999999999640000000000000	4.847858999999999690000000000000	0.697449986795238175000000000000
1.399999999999999470000000000000	4.847182000000000100000000000000	0.592073501830672644000000000000
1.199999999999999290000000000000	4.846199999999999620000000000000	0.995624959003755361000000000000
1.000000000000000000000000000000	4.845468999999999580000000000000	0.715852041092230218000000000000
0.799999999999999822000000000000	4.845729999999999650000000000000	0.211536788363179573000000000000
0.599999999999999645000000000000	4.846165000000000050000000000000	0.165640874305244434000000000000
0.399999999999999467000000000000	4.845735999999999600000000000000	0.383162518321658041000000000000
0.199999999999999289000000000000	4.845082999999999800000000000000	0.616883527042572210000000000000
0.000000000000000000000000000000	4.843989999999999790000000000000	0.675978354402905879000000000000
-0.200000000000001066000000000000	4.843613000000000390000000000000	0.438245601536217499000000000000
-0.400000000000000355000000000000	4.842894000000000250000000000000	0.957342598876207429000000000000
-0.599999999999999645000000000000	4.841654000000000120000000000000	0.147243968824241067000000000000
-0.800000000000000710000000000000	4.839329000000000210000000000000	0.066202535755836233700000000000
-1.000000000000000000000000000000	4.837317999999999780000000000000	0.714552634376462326000000000000
-1.200000000000001070000000000000	4.838397999999999750000000000000	0.880539819638394894000000000000
-1.400000000000000350000000000000	4.838397999999999750000000000000	0.057615313956446367900000000000
-1.600000000000001420000000000000	4.841489000000000150000000000000	0.596585427056873563000000000000
-1.800000000000000710000000000000	4.837979999999999940000000000000	0.237537952492197890000000000000
-2.000000000000000000000000000000	4.838756000000000050000000000000	0.064532134936178930900000000000
-2.200000000000001060000000000000	4.839284000000000140000000000000	0.799418151726366988000000000000
-2.400000000000000350000000000000	4.839934000000000400000000000000	0.477550052871065334000000000000
-2.600000000000001420000000000000	4.846188999999999860000000000000	0.680037674165524519000000000000
-2.800000000000000710000000000000	4.844623999999999600000000000000	0.948946794645573188000000000000
-3.000000000000000000000000000000	4.846321999999999790000000000000	0.911209946479438315000000000000
-3.200000000000001060000000000000	4.847875000000000150000000000000	0.512317233679615125000000000000
-3.400000000000000350000000000000	4.850626000000000100000000000000	0.590915458819052830000000000000
-3.600000000000001420000000000000	4.853724999999999840000000000000	0.828052580676239103000000000000
-3.800000000000000710000000000000	4.857026000000000290000000000000	0.166182784811735873000000000000
-4.000000000000000000000000000000	4.859179000000000130000000000000	0.754000143533895661000000000000
-4.200000000000001060000000000000	4.861356999999999930000000000000	0.941308801218334157000000000000
-4.400000000000000350000000000000	4.864067999999999610000000000000	0.062194016548784425400000000000
-4.600000000000001420000000000000	4.867753999999999690000000000000	0.292545234120788589000000000000
-4.800000000000000710000000000000	4.869805000000000380000000000000	0.950629129764326119000000000000
-5.000000000000000000000000000000	4.872277000000000410000000000000	0.590220609051720135000000000000
-5.200000000000001060000000000000	4.874918000000000080000000000000	0.567064563955798517000000000000
-5.400000000000000350000000000000	4.876900000000000010000000000000	0.245840894629349993000000000000
-5.600000000000001420000000000000	4.878880999999999800000000000000	0.732782577110980160000000000000
-5.800000000000000710000000000000	4.882061000000000200000000000000	0.764864933135478653000000000000
-6.000000000000000000000000000000	4.884955999999999850000000000000	0.529263904192212919000000000000
-6.200000000000001060000000000000	4.888020000000000030000000000000	0.227576324130050578000000000000
-6.400000000000000350000000000000	4.890081000000000340000000000000	0.918725447634724634000000000000
-6.600000000000001420000000000000	4.892475000000000130000000000000	0.547366532065932665000000000000
-6.800000000000000710000000000000	4.894652999999999920000000000000	0.089016754282159604700000000000
-7.000000000000000000000000000000	4.897242000000000310000000000000	0.565860586832864332000000000000
-7.200000000000001060000000000000	4.899928000000000060000000000000	0.113752851125055621000000000000
-7.400000000000000350000000000000	4.902989999999999960000000000000	0.264895443624410642000000000000
-7.600000000000001420000000000000	4.904899000000000340000000000000	0.832343982790747505000000000000
-7.800000000000000710000000000000	4.907351000000000240000000000000	0.640096873847217029000000000000
-8.000000000000000000000000000000	4.910700000000000280000000000000	0.304777711497733694000000000000
-8.000000000000000000000000000000	4.909061999999999590000000000000	0.980711422002990662000000000000
-7.799999999999999820000000000000	4.909227999999999700000000000000	0.367662522448128026000000000000
-7.599999999999999640000000000000	4.911669999999999980000000000000	0.392110198048841951000000000000
-7.400000000000000350000000000000	4.913890000000000310000000000000	0.399209237710583142000000000000
-7.200000000000000170000000000000	4.915231999999999600000000000000	0.422287242795740258000000000000
-7.000000000000000000000000000000	4.915683999999999720000000000000	0.875257238650861802000000000000
-6.799999999999999820000000000000	4.916928000000000410000000000000	0.282373323585124014000000000000
-6.599999999999999640000000000000	4.917192000000000000000000000000	0.647494480422381446000000000000
-6.400000000000000350000000000000	4.916481000000000100000000000000	0.015520777511551120400000000000
-6.200000000000000180000000000000	4.915545999999999970000000000000	0.364205814995627763000000000000
-6.000000000000000000000000000000	4.914316000000000350000000000000	0.625829347741717612000000000000
-5.799999999999999820000000000000	4.912576999999999750000000000000	0.696341200634131185000000000000
-5.599999999999999640000000000000	4.910738000000000270000000000000	0.864204064357544155000000000000
-5.400000000000000350000000000000	4.908822999999999930000000000000	0.665765486189343947000000000000
-5.199999999999999290000000000000	4.909056999999999780000000000000	0.685579524115222938000000000000
-5.000000000000000000000000000000	4.907505999999999700000000000000	0.312266663510540221000000000000
-4.799999999999999820000000000000	4.905122999999999680000000000000	0.847350112468630456000000000000
-4.599999999999999640000000000000	4.903293999999999820000000000000	0.078108305105978992400000000000
-4.400000000000000350000000000000	4.899080999999999790000000000000	0.631213787342063348000000000000
-4.199999999999999290000000000000	4.898774999999999660000000000000	0.452280051001066496000000000000
-4.000000000000000000000000000000	4.896834000000000130000000000000	0.333675039775058968000000000000
-3.799999999999999820000000000000	4.891917000000000290000000000000	0.449923298228605883000000000000
-3.599999999999999640000000000000	4.887478999999999900000000000000	0.515020214780706587000000000000
-3.399999999999999470000000000000	4.885162000000000220000000000000	0.579679857986358016000000000000
-3.199999999999999290000000000000	4.884761000000000130000000000000	0.260561112317065024000000000000
-3.000000000000000000000000000000	4.884280000000000400000000000000	0.666060463435199090000000000000
-2.799999999999999820000000000000	4.881605999999999670000000000000	0.224249173552255820000000000000
-2.599999999999999640000000000000	4.879519000000000160000000000000	0.867882387281921796000000000000
-2.399999999999999470000000000000	4.878256000000000370000000000000	0.597256857287259857000000000000
-2.199999999999999290000000000000	4.878661000000000130000000000000	0.851718864617703852000000000000
-2.000000000000000000000000000000	4.879139999999999590000000000000	0.017447695530341977800000000000
-1.799999999999999820000000000000	4.879197999999999700000000000000	0.645136403660228952000000000000
-1.599999999999999640000000000000	4.877964000000000410000000000000	0.800070869408136542000000000000
-1.399999999999999470000000000000	4.875833000000000080000000000000	0.956313655711462207000000000000
-1.199999999999999290000000000000	4.875104999999999580000000000000	0.595856450446426766000000000000
-1.000000000000000000000000000000	4.873992999999999570000000000000	0.277728216855707810000000000000
-0.799999999999999822000000000000	4.874598999999999900000000000000	0.286132725063568571000000000000
-0.599999999999999645000000000000	4.875029999999999750000000000000	0.997939092611183520000000000000
-0.399999999999999467000000000000	4.873185999999999570000000000000	0.001253695846628044560000000000
-0.199999999999999289000000000000	4.873954999999999590000000000000	0.500690775641785990000000000000
0.000000000000000000000000000000	4.875520999999999990000000000000	0.258280468360683857000000000000
0.200000000000001066000000000000	4.873734999999999930000000000000	0.431040393705632185000000000000
0.400000000000000355000000000000	4.871133000000000380000000000000	0.150316391324947229000000000000
0.599999999999999645000000000000	4.871072999999999980000000000000	0.059914257725620867500000000000
0.800000000000000710000000000000	4.869576000000000350000000000000	0.891678316216603872000000000000
1.000000000000000000000000000000	4.868731000000000360000000000000	0.601740401291534610000000000000
1.200000000000001070000000000000	4.867041999999999640000000000000	0.572769122984819301000000000000
1.400000000000000350000000000000	4.866723999999999600000000000000	0.207293662946037571000000000000
1.600000000000001420000000000000	4.867474999999999770000000000000	0.964716342208215227000000000000
1.800000000000000710000000000000	4.867964999999999870000000000000	0.210471615207401763000000000000
2.000000000000000000000000000000	4.868640000000000080000000000000	0.731444118343237637000000000000
2.200000000000001060000000000000	4.870063000000000030000000000000	0.539498250929572931000000000000
2.400000000000000350000000000000	4.871306999999999830000000000000	0.516555038570802205000000000000
2.600000000000001420000000000000	4.874011999999999560000000000000	0.976647665000611287000000000000
2.800000000000000710000000000000	4.875764000000000210000000000000	0.613736539110067758000000000000
3.000000000000000000000000000000	4.876197999999999590000000000000	0.215430933827026161000000000000
3.200000000000001060000000000000	4.875593000000000290000000000000	0.710294895821680150000000000000
3.400000000000000350000000000000	4.876748000000000080000000000000	0.593916284525089155000000000000
3.600000000000001420000000000000	4.879383999999999940000000000000	0.476575176392159516000000000000
3.800000000000000710000000000000	4.883028999999999620000000000000	0.849658612569160199000000000000
4.000000000000000000000000000000	4.885021000000000060000000000000	0.926521602079529494000000000000
4.200000000000001060000000000000	4.886381000000000080000000000000	0.497737927824130677000000000000
4.400000000000000350000000000000	4.887256999999999960000000000000	0.060769656863207011100000000000
4.600000000000001420000000000000	4.890380999999999640000000000000	0.679591113178633188000000000000
4.800000000000000710000000000000	4.894889000000000040000000000000	0.343039472754851360000000000000
5.000000000000000000000000000000	4.896073999999999590000000000000	0.602721576828529892000000000000
5.200000000000001060000000000000	4.897699000000000240000000000000	0.837077604431809785000000000000
5.400000000000000350000000000000	4.900356999999999630000000000000	0.564001688101247733000000000000
5.600000000000001420000000000000	4.903215000000000320000000000000	0.204255750854567708000000000000
5.800000000000000710000000000000	4.906977999999999620000000000000	0.932379796455662157000000000000
6.000000000000000000000000000000	4.909476999999999870000000000000	0.588432879552791554000000000000
6.200000000000001060000000000000	4.912931999999999630000000000000	0.570065398530668954000000000000
6.400000000000000350000000000000	4.913801999999999560000000000000	0.211959485111486767000000000000
6.600000000000001420000000000000	4.914723999999999650000000000000	0.393405093837380093000000000000
6.800000000000000710000000000000	4.917148000000000070000000000000	0.102129475192232366000000000000
7.000000000000000000000000000000	4.916567999999999820000000000000	0.014716009703137800100000000000
7.200000000000001060000000000000	4.919162000000000030000000000000	0.752880818513855576000000000000
7.400000000000000350000000000000	4.922240000000000390000000000000	0.771196888585339635000000000000
7.600000000000001420000000000000	4.926169999999999940000000000000	0.049998249618774082100000000000
7.800000000000000710000000000000	4.927932000000000200000000000000	0.923443589674610488000000000000
8.000000000000000000000000000000	4.929642000000000300000000000000	0.070910686334114680900000000000
