# Supplementary material for: Ferromagnetism modulation by ultralow current in a two-dimensional polycrystalline molybdenum disulphide atomic layered structure
Source: Sci Rep. 2022 Oct 13;12:17199. doi: 10.1038/s41598-022-22113-3 (PMC9562137; doi:10.1038/s41598-022-22113-3)
Supplement: Supplementary file 2 — Supplementary Information. [file 41598_2022_22113_MOESM2_ESM.zip › Supplementary file/Raw Data/InPlaneMag-PosiCurr/20211118-125257-D048-2-4K-batch-90deg-posi-Major-MagField.csv]

Magnetic (T)	MagnetoVoltage (V)	MagnetoVoltage2 (V)
8.000000000000000000000000000000	7.738586999999999880000000000000	0.306632506527932946000000000000
7.799999999999999820000000000000	7.739208999999999780000000000000	0.761365886708404993000000000000
7.599999999999999640000000000000	7.739366999999999660000000000000	0.432060263803368372000000000000
7.400000000000000350000000000000	7.741192999999999990000000000000	0.906541421947506976000000000000
7.200000000000000170000000000000	7.736372000000000240000000000000	0.753465593248237031000000000000
7.000000000000000000000000000000	7.733198999999999930000000000000	0.502660649776159873000000000000
6.799999999999999820000000000000	7.730264000000000020000000000000	0.727536825741423865000000000000
6.599999999999999640000000000000	7.727401999999999660000000000000	0.933736856216954125000000000000
6.400000000000000350000000000000	7.728701000000000040000000000000	0.376886340100919703000000000000
6.200000000000000180000000000000	7.721877000000000100000000000000	0.308371556840898897000000000000
6.000000000000000000000000000000	7.718626999999999680000000000000	0.601641346037628200000000000000
5.799999999999999820000000000000	7.714396999999999940000000000000	0.448259520864736416000000000000
5.599999999999999640000000000000	7.710360999999999790000000000000	0.894043857595304914000000000000
5.400000000000000350000000000000	7.710229000000000000000000000000	0.218651632334143642000000000000
5.199999999999999290000000000000	7.702225000000000320000000000000	0.387715929533120729000000000000
5.000000000000000000000000000000	7.697709999999999830000000000000	0.389511062876418457000000000000
4.799999999999999820000000000000	7.694367999999999870000000000000	0.510140761927827979000000000000
4.599999999999999640000000000000	7.690361000000000220000000000000	0.169056007235309558000000000000
4.400000000000000350000000000000	7.690211999999999820000000000000	0.052638485189320682900000000000
4.199999999999999290000000000000	7.683175999999999560000000000000	0.287745823116918986000000000000
4.000000000000000000000000000000	7.678436999999999730000000000000	0.858826316594634820000000000000
3.799999999999999820000000000000	7.674698000000000240000000000000	0.470290960991917029000000000000
3.599999999999999640000000000000	7.671256999999999770000000000000	0.922536193419753792000000000000
3.399999999999999470000000000000	7.670594999999999600000000000000	0.333412929389784285000000000000
3.199999999999999290000000000000	7.667843000000000400000000000000	0.937471634161417100000000000000
3.000000000000000000000000000000	7.666923999999999850000000000000	0.142502900189944270000000000000
2.799999999999999820000000000000	7.663014999999999680000000000000	0.200761986550893834000000000000
2.599999999999999640000000000000	7.658189000000000130000000000000	0.021161089357034645900000000000
2.399999999999999470000000000000	7.653796999999999960000000000000	0.813720351599217073000000000000
2.199999999999999290000000000000	7.651628999999999790000000000000	0.108693723628160210000000000000
2.000000000000000000000000000000	7.651635999999999880000000000000	0.876425982136362469000000000000
1.799999999999999820000000000000	7.651603999999999850000000000000	0.082514875971688717000000000000
1.599999999999999640000000000000	7.651799999999999710000000000000	0.456016153803820767000000000000
1.399999999999999470000000000000	7.652414000000000270000000000000	0.534058010891969914000000000000
1.199999999999999290000000000000	7.652692000000000050000000000000	0.003169090916492534050000000000
1.000000000000000000000000000000	7.652677999999999870000000000000	0.998577430441817570000000000000
0.799999999999999822000000000000	7.653127999999999700000000000000	0.688008724521375292000000000000
0.599999999999999645000000000000	7.651294000000000040000000000000	0.320468561217677639000000000000
0.399999999999999467000000000000	7.649443999999999910000000000000	0.994345746190310686000000000000
0.199999999999999289000000000000	7.650055000000000050000000000000	0.099196516318982297400000000000
0.000000000000000000000000000000	7.649580000000000260000000000000	0.515096402124751940000000000000
-0.200000000000001066000000000000	7.648990999999999650000000000000	0.032431157069220395400000000000
-0.400000000000000355000000000000	7.647206999999999860000000000000	0.900051953807206040000000000000
-0.599999999999999645000000000000	7.646344000000000030000000000000	0.415171719938987049000000000000
-0.800000000000000710000000000000	7.645348000000000250000000000000	0.708192837425666965000000000000
-1.000000000000000000000000000000	7.644688000000000370000000000000	0.380423293866211765000000000000
-1.200000000000001070000000000000	7.643953999999999910000000000000	0.271628832130974551000000000000
-1.400000000000000350000000000000	7.645318999999999750000000000000	0.368248181930102447000000000000
-1.600000000000001420000000000000	7.644639999999999880000000000000	0.773167950623639744000000000000
-1.800000000000000710000000000000	7.646359000000000350000000000000	0.193951553478769689000000000000
-2.000000000000000000000000000000	7.648020999999999950000000000000	0.297760115800318470000000000000
-2.200000000000001060000000000000	7.650102000000000400000000000000	0.612601364016038374000000000000
-2.400000000000000350000000000000	7.652754999999999970000000000000	0.677077492404065229000000000000
-2.600000000000001420000000000000	7.652389000000000330000000000000	0.213305612773776243000000000000
-2.800000000000000710000000000000	7.657607999999999740000000000000	0.158125436028784927000000000000
-3.000000000000000000000000000000	7.661508999999999680000000000000	0.068504963944512553600000000000
-3.200000000000001060000000000000	7.664215999999999690000000000000	0.659640578907472630000000000000
-3.400000000000000350000000000000	7.666661999999999640000000000000	0.508331204837940254000000000000
-3.600000000000001420000000000000	7.668835999999999760000000000000	0.342966280801468182000000000000
-3.800000000000000710000000000000	7.674089999999999630000000000000	0.391911776337943163000000000000
-4.000000000000000000000000000000	7.678519999999999790000000000000	0.720094689554112044000000000000
-4.200000000000001060000000000000	7.684093999999999980000000000000	0.246390397383742021000000000000
-4.400000000000000350000000000000	7.687813000000000230000000000000	0.810077561184779693000000000000
-4.600000000000001420000000000000	7.691221999999999780000000000000	0.962907732849754172000000000000
-4.800000000000000710000000000000	7.694596999999999910000000000000	0.190379305685247163000000000000
-5.000000000000000000000000000000	7.698700999999999790000000000000	0.681469116817071230000000000000
-5.200000000000001060000000000000	7.701446999999999930000000000000	0.320761691090591050000000000000
-5.400000000000000350000000000000	7.705306000000000210000000000000	0.860480565592415258000000000000
-5.600000000000001420000000000000	7.709400999999999720000000000000	0.412314328539632680000000000000
-5.800000000000000710000000000000	7.711993999999999790000000000000	0.726996241893549833000000000000
-6.000000000000000000000000000000	7.713099999999999840000000000000	0.158728637735552791000000000000
-6.200000000000001060000000000000	7.715347999999999650000000000000	0.998731077041182580000000000000
-6.400000000000000350000000000000	7.717646000000000220000000000000	0.644800509231227004000000000000
-6.600000000000001420000000000000	7.720401999999999980000000000000	0.632944302866269903000000000000
-6.800000000000000710000000000000	7.723054000000000300000000000000	0.844605582012351252000000000000
-7.000000000000000000000000000000	7.724654000000000130000000000000	0.480704041622875389000000000000
-7.200000000000001060000000000000	7.727240000000000100000000000000	0.942411529432371830000000000000
-7.400000000000000350000000000000	7.730553999999999700000000000000	0.831460393387756680000000000000
-7.600000000000001420000000000000	7.731796000000000110000000000000	0.751272982610892370000000000000
-7.800000000000000710000000000000	7.734515000000000030000000000000	0.378034354849185572000000000000
-8.000000000000000000000000000000	7.736477999999999960000000000000	0.988397963274940228000000000000
-8.000000000000000000000000000000	7.727078999999999800000000000000	0.082452845923949746900000000000
-7.799999999999999820000000000000	7.727343000000000290000000000000	0.947795675599545362000000000000
-7.599999999999999640000000000000	7.730025000000000360000000000000	0.642924673459188689000000000000
-7.400000000000000350000000000000	7.730807000000000420000000000000	0.815836126403188810000000000000
-7.200000000000000170000000000000	7.731783000000000070000000000000	0.175552409390601571000000000000
-7.000000000000000000000000000000	7.733455000000000190000000000000	0.365988557191959440000000000000
-6.799999999999999820000000000000	7.734062999999999910000000000000	0.209134277051803430000000000000
-6.599999999999999640000000000000	7.734541000000000110000000000000	0.106719517590814661000000000000
-6.400000000000000350000000000000	7.734434000000000250000000000000	0.495563071505789487000000000000
-6.200000000000000180000000000000	7.733157000000000280000000000000	0.324963680924418519000000000000
-6.000000000000000000000000000000	7.731485000000000160000000000000	0.779344458375537674000000000000
-5.799999999999999820000000000000	7.729157999999999970000000000000	0.519740902665812410000000000000
-5.599999999999999640000000000000	7.726741999999999770000000000000	0.375674778578146906000000000000
-5.400000000000000350000000000000	7.724126000000000040000000000000	0.475353783366952332000000000000
-5.199999999999999290000000000000	7.719718000000000300000000000000	0.216529603340101406000000000000
-5.000000000000000000000000000000	7.716688000000000430000000000000	0.014983875494415155300000000000
-4.799999999999999820000000000000	7.713281000000000270000000000000	0.207850023652190519000000000000
-4.599999999999999640000000000000	7.709876000000000390000000000000	0.889420651911834170000000000000
-4.400000000000000350000000000000	7.707089999999999990000000000000	0.229846708207518624000000000000
-4.199999999999999290000000000000	7.704803000000000060000000000000	0.585196199353193780000000000000
-4.000000000000000000000000000000	7.702793999999999920000000000000	0.429098135641839296000000000000
-3.799999999999999820000000000000	7.700306000000000310000000000000	0.281249845122509168000000000000
-3.599999999999999640000000000000	7.697922000000000150000000000000	0.339129717141467113000000000000
-3.399999999999999470000000000000	7.694221999999999890000000000000	0.016765678486854396200000000000
-3.199999999999999290000000000000	7.690725999999999730000000000000	0.939352331112257799000000000000
-3.000000000000000000000000000000	7.687816999999999900000000000000	0.319793657592485125000000000000
-2.799999999999999820000000000000	7.685872999999999950000000000000	0.252017927060099733000000000000
-2.599999999999999640000000000000	7.682643999999999800000000000000	0.575619787543663719000000000000
-2.399999999999999470000000000000	7.682863000000000220000000000000	0.856062173384148250000000000000
-2.199999999999999290000000000000	7.682050000000000260000000000000	0.356909621554636347000000000000
-2.000000000000000000000000000000	7.680747000000000210000000000000	0.571172072292058797000000000000
-1.799999999999999820000000000000	7.679928999999999560000000000000	0.294858745946910528000000000000
-1.599999999999999640000000000000	7.680850999999999650000000000000	0.290169110090837456000000000000
-1.399999999999999470000000000000	7.678481999999999800000000000000	0.466184707858483538000000000000
-1.199999999999999290000000000000	7.677164000000000320000000000000	0.462164132703652530000000000000
-1.000000000000000000000000000000	7.675665000000000400000000000000	0.592475906537145214000000000000
-0.799999999999999822000000000000	7.674591999999999630000000000000	0.164771754867789166000000000000
-0.599999999999999645000000000000	7.674228000000000270000000000000	0.506520566975057429000000000000
-0.399999999999999467000000000000	7.674134999999999700000000000000	0.968892333476325640000000000000
-0.199999999999999289000000000000	7.673763000000000110000000000000	0.409800028595350696000000000000
0.000000000000000000000000000000	7.673559000000000020000000000000	0.149835425290916646000000000000
0.200000000000001066000000000000	7.672463999999999720000000000000	0.810539700050510792000000000000
0.400000000000000355000000000000	7.671888000000000040000000000000	0.478666652359950762000000000000
0.599999999999999645000000000000	7.671243999999999730000000000000	0.512296424052924859000000000000
0.800000000000000710000000000000	7.670723999999999870000000000000	0.133827774884578421000000000000
1.000000000000000000000000000000	7.669859999999999900000000000000	0.395203592791503189000000000000
1.200000000000001070000000000000	7.668483000000000160000000000000	0.711496263409198581000000000000
1.400000000000000350000000000000	7.668739000000000410000000000000	0.175550160088465468000000000000
1.600000000000001420000000000000	7.668134000000000220000000000000	0.954114571532596711000000000000
1.800000000000000710000000000000	7.669241000000000420000000000000	0.626528444581010646000000000000
2.000000000000000000000000000000	7.670164999999999900000000000000	0.393096818128471970000000000000
2.200000000000001060000000000000	7.669534999999999770000000000000	0.352698009551089431000000000000
2.400000000000000350000000000000	7.670430999999999770000000000000	0.979041870652375134000000000000
2.600000000000001420000000000000	7.672286999999999850000000000000	0.688200888348731610000000000000
2.800000000000000710000000000000	7.672627000000000300000000000000	0.691754183899151664000000000000
3.000000000000000000000000000000	7.674687999999999730000000000000	0.026505313955082154800000000000
3.200000000000001060000000000000	7.677138000000000240000000000000	0.506485249159338346000000000000
3.400000000000000350000000000000	7.680513999999999620000000000000	0.317445164902200982000000000000
3.600000000000001420000000000000	7.683937000000000240000000000000	0.580330808023021394000000000000
3.800000000000000710000000000000	7.687701999999999810000000000000	0.290155622382651135000000000000
4.000000000000000000000000000000	7.692429999999999880000000000000	0.593010487497330541000000000000
4.200000000000001060000000000000	7.697242000000000140000000000000	0.436220862987639180000000000000
4.400000000000000350000000000000	7.701600000000000000000000000000	0.433456622571919636000000000000
4.600000000000001420000000000000	7.705365999999999710000000000000	0.354610529363041937000000000000
4.800000000000000710000000000000	7.708688000000000420000000000000	0.997129023771347267000000000000
5.000000000000000000000000000000	7.711077999999999650000000000000	0.833456910565662401000000000000
5.200000000000001060000000000000	7.714023000000000070000000000000	0.242408233552011687000000000000
5.400000000000000350000000000000	7.715209999999999900000000000000	0.852332856915701153000000000000
5.600000000000001420000000000000	7.717772000000000070000000000000	0.602796683187444726000000000000
5.800000000000000710000000000000	7.719859999999999720000000000000	0.755913517734330798000000000000
6.000000000000000000000000000000	7.721650999999999600000000000000	0.630884810215686098000000000000
6.200000000000001060000000000000	7.725317000000000430000000000000	0.926109500737644531000000000000
6.400000000000000350000000000000	7.727818000000000070000000000000	0.442064500879490341000000000000
6.600000000000001420000000000000	7.731225000000000230000000000000	0.887936082848219232000000000000
6.800000000000000710000000000000	7.733880000000000080000000000000	0.277132602532257355000000000000
7.000000000000000000000000000000	7.735342000000000160000000000000	0.826942974112654383000000000000
7.200000000000001060000000000000	7.739530000000000240000000000000	0.527270793828258144000000000000
7.400000000000000350000000000000	7.741960999999999870000000000000	0.496307512193052691000000000000
7.600000000000001420000000000000	7.744689000000000150000000000000	0.305459789079804533000000000000
7.800000000000000710000000000000	7.747341999999999720000000000000	0.673260242608329284000000000000
8.000000000000000000000000000000	7.750905000000000370000000000000	0.252152550858073754000000000000
