# Supplementary material for: Ferromagnetism modulation by ultralow current in a two-dimensional polycrystalline molybdenum disulphide atomic layered structure
Source: Sci Rep. 2022 Oct 13;12:17199. doi: 10.1038/s41598-022-22113-3 (PMC9562137; doi:10.1038/s41598-022-22113-3)
Supplement: Supplementary file 2 — Supplementary Information. [file 41598_2022_22113_MOESM2_ESM.zip › Supplementary file/Raw Data/InPlaneMag-PosiCurr/20211118-131859-D048-2-4K-batch-90deg-posi-Major-MagField.csv]

Magnetic (T)	MagnetoVoltage (V)	MagnetoVoltage2 (V)
8.000000000000000000000000000000	93.817319999999995100000000000000	0.769816421467916623000000000000
7.799999999999999820000000000000	93.818410000000000000000000000000	0.192092740625970260000000000000
7.599999999999999640000000000000	93.776300000000006100000000000000	0.729707062569539655000000000000
7.400000000000000350000000000000	93.728849999999994200000000000000	0.480326348630907951000000000000
7.200000000000000170000000000000	93.677920000000000200000000000000	0.431313598400172804000000000000
7.000000000000000000000000000000	93.641559999999998300000000000000	0.577051578894864470000000000000
6.799999999999999820000000000000	93.561909999999997400000000000000	0.292189598349444690000000000000
6.599999999999999640000000000000	93.646529999999998400000000000000	0.019204937954659495600000000000
6.400000000000000350000000000000	93.415049999999993600000000000000	0.372724238345123249000000000000
6.200000000000000180000000000000	93.471310000000002500000000000000	0.191298169557336362000000000000
6.000000000000000000000000000000	93.381129999999998800000000000000	0.478295687376332657000000000000
5.799999999999999820000000000000	93.362089999999994800000000000000	0.408352865622840344000000000000
5.599999999999999640000000000000	93.275360000000006200000000000000	0.930445502100353039000000000000
5.400000000000000350000000000000	93.139529999999993400000000000000	0.357173569261440393000000000000
5.199999999999999290000000000000	93.159869999999997900000000000000	0.351934610233305412000000000000
5.000000000000000000000000000000	93.016400000000004400000000000000	0.290934146834443519000000000000
4.799999999999999820000000000000	92.982510000000004800000000000000	0.974588411898272611000000000000
4.599999999999999640000000000000	92.892809999999997200000000000000	0.767177628769110109000000000000
4.400000000000000350000000000000	92.784390000000001900000000000000	0.088993108699520373500000000000
4.199999999999999290000000000000	92.760890000000003300000000000000	0.340541718153529072000000000000
4.000000000000000000000000000000	92.628259999999997300000000000000	0.875370774064470058000000000000
3.799999999999999820000000000000	92.552279999999996000000000000000	0.167829180300858027000000000000
3.599999999999999640000000000000	92.468699999999998300000000000000	0.033763382091735127900000000000
3.399999999999999470000000000000	92.369290000000006500000000000000	0.894413973611261737000000000000
3.199999999999999290000000000000	92.252009999999998400000000000000	0.657636112202927059000000000000
3.000000000000000000000000000000	92.141369999999994800000000000000	0.845726392542808680000000000000
2.799999999999999820000000000000	92.010469999999997900000000000000	0.347219962467440801000000000000
2.599999999999999640000000000000	91.903239999999996600000000000000	0.179693228789604920000000000000
2.399999999999999470000000000000	91.781030000000001200000000000000	0.144848545351146107000000000000
2.199999999999999290000000000000	91.689850000000006900000000000000	0.959023585127410261000000000000
2.000000000000000000000000000000	91.573229999999995200000000000000	0.906681053033780437000000000000
1.799999999999999820000000000000	91.448099999999996600000000000000	0.181143204092165888000000000000
1.599999999999999640000000000000	91.335779999999999700000000000000	0.337709925771527697000000000000
1.399999999999999470000000000000	91.218029999999998800000000000000	0.533453570981506697000000000000
1.199999999999999290000000000000	91.112570000000005100000000000000	0.337762375957638028000000000000
1.000000000000000000000000000000	91.019660000000001700000000000000	0.795199895657434430000000000000
0.799999999999999822000000000000	90.939949999999996000000000000000	0.939453089594617374000000000000
0.599999999999999645000000000000	90.889910000000000400000000000000	0.804471326725394231000000000000
0.399999999999999467000000000000	90.852869999999995700000000000000	0.276148188858044596000000000000
0.199999999999999289000000000000	90.835819999999998200000000000000	0.856394549144029682000000000000
0.000000000000000000000000000000	90.819999999999993100000000000000	0.871460745942460590000000000000
-0.200000000000001066000000000000	90.724739999999997000000000000000	0.406940433006547586000000000000
-0.400000000000000355000000000000	90.559340000000005900000000000000	0.482388682190458162000000000000
-0.599999999999999645000000000000	90.583100000000001700000000000000	0.424871904454821259000000000000
-0.800000000000000710000000000000	90.651210000000006000000000000000	0.301957930975118582000000000000
-1.000000000000000000000000000000	90.744709999999997700000000000000	0.997715582469954953000000000000
-1.200000000000001070000000000000	90.857560000000006500000000000000	0.991623091714716853000000000000
-1.400000000000000350000000000000	90.940200000000004300000000000000	0.829513452300818965000000000000
-1.600000000000001420000000000000	91.090119999999998800000000000000	0.200522705543473512000000000000
-1.800000000000000710000000000000	91.197779999999994500000000000000	0.412582463347053618000000000000
-2.000000000000000000000000000000	91.323120000000002900000000000000	0.844070199028901902000000000000
-2.200000000000001060000000000000	91.429140000000003800000000000000	0.997787960206316882000000000000
-2.400000000000000350000000000000	91.558589999999995200000000000000	0.159258173492100585000000000000
-2.600000000000001420000000000000	91.778130000000004400000000000000	0.501950253139774816000000000000
-2.800000000000000710000000000000	91.846779999999995400000000000000	0.767534779459489780000000000000
-3.000000000000000000000000000000	91.985299999999995100000000000000	0.903023377006187067000000000000
-3.200000000000001060000000000000	92.109989999999996200000000000000	0.908777658050966774000000000000
-3.400000000000000350000000000000	92.261600000000001300000000000000	0.784949470296148810000000000000
-3.600000000000001420000000000000	92.340109999999995600000000000000	0.891324729570567520000000000000
-3.800000000000000710000000000000	92.491039999999998100000000000000	0.553514106872476486000000000000
-4.000000000000000000000000000000	92.592789999999993600000000000000	0.914268991141519938000000000000
-4.200000000000001060000000000000	92.726900000000000500000000000000	0.956351408073614628000000000000
-4.400000000000000350000000000000	92.806030000000006800000000000000	0.778758081565136262000000000000
-4.600000000000001420000000000000	92.929199999999994400000000000000	0.971144054435519432000000000000
-4.800000000000000710000000000000	93.025090000000005800000000000000	0.274893265567472955000000000000
-5.000000000000000000000000000000	93.097399999999993200000000000000	0.879650986972872806000000000000
-5.200000000000001060000000000000	93.150279999999995000000000000000	0.191853980541917046000000000000
-5.400000000000000350000000000000	93.234809999999995900000000000000	0.000780771205755703690000000000
-5.600000000000001420000000000000	93.322239999999993600000000000000	0.706558373230987024000000000000
-5.800000000000000710000000000000	93.358990000000005600000000000000	0.550502564227198121000000000000
-6.000000000000000000000000000000	93.495189999999993700000000000000	0.581458505474669263000000000000
-6.200000000000001060000000000000	93.554419999999993200000000000000	0.230764035015808444000000000000
-6.400000000000000350000000000000	93.601780000000005000000000000000	0.520171272728632283000000000000
-6.600000000000001420000000000000	93.647739999999998800000000000000	0.550896819131594273000000000000
-6.800000000000000710000000000000	93.741519999999994100000000000000	0.551322355445705181000000000000
-7.000000000000000000000000000000	93.758790000000004700000000000000	0.228094552384592752000000000000
-7.200000000000001060000000000000	93.875640000000004100000000000000	0.044371701215337955300000000000
-7.400000000000000350000000000000	93.938890000000000600000000000000	0.682481185992668715000000000000
-7.600000000000001420000000000000	93.977710000000001800000000000000	0.624179461757569331000000000000
-7.800000000000000710000000000000	94.046490000000005600000000000000	0.870410971286052715000000000000
-8.000000000000000000000000000000	94.084919999999996700000000000000	0.479294756004961186000000000000
-8.000000000000000000000000000000	94.082200000000000200000000000000	0.962952992820295783000000000000
-7.799999999999999820000000000000	94.183179999999993000000000000000	0.973168164637461364000000000000
-7.599999999999999640000000000000	94.170680000000004300000000000000	0.024647322990317022100000000000
-7.400000000000000350000000000000	94.129469999999997700000000000000	0.868559558433092515000000000000
-7.200000000000000170000000000000	94.118049999999996600000000000000	0.208500011710838873000000000000
-7.000000000000000000000000000000	94.079650000000000800000000000000	0.779765644485076459000000000000
-6.799999999999999820000000000000	94.015879999999995600000000000000	0.516296122046231876000000000000
-6.599999999999999640000000000000	94.010350000000002500000000000000	0.656599751732458436000000000000
-6.400000000000000350000000000000	93.936520000000001500000000000000	0.720305661186881663000000000000
-6.200000000000000180000000000000	93.926609999999996500000000000000	0.535458754705389950000000000000
-6.000000000000000000000000000000	93.870480000000000500000000000000	0.059782888599678951600000000000
-5.799999999999999820000000000000	93.806449999999998000000000000000	0.273902441092342297000000000000
-5.599999999999999640000000000000	93.746369999999998800000000000000	0.429275677773104824000000000000
-5.400000000000000350000000000000	93.671030000000001700000000000000	0.782799134256699114000000000000
-5.199999999999999290000000000000	93.597269999999994600000000000000	0.816509616919033787000000000000
-5.000000000000000000000000000000	93.546459999999996100000000000000	0.723670848259886590000000000000
-4.799999999999999820000000000000	93.440740000000005200000000000000	0.369778651908898581000000000000
-4.599999999999999640000000000000	93.353899999999995800000000000000	0.587277220656874377000000000000
-4.400000000000000350000000000000	93.285910000000001200000000000000	0.738444807928989366000000000000
-4.199999999999999290000000000000	93.164410000000003700000000000000	0.740526574098318235000000000000
-4.000000000000000000000000000000	93.039829999999994900000000000000	0.629064562736366906000000000000
-3.799999999999999820000000000000	92.924520000000001100000000000000	0.815424893726931721000000000000
-3.599999999999999640000000000000	92.802989999999994000000000000000	0.002952677450276830480000000000
-3.399999999999999470000000000000	92.683809999999994000000000000000	0.788460361843382418000000000000
-3.199999999999999290000000000000	92.553740000000004700000000000000	0.551024739951896159000000000000
-3.000000000000000000000000000000	92.432329999999993200000000000000	0.861188450782639281000000000000
-2.799999999999999820000000000000	92.292050000000003200000000000000	0.145068576613332834000000000000
-2.599999999999999640000000000000	92.143919999999994200000000000000	0.987649327532984400000000000000
-2.399999999999999470000000000000	91.983980000000002500000000000000	0.659878576776637970000000000000
-2.199999999999999290000000000000	91.820139999999994900000000000000	0.629209766767481415000000000000
-2.000000000000000000000000000000	91.708359999999998900000000000000	0.059736375153085274900000000000
-1.799999999999999820000000000000	91.569149999999993300000000000000	0.384626336578516081000000000000
-1.599999999999999640000000000000	91.429259999999999200000000000000	0.121237562284683076000000000000
-1.399999999999999470000000000000	91.295299999999997400000000000000	0.268592542973852710000000000000
-1.199999999999999290000000000000	91.178749999999993700000000000000	0.654481851147652893000000000000
-1.000000000000000000000000000000	91.075620000000000600000000000000	0.935060792885561431000000000000
-0.799999999999999822000000000000	90.967709999999996700000000000000	0.687811358008634244000000000000
-0.599999999999999645000000000000	90.887919999999994000000000000000	0.879365462327246106000000000000
-0.399999999999999467000000000000	90.817850000000007000000000000000	0.293394463263162208000000000000
-0.199999999999999289000000000000	90.728610000000003200000000000000	0.116770874105748268000000000000
0.000000000000000000000000000000	90.531199999999998300000000000000	0.240606769001937781000000000000
0.200000000000001066000000000000	90.417919999999995100000000000000	0.108748534834573807000000000000
0.400000000000000355000000000000	90.447969999999997900000000000000	0.322371687861510381000000000000
0.599999999999999645000000000000	90.457160000000001700000000000000	0.206983562637663487000000000000
0.800000000000000710000000000000	90.504909999999995200000000000000	0.117479307711157777000000000000
1.000000000000000000000000000000	90.585700000000002700000000000000	0.588978220908196182000000000000
1.200000000000001070000000000000	90.667420000000006900000000000000	0.718527110152324955000000000000
1.400000000000000350000000000000	90.772989999999992900000000000000	0.494641095718849177000000000000
1.600000000000001420000000000000	90.876379999999997400000000000000	0.779395138596932213000000000000
1.800000000000000710000000000000	90.984859999999997600000000000000	0.215353482056288348000000000000
2.000000000000000000000000000000	91.104349999999996600000000000000	0.640226369167420817000000000000
2.200000000000001060000000000000	91.223500000000001300000000000000	0.066764645995219140700000000000
2.400000000000000350000000000000	91.334080000000000100000000000000	0.337128014903287809000000000000
2.600000000000001420000000000000	91.447270000000003100000000000000	0.673287523945369948000000000000
2.800000000000000710000000000000	91.553409999999999400000000000000	0.753338373943511552000000000000
3.000000000000000000000000000000	91.627369999999999000000000000000	0.894047331067940654000000000000
3.200000000000001060000000000000	91.714290000000005400000000000000	0.848669573398291077000000000000
3.400000000000000350000000000000	91.836500000000000800000000000000	0.750767726971845350000000000000
3.600000000000001420000000000000	91.930999999999997300000000000000	0.568759237423796637000000000000
3.800000000000000710000000000000	92.050070000000005100000000000000	0.740717765022182894000000000000
4.000000000000000000000000000000	92.109719999999995800000000000000	0.955956470600058949000000000000
4.200000000000001060000000000000	92.216290000000000700000000000000	0.099374621964193110600000000000
4.400000000000000350000000000000	92.291799999999994900000000000000	0.019488604161343570100000000000
4.600000000000001420000000000000	92.386439999999993200000000000000	0.248325110647641178000000000000
4.800000000000000710000000000000	92.430559999999999800000000000000	0.896253364708831102000000000000
5.000000000000000000000000000000	92.554959999999994100000000000000	0.002970747058293365940000000000
5.200000000000001060000000000000	92.562489999999996800000000000000	0.872576883945192172000000000000
5.400000000000000350000000000000	92.697069999999996500000000000000	0.705746760056090605000000000000
5.600000000000001420000000000000	92.724950000000006800000000000000	0.712795817528124154000000000000
5.800000000000000710000000000000	92.810519999999996700000000000000	0.469770069380985866000000000000
6.000000000000000000000000000000	92.919120000000006500000000000000	0.147491245327113996000000000000
6.200000000000001060000000000000	92.887569999999996600000000000000	0.092455935864720117900000000000
6.400000000000000350000000000000	92.998320000000006700000000000000	0.340580218053311734000000000000
6.600000000000001420000000000000	93.076689999999999200000000000000	0.424331319010380348000000000000
6.800000000000000710000000000000	93.117289999999996900000000000000	0.681639613349159790000000000000
7.000000000000000000000000000000	93.225690000000000100000000000000	0.202630699739475784000000000000
7.200000000000001060000000000000	93.195729999999997500000000000000	0.727691413131757558000000000000
7.400000000000000350000000000000	93.266050000000006900000000000000	0.467782723126142663000000000000
7.600000000000001420000000000000	93.322360000000003200000000000000	0.030319587234854950000000000000
7.800000000000000710000000000000	93.398129999999994700000000000000	0.891225493131185375000000000000
8.000000000000000000000000000000	93.437070000000005600000000000000	0.830786198990207780000000000000
