# Supplementary material for: Ferromagnetism modulation by ultralow current in a two-dimensional polycrystalline molybdenum disulphide atomic layered structure
Source: Sci Rep. 2022 Oct 13;12:17199. doi: 10.1038/s41598-022-22113-3 (PMC9562137; doi:10.1038/s41598-022-22113-3)
Supplement: Supplementary file 2 — Supplementary Information. [file 41598_2022_22113_MOESM2_ESM.zip › Supplementary file/Raw Data/InPlaneMag-PosiCurr/20211118-132214-D048-2-4K-batch-90deg-posi-Major-MagField.csv]

Magnetic (T)	MagnetoVoltage (V)	MagnetoVoltage2 (V)
8.000000000000000000000000000000	112.935800000000000000000000000000	0.259569392628617113000000000000
7.799999999999999820000000000000	112.937799999999996000000000000000	0.046826251709023658500000000000
7.599999999999999640000000000000	112.839299999999994000000000000000	0.302005957659234103000000000000
7.400000000000000350000000000000	112.765699999999995000000000000000	0.582522651180351847000000000000
7.200000000000000170000000000000	112.786500000000004000000000000000	0.399097458369594982000000000000
7.000000000000000000000000000000	112.760999999999996000000000000000	0.553523777602428102000000000000
6.799999999999999820000000000000	112.618499999999997000000000000000	0.887262619536959285000000000000
6.599999999999999640000000000000	112.547899999999998000000000000000	0.208651290523722999000000000000
6.400000000000000350000000000000	112.505200000000002000000000000000	0.615564262218660341000000000000
6.200000000000000180000000000000	112.474699999999998000000000000000	0.064148774572240885300000000000
6.000000000000000000000000000000	112.391900000000007000000000000000	0.178781245799777722000000000000
5.799999999999999820000000000000	112.326499999999996000000000000000	0.389639858031038289000000000000
5.599999999999999640000000000000	112.298100000000005000000000000000	0.275615308726968156000000000000
5.400000000000000350000000000000	112.158100000000004000000000000000	0.783275897769394103000000000000
5.199999999999999290000000000000	112.116299999999995000000000000000	0.170172921140186340000000000000
5.000000000000000000000000000000	111.993099999999998000000000000000	0.338651608105557278000000000000
4.799999999999999820000000000000	111.939300000000003000000000000000	0.639169580452589647000000000000
4.599999999999999640000000000000	111.820099999999996000000000000000	0.110246313406017205000000000000
4.400000000000000350000000000000	111.650000000000006000000000000000	0.909014425655018776000000000000
4.199999999999999290000000000000	111.698499999999996000000000000000	0.766341924734248891000000000000
4.000000000000000000000000000000	111.571299999999994000000000000000	0.546842701364427697000000000000
3.799999999999999820000000000000	111.447400000000002000000000000000	0.972836381885342494000000000000
3.599999999999999640000000000000	111.320499999999995000000000000000	0.206963050793039116000000000000
3.399999999999999470000000000000	111.226900000000000000000000000000	0.399483503220923630000000000000
3.199999999999999290000000000000	111.115899999999996000000000000000	0.545177472872770852000000000000
3.000000000000000000000000000000	110.961299999999994000000000000000	0.716661265174105333000000000000
2.799999999999999820000000000000	110.885400000000004000000000000000	0.084398435234739333000000000000
2.599999999999999640000000000000	110.782200000000003000000000000000	0.508356441410251492000000000000
2.399999999999999470000000000000	110.690700000000007000000000000000	0.179639915677052953000000000000
2.199999999999999290000000000000	110.601900000000000000000000000000	0.663634458937369942000000000000
2.000000000000000000000000000000	110.501400000000004000000000000000	0.613103326409417226000000000000
1.799999999999999820000000000000	110.428700000000006000000000000000	0.943981435900739907000000000000
1.599999999999999640000000000000	110.341399999999993000000000000000	0.452542537514614540000000000000
1.399999999999999470000000000000	110.238200000000006000000000000000	0.370981802298771868000000000000
1.199999999999999290000000000000	110.165099999999995000000000000000	0.315949857609806983000000000000
1.000000000000000000000000000000	110.101299999999995000000000000000	0.605890274053721090000000000000
0.799999999999999822000000000000	110.065500000000000000000000000000	0.919067292594033747000000000000
0.599999999999999645000000000000	110.019099999999994000000000000000	0.500943899332232600000000000000
0.399999999999999467000000000000	110.024199999999993000000000000000	0.169058990295140710000000000000
0.199999999999999289000000000000	110.013800000000003000000000000000	0.152186671220226888000000000000
0.000000000000000000000000000000	110.011600000000001000000000000000	0.413432802380860664000000000000
-0.200000000000001066000000000000	109.669799999999995000000000000000	0.685690155444135252000000000000
-0.400000000000000355000000000000	109.252799999999993000000000000000	0.050327271854279320700000000000
-0.599999999999999645000000000000	109.316800000000001000000000000000	0.255290988480838976000000000000
-0.800000000000000710000000000000	109.420599999999993000000000000000	0.360162383687408827000000000000
-1.000000000000000000000000000000	109.530900000000002000000000000000	0.499573585525357355000000000000
-1.200000000000001070000000000000	109.644000000000005000000000000000	0.270671280190246222000000000000
-1.400000000000000350000000000000	109.764899999999997000000000000000	0.585229673217381396000000000000
-1.600000000000001420000000000000	109.967399999999998000000000000000	0.307351719249578714000000000000
-1.800000000000000710000000000000	110.057299999999998000000000000000	0.381840437728346416000000000000
-2.000000000000000000000000000000	110.181399999999996000000000000000	0.151902378402848370000000000000
-2.200000000000001060000000000000	110.332700000000003000000000000000	0.009358377800329220620000000000
-2.400000000000000350000000000000	110.438900000000004000000000000000	0.082668797242586133900000000000
-2.600000000000001420000000000000	110.610900000000001000000000000000	0.441584960778282909000000000000
-2.800000000000000710000000000000	110.678899999999999000000000000000	0.924189922730093594000000000000
-3.000000000000000000000000000000	110.808400000000006000000000000000	0.686465787216770984000000000000
-3.200000000000001060000000000000	110.885599999999996000000000000000	0.835836957601181041000000000000
-3.400000000000000350000000000000	111.009399999999999000000000000000	0.213820395833310251000000000000
-3.600000000000001420000000000000	111.160300000000006000000000000000	0.794983714038936195000000000000
-3.800000000000000710000000000000	111.261899999999997000000000000000	0.295366220673103363000000000000
-4.000000000000000000000000000000	111.352900000000005000000000000000	0.493490664526484268000000000000
-4.200000000000001060000000000000	111.471999999999994000000000000000	0.414644258919324216000000000000
-4.400000000000000350000000000000	111.574100000000001000000000000000	0.642445575982089956000000000000
-4.600000000000001420000000000000	111.623400000000004000000000000000	0.213158560201485603000000000000
-4.800000000000000710000000000000	111.744600000000005000000000000000	0.619892060443127168000000000000
-5.000000000000000000000000000000	111.850600000000000000000000000000	0.887142502280220069000000000000
-5.200000000000001060000000000000	111.975399999999993000000000000000	0.260127314073394622000000000000
-5.400000000000000350000000000000	112.013800000000003000000000000000	0.628625147476359114000000000000
-5.600000000000001420000000000000	112.159999999999996000000000000000	0.593556700255879477000000000000
-5.800000000000000710000000000000	112.263000000000005000000000000000	0.214859846346431738000000000000
-6.000000000000000000000000000000	112.322699999999997000000000000000	0.124629024300142444000000000000
-6.200000000000001060000000000000	112.441199999999995000000000000000	0.242795671433266413000000000000
-6.400000000000000350000000000000	112.537599999999998000000000000000	0.673035799881670726000000000000
-6.600000000000001420000000000000	112.576099999999997000000000000000	0.852137554706078770000000000000
-6.800000000000000710000000000000	112.637500000000003000000000000000	0.169121534358718684000000000000
-7.000000000000000000000000000000	112.685000000000002000000000000000	0.469613547602437453000000000000
-7.200000000000001060000000000000	112.750900000000001000000000000000	0.091545485305800644600000000000
-7.400000000000000350000000000000	112.786100000000005000000000000000	0.959866148759238258000000000000
-7.600000000000001420000000000000	112.889200000000002000000000000000	0.380826408968850671000000000000
-7.800000000000000710000000000000	112.959199999999996000000000000000	0.073994758806769978000000000000
-8.000000000000000000000000000000	113.081299999999999000000000000000	0.243505843386785159000000000000
-8.000000000000000000000000000000	113.065799999999996000000000000000	0.228166221198589980000000000000
-7.799999999999999820000000000000	112.996200000000002000000000000000	0.983502101758313429000000000000
-7.599999999999999640000000000000	113.044100000000000000000000000000	0.296489880205833112000000000000
-7.400000000000000350000000000000	112.911900000000003000000000000000	0.560579900638059847000000000000
-7.200000000000000170000000000000	112.907700000000005000000000000000	0.741093248432962648000000000000
-7.000000000000000000000000000000	112.925499999999999000000000000000	0.251417047903460311000000000000
-6.799999999999999820000000000000	112.840999999999994000000000000000	0.721392861454881462000000000000
-6.599999999999999640000000000000	112.740499999999997000000000000000	0.154156489225234283000000000000
-6.400000000000000350000000000000	112.720500000000001000000000000000	0.353885644710588920000000000000
-6.200000000000000180000000000000	112.585599999999999000000000000000	0.790776785056017672000000000000
-6.000000000000000000000000000000	112.600200000000001000000000000000	0.724351171429965634000000000000
-5.799999999999999820000000000000	112.540099999999995000000000000000	0.449990992004237533000000000000
-5.599999999999999640000000000000	112.444800000000001000000000000000	0.868270208046770353000000000000
-5.400000000000000350000000000000	112.351100000000002000000000000000	0.144012817530125847000000000000
-5.199999999999999290000000000000	112.317800000000005000000000000000	0.439045981530394425000000000000
-5.000000000000000000000000000000	112.180499999999995000000000000000	0.909251320885605341000000000000
-4.799999999999999820000000000000	112.102400000000003000000000000000	0.302499136312285310000000000000
-4.599999999999999640000000000000	112.014300000000006000000000000000	0.307177433963606194000000000000
-4.400000000000000350000000000000	111.902299999999997000000000000000	0.727268898461431723000000000000
-4.199999999999999290000000000000	111.788600000000002000000000000000	0.651609632725145826000000000000
-4.000000000000000000000000000000	111.684299999999993000000000000000	0.250346142961862306000000000000
-3.799999999999999820000000000000	111.600300000000004000000000000000	0.510432520844184445000000000000
-3.599999999999999640000000000000	111.497900000000001000000000000000	0.215541330509878559000000000000
-3.399999999999999470000000000000	111.370699999999999000000000000000	0.139764088204370918000000000000
-3.199999999999999290000000000000	111.265699999999995000000000000000	0.003904017073106835770000000000
-3.000000000000000000000000000000	111.133200000000002000000000000000	0.891617907490361627000000000000
-2.799999999999999820000000000000	111.027699999999996000000000000000	0.963386238252793236000000000000
-2.599999999999999640000000000000	110.933300000000003000000000000000	0.952585570562872075000000000000
-2.399999999999999470000000000000	110.789100000000005000000000000000	0.710973794768850142000000000000
-2.199999999999999290000000000000	110.689199999999999000000000000000	0.744849296364778368000000000000
-2.000000000000000000000000000000	110.559399999999996000000000000000	0.020701504911222912100000000000
-1.799999999999999820000000000000	110.445899999999995000000000000000	0.362692349911241996000000000000
-1.599999999999999640000000000000	110.288300000000007000000000000000	0.359557428467553786000000000000
-1.399999999999999470000000000000	110.185900000000004000000000000000	0.707258200535945791000000000000
-1.199999999999999290000000000000	110.063100000000006000000000000000	0.983967049994485698000000000000
-1.000000000000000000000000000000	109.965100000000007000000000000000	0.195864140527466812000000000000
-0.799999999999999822000000000000	109.874799999999993000000000000000	0.213752224871158081000000000000
-0.599999999999999645000000000000	109.811899999999994000000000000000	0.669410436447262835000000000000
-0.399999999999999467000000000000	109.720900000000000000000000000000	0.172086704010576685000000000000
-0.199999999999999289000000000000	109.563800000000000000000000000000	0.932617916123202217000000000000
0.000000000000000000000000000000	108.609499999999997000000000000000	0.601795526650433787000000000000
0.200000000000001066000000000000	108.527600000000007000000000000000	0.015788056401290662100000000000
0.400000000000000355000000000000	108.641199999999998000000000000000	0.277416760677277718000000000000
0.599999999999999645000000000000	108.728200000000001000000000000000	0.059987828398301967800000000000
0.800000000000000710000000000000	108.797300000000007000000000000000	0.134204545341233716000000000000
1.000000000000000000000000000000	108.879499999999993000000000000000	0.494705819037865257000000000000
1.200000000000001070000000000000	108.965100000000007000000000000000	0.634463387755305419000000000000
1.400000000000000350000000000000	109.052400000000006000000000000000	0.990748260901522126000000000000
1.600000000000001420000000000000	109.157200000000003000000000000000	0.739979259623138485000000000000
1.800000000000000710000000000000	109.279499999999999000000000000000	0.507729420475707460000000000000
2.000000000000000000000000000000	109.388400000000004000000000000000	0.939018090033622021000000000000
2.200000000000001060000000000000	109.481600000000000000000000000000	0.573343294605348719000000000000
2.400000000000000350000000000000	109.552400000000006000000000000000	0.991771559350542508000000000000
2.600000000000001420000000000000	109.646400000000000000000000000000	0.969212287348928170000000000000
2.800000000000000710000000000000	109.786000000000001000000000000000	0.427932589460812807000000000000
3.000000000000000000000000000000	109.874899999999997000000000000000	0.756762657280185547000000000000
3.200000000000001060000000000000	109.967900000000000000000000000000	0.321866637636881503000000000000
3.400000000000000350000000000000	110.082999999999998000000000000000	0.448370818603661014000000000000
3.600000000000001420000000000000	110.163399999999996000000000000000	0.785950379593158388000000000000
3.800000000000000710000000000000	110.310900000000004000000000000000	0.270445093660145464000000000000
4.000000000000000000000000000000	110.408100000000004000000000000000	0.626985425627685444000000000000
4.200000000000001060000000000000	110.529300000000006000000000000000	0.994998267460981189000000000000
4.400000000000000350000000000000	110.593699999999998000000000000000	0.304708769825837833000000000000
4.600000000000001420000000000000	110.651799999999994000000000000000	0.285136160312650322000000000000
4.800000000000000710000000000000	110.751699999999999000000000000000	0.749379182265546229000000000000
5.000000000000000000000000000000	111.006000000000000000000000000000	0.754745537973791403000000000000
5.200000000000001060000000000000	110.960099999999997000000000000000	0.350843946478583302000000000000
5.400000000000000350000000000000	110.999600000000001000000000000000	0.081357427847209340400000000000
5.600000000000001420000000000000	111.087800000000001000000000000000	0.883377966971055639000000000000
5.800000000000000710000000000000	111.210499999999996000000000000000	0.102762218061348332000000000000
6.000000000000000000000000000000	111.374700000000004000000000000000	0.428532391152160796000000000000
6.200000000000001060000000000000	111.419700000000006000000000000000	0.499797840465369347000000000000
6.400000000000000350000000000000	111.469899999999995000000000000000	0.878670972797507277000000000000
6.600000000000001420000000000000	111.506100000000003000000000000000	0.589104191913021879000000000000
6.800000000000000710000000000000	111.564499999999995000000000000000	0.629615174099352082000000000000
7.000000000000000000000000000000	111.675100000000000000000000000000	0.605487766358971724000000000000
7.200000000000001060000000000000	111.681899999999999000000000000000	0.036654584956360869400000000000
7.400000000000000350000000000000	111.738399999999998000000000000000	0.261065265010061776000000000000
7.600000000000001420000000000000	111.813400000000001000000000000000	0.564284921358777058000000000000
7.800000000000000710000000000000	111.872900000000001000000000000000	0.701952646523711809000000000000
8.000000000000000000000000000000	111.927700000000001000000000000000	0.667497140523006793000000000000
