# Supplementary material for: Ferromagnetism modulation by ultralow current in a two-dimensional polycrystalline molybdenum disulphide atomic layered structure
Source: Sci Rep. 2022 Oct 13;12:17199. doi: 10.1038/s41598-022-22113-3 (PMC9562137; doi:10.1038/s41598-022-22113-3)
Supplement: Supplementary file 2 — Supplementary Information. [file 41598_2022_22113_MOESM2_ESM.zip › Supplementary file/Raw Data/InPlaneMag-PosiCurr/20211118-133829-D048-2-4K-batch-90deg-posi-Major-MagField.csv]

Magnetic (T)	MagnetoVoltage (V)	MagnetoVoltage2 (V)
8.000000000000000000000000000000	137.656900000000007000000000000000	0.583909298241154007000000000000
7.799999999999999820000000000000	137.366899999999987000000000000000	0.009384299553243380390000000000
7.599999999999999640000000000000	138.122299999999996000000000000000	0.181479837212324080000000000000
7.400000000000000350000000000000	137.587199999999996000000000000000	0.737208780051040513000000000000
7.200000000000000170000000000000	137.545700000000011000000000000000	0.286962424805170535000000000000
7.000000000000000000000000000000	137.367199999999997000000000000000	0.228375396194355762000000000000
6.799999999999999820000000000000	137.364499999999992000000000000000	0.627355892392497338000000000000
6.599999999999999640000000000000	137.064600000000013000000000000000	0.889590682081179085000000000000
6.400000000000000350000000000000	137.403699999999986000000000000000	0.562415080039065929000000000000
6.200000000000000180000000000000	137.343700000000012000000000000000	0.401320716690034551000000000000
6.000000000000000000000000000000	137.122099999999989000000000000000	0.695909653872184952000000000000
5.799999999999999820000000000000	137.285500000000013000000000000000	0.242541484646523475000000000000
5.599999999999999640000000000000	136.873500000000007000000000000000	0.473403488267415184000000000000
5.400000000000000350000000000000	136.864800000000002000000000000000	0.737620398122360576000000000000
5.199999999999999290000000000000	136.956199999999995000000000000000	0.623358444904970943000000000000
5.000000000000000000000000000000	137.317399999999992000000000000000	0.623794752037354572000000000000
4.799999999999999820000000000000	136.905300000000011000000000000000	0.252631568734308587000000000000
4.599999999999999640000000000000	136.861899999999991000000000000000	0.235619190330552897000000000000
4.400000000000000350000000000000	137.252000000000009000000000000000	0.238148982604401871000000000000
4.199999999999999290000000000000	136.727100000000007000000000000000	0.132748190074519545000000000000
4.000000000000000000000000000000	136.647500000000008000000000000000	0.571189862893237699000000000000
3.799999999999999820000000000000	136.907000000000011000000000000000	0.522651260364919601000000000000
3.599999999999999640000000000000	136.728800000000007000000000000000	0.463244047328457586000000000000
3.399999999999999470000000000000	136.763299999999987000000000000000	0.792395251663905675000000000000
3.199999999999999290000000000000	136.689699999999988000000000000000	0.012319369872339613900000000000
3.000000000000000000000000000000	136.853499999999997000000000000000	0.589974463122063697000000000000
2.799999999999999820000000000000	136.761799999999994000000000000000	0.931265234444464518000000000000
2.599999999999999640000000000000	136.704100000000011000000000000000	0.341347768674633123000000000000
2.399999999999999470000000000000	136.687399999999997000000000000000	0.577098235921979174000000000000
2.199999999999999290000000000000	136.664899999999989000000000000000	0.765263051416764650000000000000
2.000000000000000000000000000000	136.695600000000013000000000000000	0.865777740974894461000000000000
1.799999999999999820000000000000	136.703900000000004000000000000000	0.002124071794410653520000000000
1.599999999999999640000000000000	136.747299999999996000000000000000	0.202260910096076163000000000000
1.399999999999999470000000000000	136.809500000000014000000000000000	0.768005041212137307000000000000
1.199999999999999290000000000000	136.864100000000008000000000000000	0.698965619111020508000000000000
1.000000000000000000000000000000	136.865600000000000000000000000000	0.272054176314218132000000000000
0.799999999999999822000000000000	136.897500000000008000000000000000	0.828015126188325956000000000000
0.599999999999999645000000000000	136.955399999999997000000000000000	0.689484964466786643000000000000
0.399999999999999467000000000000	136.935800000000000000000000000000	0.326625420360626695000000000000
0.199999999999999289000000000000	136.935000000000002000000000000000	0.310334366703178155000000000000
0.000000000000000000000000000000	136.976400000000012000000000000000	0.368137755760693963000000000000
-0.200000000000001066000000000000	136.093700000000012000000000000000	0.870172716818858660000000000000
-0.400000000000000355000000000000	135.723000000000013000000000000000	0.865283447802048577000000000000
-0.599999999999999645000000000000	136.485099999999988000000000000000	0.103657639022739279000000000000
-0.800000000000000710000000000000	136.733300000000014000000000000000	0.172763692138595104000000000000
-1.000000000000000000000000000000	136.947900000000004000000000000000	0.422711868671593383000000000000
-1.200000000000001070000000000000	137.186599999999998000000000000000	0.016006103647704605900000000000
-1.400000000000000350000000000000	137.500799999999998000000000000000	0.451828222891501818000000000000
-1.600000000000001420000000000000	137.781100000000009000000000000000	0.952286872472231538000000000000
-1.800000000000000710000000000000	137.759399999999999000000000000000	0.406279757738983616000000000000
-2.000000000000000000000000000000	138.225099999999998000000000000000	0.100075135294879658000000000000
-2.200000000000001060000000000000	138.080700000000007000000000000000	0.119472083800353790000000000000
-2.400000000000000350000000000000	138.364599999999996000000000000000	0.538045879240370062000000000000
-2.600000000000001420000000000000	139.023500000000013000000000000000	0.366880725411959485000000000000
-2.800000000000000710000000000000	138.977200000000010000000000000000	0.947078533571384717000000000000
-3.000000000000000000000000000000	139.001499999999993000000000000000	0.258330154013490798000000000000
-3.200000000000001060000000000000	139.624400000000008000000000000000	0.202535873367551744000000000000
-3.400000000000000350000000000000	139.461500000000001000000000000000	0.214130932398219009000000000000
-3.600000000000001420000000000000	139.650599999999997000000000000000	0.100558385925415106000000000000
-3.800000000000000710000000000000	140.221499999999992000000000000000	0.061072834626837213500000000000
-4.000000000000000000000000000000	139.662299999999988000000000000000	0.374862405031431978000000000000
-4.200000000000001060000000000000	139.842600000000004000000000000000	0.825177157207568568000000000000
-4.400000000000000350000000000000	140.483599999999995000000000000000	0.252035051281858990000000000000
-4.600000000000001420000000000000	140.769700000000000000000000000000	0.123050106545242066000000000000
-4.800000000000000710000000000000	140.972000000000008000000000000000	0.899060241473420340000000000000
-5.000000000000000000000000000000	140.948499999999996000000000000000	0.354268858829501987000000000000
-5.200000000000001060000000000000	140.311599999999998000000000000000	0.832152520973302723000000000000
-5.400000000000000350000000000000	141.643499999999989000000000000000	0.891185778072238976000000000000
-5.600000000000001420000000000000	141.335800000000006000000000000000	0.559761194103942428000000000000
-5.800000000000000710000000000000	141.892099999999999000000000000000	0.449635874979513517000000000000
-6.000000000000000000000000000000	140.906200000000012000000000000000	0.829526995994935179000000000000
-6.200000000000001060000000000000	142.096499999999992000000000000000	0.950091468254864013000000000000
-6.400000000000000350000000000000	141.466199999999986000000000000000	0.990113112965878450000000000000
-6.600000000000001420000000000000	141.796500000000009000000000000000	0.165303213956472739000000000000
-6.800000000000000710000000000000	141.908299999999997000000000000000	0.442986216348578932000000000000
-7.000000000000000000000000000000	142.406299999999987000000000000000	0.692748207169849195000000000000
-7.200000000000001060000000000000	141.326699999999988000000000000000	0.424870669323830885000000000000
-7.400000000000000350000000000000	142.433600000000012000000000000000	0.501615557841248005000000000000
-7.600000000000001420000000000000	141.908299999999997000000000000000	0.569704280624318215000000000000
-7.800000000000000710000000000000	141.966199999999986000000000000000	0.879776938041785472000000000000
-8.000000000000000000000000000000	141.561399999999992000000000000000	0.580492844009231845000000000000
-8.000000000000000000000000000000	141.923499999999990000000000000000	0.191562891403958435000000000000
-7.799999999999999820000000000000	143.156299999999987000000000000000	0.159787560354684999000000000000
-7.599999999999999640000000000000	142.591900000000010000000000000000	0.130818644585140920000000000000
-7.400000000000000350000000000000	143.093099999999992000000000000000	0.345130686675571896000000000000
-7.200000000000000170000000000000	141.901499999999998000000000000000	0.572177806182969428000000000000
-7.000000000000000000000000000000	142.136599999999987000000000000000	0.428789505793438330000000000000
-6.799999999999999820000000000000	142.211000000000013000000000000000	0.626107816361124003000000000000
-6.599999999999999640000000000000	141.674200000000013000000000000000	0.838309675314231839000000000000
-6.400000000000000350000000000000	141.006699999999995000000000000000	0.303544028486225859000000000000
-6.200000000000000180000000000000	141.515099999999990000000000000000	0.642866972566983330000000000000
-6.000000000000000000000000000000	141.223299999999995000000000000000	0.210448229611811755000000000000
-5.799999999999999820000000000000	141.201099999999997000000000000000	0.667566538147822408000000000000
-5.599999999999999640000000000000	141.089200000000005000000000000000	0.099549882275115742000000000000
-5.400000000000000350000000000000	141.064400000000006000000000000000	0.363218446213656065000000000000
-5.199999999999999290000000000000	141.131400000000013000000000000000	0.009690607805242557050000000000
-5.000000000000000000000000000000	141.266500000000008000000000000000	0.116113918502548596000000000000
-4.799999999999999820000000000000	141.542000000000001000000000000000	0.246748429848911766000000000000
-4.599999999999999640000000000000	141.745299999999986000000000000000	0.263436157343964084000000000000
-4.400000000000000350000000000000	140.439799999999991000000000000000	0.114054993706967256000000000000
-4.199999999999999290000000000000	140.659300000000002000000000000000	0.382798997680790620000000000000
-4.000000000000000000000000000000	140.044800000000009000000000000000	0.567893962146010622000000000000
-3.799999999999999820000000000000	140.568800000000010000000000000000	0.966662610592448068000000000000
-3.599999999999999640000000000000	139.991500000000002000000000000000	0.404135721375838308000000000000
-3.399999999999999470000000000000	139.957099999999997000000000000000	0.270587212803549804000000000000
-3.199999999999999290000000000000	139.465599999999995000000000000000	0.936956300429316435000000000000
-3.000000000000000000000000000000	139.478900000000010000000000000000	0.979408613391742122000000000000
-2.799999999999999820000000000000	139.250900000000001000000000000000	0.643538670351935016000000000000
-2.599999999999999640000000000000	139.419000000000011000000000000000	0.433352539575092344000000000000
-2.399999999999999470000000000000	139.048100000000005000000000000000	0.053915434456700772600000000000
-2.199999999999999290000000000000	138.648599999999987000000000000000	0.200447758888205652000000000000
-2.000000000000000000000000000000	138.567399999999992000000000000000	0.291935942782797220000000000000
-1.799999999999999820000000000000	138.426700000000011000000000000000	0.413734338127442314000000000000
-1.599999999999999640000000000000	137.966199999999986000000000000000	0.853294051416084054000000000000
-1.399999999999999470000000000000	138.020299999999992000000000000000	0.527590857878865060000000000000
-1.199999999999999290000000000000	137.469999999999999000000000000000	0.233342506689157236000000000000
-1.000000000000000000000000000000	137.200799999999987000000000000000	0.768313559187538297000000000000
-0.799999999999999822000000000000	136.924200000000013000000000000000	0.266512717289005607000000000000
-0.599999999999999645000000000000	136.798499999999990000000000000000	0.586130973559070734000000000000
-0.399999999999999467000000000000	136.649699999999996000000000000000	0.185083468438283383000000000000
-0.199999999999999289000000000000	136.278999999999996000000000000000	0.613510479437408662000000000000
0.000000000000000000000000000000	136.202400000000011000000000000000	0.151891904038829129000000000000
0.200000000000001066000000000000	137.067599999999999000000000000000	0.299799718770764612000000000000
0.400000000000000355000000000000	136.967099999999988000000000000000	0.473255856586179746000000000000
0.599999999999999645000000000000	136.931999999999988000000000000000	0.345194726589147072000000000000
0.800000000000000710000000000000	136.913099999999986000000000000000	0.720485861265793392000000000000
1.000000000000000000000000000000	136.853700000000003000000000000000	0.650606137683013452000000000000
1.200000000000001070000000000000	136.793700000000001000000000000000	0.740961471820003048000000000000
1.400000000000000350000000000000	136.801500000000004000000000000000	0.767388632077621757000000000000
1.600000000000001420000000000000	136.747600000000005000000000000000	0.760797835904172936000000000000
1.800000000000000710000000000000	136.699800000000010000000000000000	0.421265594169733859000000000000
2.000000000000000000000000000000	136.836600000000004000000000000000	0.257422015890161226000000000000
2.200000000000001060000000000000	136.721399999999988000000000000000	0.408476695055191907000000000000
2.400000000000000350000000000000	136.735999999999990000000000000000	0.795939083001383940000000000000
2.600000000000001420000000000000	136.600300000000004000000000000000	0.300437390715055486000000000000
2.800000000000000710000000000000	137.160300000000006000000000000000	0.570486150888060317000000000000
3.000000000000000000000000000000	136.647600000000011000000000000000	0.943177338581040914000000000000
3.200000000000001060000000000000	136.700099999999992000000000000000	0.634917395710626664000000000000
3.400000000000000350000000000000	136.597100000000012000000000000000	0.884015329982871467000000000000
3.600000000000001420000000000000	136.884899999999987000000000000000	0.696076500207900572000000000000
3.800000000000000710000000000000	136.556600000000003000000000000000	0.869716810080901625000000000000
4.000000000000000000000000000000	137.139499999999998000000000000000	0.952499890261137016000000000000
4.200000000000001060000000000000	136.889199999999988000000000000000	0.678529297852807245000000000000
4.400000000000000350000000000000	137.136899999999997000000000000000	0.729233222173696127000000000000
4.600000000000001420000000000000	136.826400000000007000000000000000	0.700878026169366341000000000000
4.800000000000000710000000000000	136.773699999999991000000000000000	0.384147853667292205000000000000
5.000000000000000000000000000000	136.999899999999997000000000000000	0.925834668583423559000000000000
5.200000000000001060000000000000	136.989699999999999000000000000000	0.901133458861058223000000000000
5.400000000000000350000000000000	136.929699999999997000000000000000	0.846917528187166146000000000000
5.600000000000001420000000000000	136.961099999999988000000000000000	0.615717610730356357000000000000
5.800000000000000710000000000000	137.482499999999987000000000000000	0.903370314692669041000000000000
6.000000000000000000000000000000	137.276000000000010000000000000000	0.966359907267144824000000000000
6.200000000000001060000000000000	137.227800000000002000000000000000	0.974243168471184084000000000000
6.400000000000000350000000000000	137.036499999999989000000000000000	0.471236069371031130000000000000
6.600000000000001420000000000000	137.467800000000011000000000000000	0.375610972750942018000000000000
6.800000000000000710000000000000	137.520000000000010000000000000000	0.730034313172907012000000000000
7.000000000000000000000000000000	137.660200000000003000000000000000	0.358148929274489269000000000000
7.200000000000001060000000000000	137.800999999999988000000000000000	0.548574183396834947000000000000
7.400000000000000350000000000000	137.452300000000008000000000000000	0.645419328342220710000000000000
7.600000000000001420000000000000	137.975400000000007000000000000000	0.047929118823202276900000000000
7.800000000000000710000000000000	138.034999999999996000000000000000	0.973268630225308850000000000000
8.000000000000000000000000000000	137.758800000000008000000000000000	0.307130132842360126000000000000
