# Supplementary material for: Ferromagnetism modulation by ultralow current in a two-dimensional polycrystalline molybdenum disulphide atomic layered structure
Source: Sci Rep. 2022 Oct 13;12:17199. doi: 10.1038/s41598-022-22113-3 (PMC9562137; doi:10.1038/s41598-022-22113-3)
Supplement: Supplementary file 2 — Supplementary Information. [file 41598_2022_22113_MOESM2_ESM.zip › Supplementary file/Raw Data/InPlaneMag-PosiCurr/20211118-134458-D048-2-4K-batch-90deg-posi-Major-MagField.ini]

[¥CïRÌ¥êË¶«]
d¬ (mA)=0.017700
ÏZñ=1
NPLC=5.000000
Voltage Range=0
Voltage Auto Range=TRUE
ÏZñ 2=1
Ò¿Ô (s)=0.001000
