# Supplementary material for: Ferromagnetism modulation by ultralow current in a two-dimensional polycrystalline molybdenum disulphide atomic layered structure
Source: Sci Rep. 2022 Oct 13;12:17199. doi: 10.1038/s41598-022-22113-3 (PMC9562137; doi:10.1038/s41598-022-22113-3)
Supplement: Supplementary file 2 — Supplementary Information. [file 41598_2022_22113_MOESM2_ESM.zip › Supplementary file/Raw Data/InPlaneMag-PosiCurr/20211118-135443-D048-2-4K-batch-90deg-posi-Major-MagField.csv]

Magnetic (T)	MagnetoVoltage (V)	MagnetoVoltage2 (V)
8.000000000000000000000000000000	82.009100000000003600000000000000	0.928867835646482898000000000000
7.799999999999999820000000000000	82.012010000000003600000000000000	0.700201055210338374000000000000
7.599999999999999640000000000000	82.019469999999998300000000000000	0.835898136477513542000000000000
7.400000000000000350000000000000	82.009129999999998900000000000000	0.111724691590855407000000000000
7.200000000000000170000000000000	82.002060000000000100000000000000	0.942532606709883147000000000000
7.000000000000000000000000000000	82.008349999999992900000000000000	0.924144534274375373000000000000
6.799999999999999820000000000000	82.004019999999997000000000000000	0.167762218002317054000000000000
6.599999999999999640000000000000	82.003900000000001500000000000000	0.990035902947310919000000000000
6.400000000000000350000000000000	82.003360000000000600000000000000	0.088283860583422413300000000000
6.200000000000000180000000000000	81.987769999999997500000000000000	0.160642440267745545000000000000
6.000000000000000000000000000000	81.989850000000004100000000000000	0.088926430941195455700000000000
5.799999999999999820000000000000	81.982389999999995200000000000000	0.577385440933825045000000000000
5.599999999999999640000000000000	81.976429999999993400000000000000	0.021392513978402583100000000000
5.400000000000000350000000000000	81.962940000000003200000000000000	0.280473288733941617000000000000
5.199999999999999290000000000000	81.973240000000004000000000000000	0.588772669214565614000000000000
5.000000000000000000000000000000	81.959249999999997200000000000000	0.788137560414699845000000000000
4.799999999999999820000000000000	81.972120000000003800000000000000	0.661080909628808833000000000000
4.599999999999999640000000000000	81.957049999999995200000000000000	0.028411538060866048400000000000
4.400000000000000350000000000000	81.964449999999999300000000000000	0.563140482075024429000000000000
4.199999999999999290000000000000	81.951750000000004000000000000000	0.565505958504559647000000000000
4.000000000000000000000000000000	81.949520000000006800000000000000	0.121953980172009313000000000000
3.799999999999999820000000000000	81.962029999999998600000000000000	0.184694296402622138000000000000
3.599999999999999640000000000000	81.949399999999997100000000000000	0.113886544091910791000000000000
3.399999999999999470000000000000	81.952299999999993900000000000000	0.449747341293902814000000000000
3.199999999999999290000000000000	81.931030000000006800000000000000	0.234750219966985529000000000000
3.000000000000000000000000000000	81.933139999999994500000000000000	0.966511176404104222000000000000
2.799999999999999820000000000000	81.936170000000004100000000000000	0.757800717226750575000000000000
2.599999999999999640000000000000	81.932040000000000600000000000000	0.948195142645531730000000000000
2.399999999999999470000000000000	81.917389999999997400000000000000	0.172059188630448556000000000000
2.199999999999999290000000000000	81.910920000000004300000000000000	0.590223057806061213000000000000
2.000000000000000000000000000000	81.898330000000001400000000000000	0.049316978051960003200000000000
1.799999999999999820000000000000	81.905940000000001000000000000000	0.578052665305873736000000000000
1.599999999999999640000000000000	81.887200000000007000000000000000	0.255021245351187309000000000000
1.399999999999999470000000000000	81.882779999999996700000000000000	0.752931824548944028000000000000
1.199999999999999290000000000000	81.874380000000002100000000000000	0.728977277778052102000000000000
1.000000000000000000000000000000	81.867999999999994900000000000000	0.707436168053343861000000000000
0.799999999999999822000000000000	81.855900000000005400000000000000	0.810010667958970920000000000000
0.599999999999999645000000000000	81.827060000000003000000000000000	0.367920060227107548000000000000
0.399999999999999467000000000000	81.838040000000006500000000000000	0.124889641228544956000000000000
0.199999999999999289000000000000	81.821269999999998300000000000000	0.125084280281180238000000000000
0.000000000000000000000000000000	81.752750000000006000000000000000	0.617065881293651142000000000000
-0.200000000000001066000000000000	81.737189999999998200000000000000	0.113290652493932775000000000000
-0.400000000000000355000000000000	81.818470000000004900000000000000	0.269643000329591542000000000000
-0.599999999999999645000000000000	81.853549999999998400000000000000	0.333344603982029586000000000000
-0.800000000000000710000000000000	81.866960000000005900000000000000	0.176602693933243238000000000000
-1.000000000000000000000000000000	81.877449999999996000000000000000	0.729199446900619552000000000000
-1.200000000000001070000000000000	81.883189999999999000000000000000	0.491493355639765372000000000000
-1.400000000000000350000000000000	81.879009999999993800000000000000	0.835984400178598319000000000000
-1.600000000000001420000000000000	81.872609999999994500000000000000	0.482334834058288919000000000000
-1.800000000000000710000000000000	81.900570000000001800000000000000	0.652150456456956684000000000000
-2.000000000000000000000000000000	81.889420000000001200000000000000	0.617139900066193014000000000000
-2.200000000000001060000000000000	81.914659999999997800000000000000	0.114112222848751887000000000000
-2.400000000000000350000000000000	81.915049999999993600000000000000	0.161559756736276094000000000000
-2.600000000000001420000000000000	81.909250000000000100000000000000	0.913669435365560334000000000000
-2.800000000000000710000000000000	81.918970000000001600000000000000	0.046172596040306768100000000000
-3.000000000000000000000000000000	81.923389999999997700000000000000	0.022404280303808477000000000000
-3.200000000000001060000000000000	81.926220000000000700000000000000	0.864531164836917831000000000000
-3.400000000000000350000000000000	81.929659999999998300000000000000	0.983316126808849167000000000000
-3.600000000000001420000000000000	81.959059999999993800000000000000	0.336021482507564917000000000000
-3.800000000000000710000000000000	81.951130000000006200000000000000	0.327175782824492334000000000000
-4.000000000000000000000000000000	81.942179999999993300000000000000	0.331377378160395031000000000000
-4.200000000000001060000000000000	81.949619999999995900000000000000	0.335971190453404400000000000000
-4.400000000000000350000000000000	81.954620000000005500000000000000	0.268007491805898557000000000000
-4.600000000000001420000000000000	81.951610000000002200000000000000	0.568971444401884518000000000000
-4.800000000000000710000000000000	81.962090000000003400000000000000	0.120269421603519833000000000000
-5.000000000000000000000000000000	81.970960000000005100000000000000	0.564496624864579743000000000000
-5.200000000000001060000000000000	81.963459999999997700000000000000	0.293433850128986151000000000000
-5.400000000000000350000000000000	81.979569999999995300000000000000	0.677433208515204388000000000000
-5.600000000000001420000000000000	81.968369999999993000000000000000	0.623222845674457515000000000000
-5.800000000000000710000000000000	81.992000000000004400000000000000	0.905401396483784815000000000000
-6.000000000000000000000000000000	81.982579999999998600000000000000	0.256352503892355754000000000000
-6.200000000000001060000000000000	81.977879999999998900000000000000	0.044818259134844940000000000000
-6.400000000000000350000000000000	81.981800000000006800000000000000	0.435895273631194735000000000000
-6.600000000000001420000000000000	81.982150000000004200000000000000	0.840509479430954664000000000000
-6.800000000000000710000000000000	81.985919999999993000000000000000	0.664574062696635659000000000000
-7.000000000000000000000000000000	81.995450000000005200000000000000	0.557906439631009388000000000000
-7.200000000000001060000000000000	81.986249999999998200000000000000	0.457609606342712194000000000000
-7.400000000000000350000000000000	81.994960000000006000000000000000	0.981476428527723765000000000000
-7.600000000000001420000000000000	81.984149999999999600000000000000	0.581932871058941758000000000000
-7.800000000000000710000000000000	81.989750000000000700000000000000	0.792397358581004685000000000000
-8.000000000000000000000000000000	82.001850000000004500000000000000	0.586225677946692114000000000000
-8.000000000000000000000000000000	81.989329999999995300000000000000	0.685292894878807512000000000000
-7.799999999999999820000000000000	81.990750000000005500000000000000	0.155133599761096308000000000000
-7.599999999999999640000000000000	81.995090000000004600000000000000	0.158972695725982716000000000000
-7.400000000000000350000000000000	81.985410000000001600000000000000	0.809464496332404692000000000000
-7.200000000000000170000000000000	81.994129999999998400000000000000	0.056621615434992778100000000000
-7.000000000000000000000000000000	81.990679999999997500000000000000	0.039879189342510557000000000000
-6.799999999999999820000000000000	81.991550000000003600000000000000	0.356916820470078111000000000000
-6.599999999999999640000000000000	81.997990000000001400000000000000	0.158120978472806373000000000000
-6.400000000000000350000000000000	81.992390000000000300000000000000	0.200616807270809883000000000000
-6.200000000000000180000000000000	81.986620000000002000000000000000	0.606971748375456088000000000000
-6.000000000000000000000000000000	81.994320000000001800000000000000	0.086142676929790162900000000000
-5.799999999999999820000000000000	81.990669999999994300000000000000	0.476508612433736767000000000000
-5.599999999999999640000000000000	81.970150000000003800000000000000	0.861759758598068970000000000000
-5.400000000000000350000000000000	81.982299999999995000000000000000	0.624612276568897284000000000000
-5.199999999999999290000000000000	81.973939999999998900000000000000	0.259067321419377716000000000000
-5.000000000000000000000000000000	81.972530000000006100000000000000	0.926791399545375260000000000000
-4.799999999999999820000000000000	81.967860000000001700000000000000	0.907753965099491911000000000000
-4.599999999999999640000000000000	81.957099999999996900000000000000	0.652422920837063769000000000000
-4.400000000000000350000000000000	81.961460000000002400000000000000	0.769014789296093237000000000000
-4.199999999999999290000000000000	81.951890000000005800000000000000	0.796781303382419592000000000000
-4.000000000000000000000000000000	81.962639999999993200000000000000	0.934564155523769813000000000000
-3.799999999999999820000000000000	81.969359999999994600000000000000	0.888988508467238869000000000000
-3.599999999999999640000000000000	81.950760000000002400000000000000	0.602418220081228695000000000000
-3.399999999999999470000000000000	81.949550000000002100000000000000	0.350792207312318416000000000000
-3.199999999999999290000000000000	81.934470000000004500000000000000	0.727176917538364997000000000000
-3.000000000000000000000000000000	81.940119999999993100000000000000	0.044883791674474649000000000000
-2.799999999999999820000000000000	81.944569999999998700000000000000	0.680074712733395925000000000000
-2.599999999999999640000000000000	81.933459999999996600000000000000	0.257122890563201256000000000000
-2.399999999999999470000000000000	81.944850000000002400000000000000	0.143816500124667623000000000000
-2.199999999999999290000000000000	81.932559999999995100000000000000	0.210314067829592499000000000000
-2.000000000000000000000000000000	81.932069999999995900000000000000	0.757824489247378663000000000000
-1.799999999999999820000000000000	81.914850000000001200000000000000	0.846588178130718294000000000000
-1.599999999999999640000000000000	81.915599999999997700000000000000	0.171600296928801299000000000000
-1.399999999999999470000000000000	81.912379999999998800000000000000	0.382006804401410438000000000000
-1.199999999999999290000000000000	81.915070000000000000000000000000	0.602424186264341355000000000000
-1.000000000000000000000000000000	81.896180000000001000000000000000	0.991367736471089778000000000000
-0.799999999999999822000000000000	81.880129999999994000000000000000	0.019460557654982224600000000000
-0.599999999999999645000000000000	81.878810000000001400000000000000	0.250976517416073630000000000000
-0.399999999999999467000000000000	81.859219999999993400000000000000	0.968979732363998258000000000000
-0.199999999999999289000000000000	81.812209999999993200000000000000	0.491239147841550761000000000000
0.000000000000000000000000000000	81.755729999999999700000000000000	0.791741470983261086000000000000
0.200000000000001066000000000000	81.805779999999998600000000000000	0.103856943772970389000000000000
0.400000000000000355000000000000	81.855789999999998900000000000000	0.522068228228394382000000000000
0.599999999999999645000000000000	81.857290000000006000000000000000	0.306754573040710188000000000000
0.800000000000000710000000000000	81.870310000000003400000000000000	0.369121921323214863000000000000
1.000000000000000000000000000000	81.874229999999997100000000000000	0.258760463078263614000000000000
1.200000000000001070000000000000	81.904179999999996600000000000000	0.766321717219873077000000000000
1.400000000000000350000000000000	81.892420000000001300000000000000	0.509191707494229373000000000000
1.600000000000001420000000000000	81.900570000000001800000000000000	0.607477823133278472000000000000
1.800000000000000710000000000000	81.912819999999996400000000000000	0.560126511732208288000000000000
2.000000000000000000000000000000	81.909670000000005500000000000000	0.080439068446859440800000000000
2.200000000000001060000000000000	81.925640000000001300000000000000	0.262159257665281586000000000000
2.400000000000000350000000000000	81.935180000000002500000000000000	0.175458397523793774000000000000
2.600000000000001420000000000000	81.925389999999993000000000000000	0.435554050114983493000000000000
2.800000000000000710000000000000	81.939350000000004500000000000000	0.652376840434925498000000000000
3.000000000000000000000000000000	81.951170000000004700000000000000	0.002889825984500493660000000000
3.200000000000001060000000000000	81.968860000000006400000000000000	0.354021019653351310000000000000
3.400000000000000350000000000000	81.949500000000000400000000000000	0.408716314881216292000000000000
3.600000000000001420000000000000	81.958479999999994400000000000000	0.485099043683797859000000000000
3.800000000000000710000000000000	81.970179999999999100000000000000	0.702342942824977889000000000000
4.000000000000000000000000000000	81.967060000000003500000000000000	0.366678316872609322000000000000
4.200000000000001060000000000000	81.987120000000004400000000000000	0.800726798750829527000000000000
4.400000000000000350000000000000	81.986080000000001100000000000000	0.825377663670132433000000000000
4.600000000000001420000000000000	81.986080000000001100000000000000	0.313997163692289138000000000000
4.800000000000000710000000000000	81.995149999999995300000000000000	0.323958599588380469000000000000
5.000000000000000000000000000000	81.990409999999997100000000000000	0.065025382213677485100000000000
5.200000000000001060000000000000	81.997680000000002500000000000000	0.440095976725971338000000000000
5.400000000000000350000000000000	81.996989999999996700000000000000	0.568943397958110664000000000000
5.600000000000001420000000000000	81.997960000000006100000000000000	0.280776472851162140000000000000
5.800000000000000710000000000000	81.993459999999998800000000000000	0.673043817248350606000000000000
6.000000000000000000000000000000	81.997330000000005100000000000000	0.745253269972959042000000000000
6.200000000000001060000000000000	82.018960000000006900000000000000	0.160505560286493765000000000000
6.400000000000000350000000000000	82.011939999999995600000000000000	0.239998302773154926000000000000
6.600000000000001420000000000000	82.013540000000006000000000000000	0.410365464068181529000000000000
6.800000000000000710000000000000	82.002409999999997500000000000000	0.608022079715355268000000000000
7.000000000000000000000000000000	82.014930000000006700000000000000	0.949885790884428815000000000000
7.200000000000001060000000000000	82.015749999999997000000000000000	0.113493403431472739000000000000
7.400000000000000350000000000000	82.014989999999997300000000000000	0.060227961478442226800000000000
7.600000000000001420000000000000	82.029750000000007000000000000000	0.978462201806418852000000000000
7.800000000000000710000000000000	82.028310000000004700000000000000	0.190766216252588272000000000000
8.000000000000000000000000000000	82.019890000000003700000000000000	0.418312745162274568000000000000
