# Supplementary material for: Ferromagnetism modulation by ultralow current in a two-dimensional polycrystalline molybdenum disulphide atomic layered structure
Source: Sci Rep. 2022 Oct 13;12:17199. doi: 10.1038/s41598-022-22113-3 (PMC9562137; doi:10.1038/s41598-022-22113-3)
Supplement: Supplementary file 2 — Supplementary Information. [file 41598_2022_22113_MOESM2_ESM.zip › Supplementary file/Raw Data/PerpMag-PosiCurr/20211118-112601-D048-2-4K-batch-perp-Major-MagField.csv]

Magnetic (T)	MagnetoVoltage (V)	MagnetoVoltage2 (V)
8.000000000000000000000000000000	5.118959000000000260000000000000	0.151330691148313434000000000000
7.799999999999999820000000000000	5.122495999999999940000000000000	0.790031868161197304000000000000
7.599999999999999640000000000000	5.125669000000000250000000000000	0.123010762554855546000000000000
7.400000000000000350000000000000	5.131521000000000220000000000000	0.437951567946969655000000000000
7.200000000000000170000000000000	5.126826999999999580000000000000	0.861122232107062180000000000000
7.000000000000000000000000000000	5.127991999999999880000000000000	0.501466406721972069000000000000
6.799999999999999820000000000000	5.129504999999999980000000000000	0.245619318979186207000000000000
6.599999999999999640000000000000	5.130548000000000110000000000000	0.972004766065357462000000000000
6.400000000000000350000000000000	5.136256000000000370000000000000	0.512811627967399097000000000000
6.200000000000000180000000000000	5.130109000000000030000000000000	0.289945052384401825000000000000
6.000000000000000000000000000000	5.130194000000000360000000000000	0.590700747146421179000000000000
5.799999999999999820000000000000	5.127843999999999620000000000000	0.121900136389201830000000000000
5.599999999999999640000000000000	5.126348000000000120000000000000	0.943552893554775340000000000000
5.400000000000000350000000000000	5.129667999999999670000000000000	0.082632052206314421400000000000
5.199999999999999290000000000000	5.121883000000000410000000000000	0.601265832964358093000000000000
5.000000000000000000000000000000	5.118845999999999560000000000000	0.010378287503257865900000000000
4.799999999999999820000000000000	5.115181999999999890000000000000	0.648975850247717645000000000000
4.599999999999999640000000000000	5.110552000000000200000000000000	0.735929925035366583000000000000
4.400000000000000350000000000000	5.111575000000000200000000000000	0.925163901485219542000000000000
4.199999999999999290000000000000	5.101003999999999650000000000000	0.574470106791522772000000000000
4.000000000000000000000000000000	5.095893000000000230000000000000	0.537772531795874364000000000000
3.799999999999999820000000000000	5.091384999999999820000000000000	0.724583002641603357000000000000
3.599999999999999640000000000000	5.087282000000000080000000000000	0.741808042767653219000000000000
3.399999999999999470000000000000	5.082900000000000420000000000000	0.847248856667735861000000000000
3.199999999999999290000000000000	5.076426999999999800000000000000	0.750063929091877135000000000000
3.000000000000000000000000000000	5.076604999999999810000000000000	0.304750994149703969000000000000
2.799999999999999820000000000000	5.071588000000000200000000000000	0.402565146968007603000000000000
2.599999999999999640000000000000	5.067429999999999880000000000000	0.797228141600412110000000000000
2.399999999999999470000000000000	5.063298999999999770000000000000	0.319002599001187992000000000000
2.199999999999999290000000000000	5.059543999999999820000000000000	0.038741733360295960200000000000
2.000000000000000000000000000000	5.056157999999999930000000000000	0.925647356058241444000000000000
1.799999999999999820000000000000	5.053954000000000060000000000000	0.109869725437161669000000000000
1.599999999999999640000000000000	5.053721000000000350000000000000	0.942271821970579015000000000000
1.399999999999999470000000000000	5.055939000000000400000000000000	0.199575321547519557000000000000
1.199999999999999290000000000000	5.059342000000000000000000000000	0.435347877319051557000000000000
1.000000000000000000000000000000	5.062293000000000370000000000000	0.987830046437891074000000000000
0.799999999999999822000000000000	5.065738999999999770000000000000	0.761070100345002220000000000000
0.599999999999999645000000000000	5.068900000000000180000000000000	0.802138202551108792000000000000
0.399999999999999467000000000000	5.071672999999999650000000000000	0.650946758305487094000000000000
0.199999999999999289000000000000	5.072784999999999650000000000000	0.712811846917989156000000000000
0.000000000000000000000000000000	5.075448999999999880000000000000	0.419229040963422950000000000000
-0.200000000000001066000000000000	5.077715000000000420000000000000	0.613060441074431472000000000000
-0.400000000000000355000000000000	5.078241000000000220000000000000	0.637138700540559766000000000000
-0.599999999999999645000000000000	5.077772000000000390000000000000	0.938120199868373472000000000000
-0.800000000000000710000000000000	5.077105999999999670000000000000	0.902363513635531689000000000000
-1.000000000000000000000000000000	5.076055000000000200000000000000	0.120560461664263485000000000000
-1.200000000000001070000000000000	5.073824000000000110000000000000	0.239523559683079368000000000000
-1.400000000000000350000000000000	5.072926999999999960000000000000	0.733486208732935685000000000000
-1.600000000000001420000000000000	5.068088999999999620000000000000	0.923462345401642626000000000000
-1.800000000000000710000000000000	5.072853000000000280000000000000	0.238338504101759163000000000000
-2.000000000000000000000000000000	5.072554000000000230000000000000	0.686902308173625520000000000000
-2.200000000000001060000000000000	5.072408000000000250000000000000	0.516129307967697404000000000000
-2.400000000000000350000000000000	5.072014000000000240000000000000	0.384106341159110132000000000000
-2.600000000000001420000000000000	5.065402999999999880000000000000	0.168359926783805847000000000000
-2.800000000000000710000000000000	5.068049000000000250000000000000	0.977194086598260014000000000000
-3.000000000000000000000000000000	5.065123999999999960000000000000	0.501118292937754450000000000000
-3.200000000000001060000000000000	5.060658000000000100000000000000	0.022335804868906628000000000000
-3.400000000000000350000000000000	5.054739999999999790000000000000	0.880129575926995366000000000000
-3.600000000000001420000000000000	5.049853999999999840000000000000	0.674418229464807117000000000000
-3.800000000000000710000000000000	5.044559999999999710000000000000	0.167668974679326066000000000000
-4.000000000000000000000000000000	5.037831999999999860000000000000	0.783076912494904853000000000000
-4.200000000000001060000000000000	5.031475999999999610000000000000	0.584712504868338589000000000000
-4.400000000000000350000000000000	5.027394000000000140000000000000	0.464752737066052690000000000000
-4.600000000000001420000000000000	5.022903999999999590000000000000	0.153353077525434589000000000000
-4.800000000000000710000000000000	5.020237999999999980000000000000	0.543369749204629215000000000000
-5.000000000000000000000000000000	5.018950000000000240000000000000	0.585454400696355126000000000000
-5.200000000000001060000000000000	5.017127999999999590000000000000	0.378718102522927591000000000000
-5.400000000000000350000000000000	5.016591000000000020000000000000	0.532261822236951509000000000000
-5.600000000000001420000000000000	5.017072999999999890000000000000	0.562583094287828711000000000000
-5.800000000000000710000000000000	5.018177999999999800000000000000	0.194895838434863133000000000000
-6.000000000000000000000000000000	5.019573000000000280000000000000	0.469025646574251886000000000000
-6.200000000000001060000000000000	5.023007999999999920000000000000	0.932180424326436441000000000000
-6.400000000000000350000000000000	5.028055000000000160000000000000	0.328796744659755280000000000000
-6.600000000000001420000000000000	5.031977000000000360000000000000	0.935444369133309195000000000000
-6.800000000000000710000000000000	5.036032999999999760000000000000	0.583775477094473416000000000000
-7.000000000000000000000000000000	5.034474999999999590000000000000	0.301039198919851314000000000000
-7.200000000000001060000000000000	5.044740000000000000000000000000	0.744148675303171636000000000000
-7.400000000000000350000000000000	5.049940000000000320000000000000	0.724154233424628701000000000000
-7.600000000000001420000000000000	5.055489999999999820000000000000	0.317194015113204220000000000000
-7.800000000000000710000000000000	5.062206999999999900000000000000	0.605328148408178279000000000000
-8.000000000000000000000000000000	5.069570999999999820000000000000	0.773238853231871026000000000000
-8.000000000000000000000000000000	5.079259999999999660000000000000	0.839023672112201302000000000000
-7.799999999999999820000000000000	5.082722000000000400000000000000	0.315627415325904215000000000000
-7.599999999999999640000000000000	5.088893999999999800000000000000	0.278012519644584177000000000000
-7.400000000000000350000000000000	5.095009000000000120000000000000	0.073803249585967734000000000000
-7.200000000000000170000000000000	5.100767000000000270000000000000	0.748544909397143243000000000000
-7.000000000000000000000000000000	5.103900000000000320000000000000	0.553602047153631815000000000000
-6.799999999999999820000000000000	5.107815000000000440000000000000	0.341367874669896487000000000000
-6.599999999999999640000000000000	5.111341000000000350000000000000	0.531721387275491342000000000000
-6.400000000000000350000000000000	5.114468999999999710000000000000	0.680219925054349583000000000000
-6.200000000000000180000000000000	5.117003000000000410000000000000	0.317351440861168177000000000000
-6.000000000000000000000000000000	5.119101999999999820000000000000	0.754256490336244201000000000000
-5.799999999999999820000000000000	5.118953999999999560000000000000	0.064553069190466327900000000000
-5.599999999999999640000000000000	5.119125999999999620000000000000	0.126242692890003338000000000000
-5.400000000000000350000000000000	5.118986999999999730000000000000	0.660106760487250810000000000000
-5.199999999999999290000000000000	5.118017000000000040000000000000	0.301337531856728624000000000000
-5.000000000000000000000000000000	5.117417999999999800000000000000	0.215068111644021842000000000000
-4.799999999999999820000000000000	5.115936999999999730000000000000	0.605678410558907476000000000000
-4.599999999999999640000000000000	5.113838999999999580000000000000	0.220919897930006881000000000000
-4.400000000000000350000000000000	5.110528000000000400000000000000	0.171321163639026830000000000000
-4.199999999999999290000000000000	5.107498999999999790000000000000	0.632401690988465104000000000000
-4.000000000000000000000000000000	5.104836999999999840000000000000	0.113396685797515495000000000000
-3.799999999999999820000000000000	5.099829999999999860000000000000	0.302404603049092557000000000000
-3.599999999999999640000000000000	5.096307999999999610000000000000	0.500499799559533720000000000000
-3.399999999999999470000000000000	5.091905999999999820000000000000	0.184663511107834299000000000000
-3.199999999999999290000000000000	5.087523000000000020000000000000	0.000393822552965383821000000000
-3.000000000000000000000000000000	5.083072999999999730000000000000	0.167299218975700548000000000000
-2.799999999999999820000000000000	5.079286999999999880000000000000	0.219676958508930209000000000000
-2.599999999999999640000000000000	5.074780999999999760000000000000	0.000710457543409148685000000000
-2.399999999999999470000000000000	5.071565999999999790000000000000	0.649157661810538578000000000000
-2.199999999999999290000000000000	5.069325000000000080000000000000	0.274746877449784765000000000000
-2.000000000000000000000000000000	5.067225999999999780000000000000	0.852874136297993024000000000000
-1.799999999999999820000000000000	5.065731999999999680000000000000	0.454207435444900609000000000000
-1.599999999999999640000000000000	5.066085000000000170000000000000	0.560554072196957742000000000000
-1.399999999999999470000000000000	5.068475000000000280000000000000	0.376042355872753531000000000000
-1.199999999999999290000000000000	5.071527999999999810000000000000	0.330929222280956559000000000000
-1.000000000000000000000000000000	5.075402999999999660000000000000	0.362296836901532693000000000000
-0.799999999999999822000000000000	5.080534000000000100000000000000	0.906098402710144190000000000000
-0.599999999999999645000000000000	5.083878000000000340000000000000	0.773927588454784043000000000000
-0.399999999999999467000000000000	5.086622000000000200000000000000	0.937151477403444288000000000000
-0.199999999999999289000000000000	5.089284000000000140000000000000	0.540280306402310284000000000000
0.000000000000000000000000000000	5.091250999999999750000000000000	0.261273858052382346000000000000
0.200000000000001066000000000000	5.092594000000000060000000000000	0.437527274711705383000000000000
0.400000000000000355000000000000	5.092267999999999790000000000000	0.129339663313591480000000000000
0.599999999999999645000000000000	5.092220000000000190000000000000	0.324871252886134165000000000000
0.800000000000000710000000000000	5.091104999999999770000000000000	0.599657051100743965000000000000
1.000000000000000000000000000000	5.090324999999999990000000000000	0.758176025400464137000000000000
1.200000000000001070000000000000	5.090161000000000160000000000000	0.087745157257350436800000000000
1.400000000000000350000000000000	5.089989000000000090000000000000	0.537751257125912652000000000000
1.600000000000001420000000000000	5.089362999999999630000000000000	0.139753311967289795000000000000
1.800000000000000710000000000000	5.089546000000000340000000000000	0.373764482772709128000000000000
2.000000000000000000000000000000	5.090415000000000130000000000000	0.096827115201107094600000000000
2.200000000000001060000000000000	5.089738999999999790000000000000	0.454321238547199524000000000000
2.400000000000000350000000000000	5.088663999999999630000000000000	0.563038559118032022000000000000
2.600000000000001420000000000000	5.085467000000000400000000000000	0.320183132637880341000000000000
2.800000000000000710000000000000	5.082378000000000280000000000000	0.751049631868355938000000000000
3.000000000000000000000000000000	5.076844999999999610000000000000	0.500832412773667412000000000000
3.200000000000001060000000000000	5.071289000000000160000000000000	0.821735703460135136000000000000
3.400000000000000350000000000000	5.064995999999999830000000000000	0.730829596978418205000000000000
3.600000000000001420000000000000	5.058709000000000340000000000000	0.713369167232543288000000000000
3.800000000000000710000000000000	5.052107000000000340000000000000	0.511205463511708258000000000000
4.000000000000000000000000000000	5.046948999999999680000000000000	0.296390777950658268000000000000
4.200000000000001060000000000000	5.041417000000000030000000000000	0.453728319866761875000000000000
4.400000000000000350000000000000	5.036281999999999920000000000000	0.536581785620859897000000000000
4.600000000000001420000000000000	5.031964999999999570000000000000	0.056165081395868732300000000000
4.800000000000000710000000000000	5.030269999999999790000000000000	0.533755127477527735000000000000
5.000000000000000000000000000000	5.020889000000000380000000000000	0.294485911561810365000000000000
5.200000000000001060000000000000	5.028421999999999940000000000000	0.657562646488276004000000000000
5.400000000000000350000000000000	5.028906000000000100000000000000	0.424096361205231753000000000000
5.600000000000001420000000000000	5.030547999999999570000000000000	0.188203567206634670000000000000
5.800000000000000710000000000000	5.032301000000000360000000000000	0.502379571353985033000000000000
6.000000000000000000000000000000	5.026895999999999810000000000000	0.897278210695428013000000000000
6.200000000000001060000000000000	5.039524000000000110000000000000	0.927139634209326990000000000000
6.400000000000000350000000000000	5.044639000000000090000000000000	0.535386504629606463000000000000
6.600000000000001420000000000000	5.049769000000000390000000000000	0.054890332670911146100000000000
6.800000000000000710000000000000	5.055005999999999660000000000000	0.240413544664671575000000000000
7.000000000000000000000000000000	5.051374000000000030000000000000	0.180994072330419087000000000000
7.200000000000001060000000000000	5.067851000000000100000000000000	0.151961893482610577000000000000
7.400000000000000350000000000000	5.074569999999999580000000000000	0.134303531837285828000000000000
7.600000000000001420000000000000	5.079750999999999900000000000000	0.097906740422155635900000000000
7.800000000000000710000000000000	5.086719000000000430000000000000	0.397626796113213832000000000000
8.000000000000000000000000000000	5.094234000000000150000000000000	0.438790795889115959000000000000
