# Supplementary material for: Ferromagnetism modulation by ultralow current in a two-dimensional polycrystalline molybdenum disulphide atomic layered structure
Source: Sci Rep. 2022 Oct 13;12:17199. doi: 10.1038/s41598-022-22113-3 (PMC9562137; doi:10.1038/s41598-022-22113-3)
Supplement: Supplementary file 2 — Supplementary Information. [file 41598_2022_22113_MOESM2_ESM.zip › Supplementary file/Raw Data/PerpMag-PosiCurr/20211118-112916-D048-2-4K-batch-perp-Major-MagField.csv]

Magnetic (T)	MagnetoVoltage (V)	MagnetoVoltage2 (V)
8.000000000000000000000000000000	8.069580000000000190000000000000	0.100250041797327771000000000000
7.799999999999999820000000000000	8.070067999999999130000000000000	0.707712370408797753000000000000
7.599999999999999640000000000000	8.068858999999999780000000000000	0.453356888958079462000000000000
7.400000000000000350000000000000	8.072646999999999900000000000000	0.846515345419033505000000000000
7.200000000000000170000000000000	8.064318999999999340000000000000	0.049897823079305236900000000000
7.000000000000000000000000000000	8.061754999999999780000000000000	0.157518346525367336000000000000
6.799999999999999820000000000000	8.060504999999999140000000000000	0.257784589114838702000000000000
6.599999999999999640000000000000	8.058168999999999470000000000000	0.530409765750114781000000000000
6.400000000000000350000000000000	8.061970999999999770000000000000	0.753844194756664532000000000000
6.200000000000000180000000000000	8.050658999999999560000000000000	0.373558536406872754000000000000
6.000000000000000000000000000000	8.045227999999999820000000000000	0.960217936188067167000000000000
5.799999999999999820000000000000	8.039676999999999290000000000000	0.417421693937194416000000000000
5.599999999999999640000000000000	8.033317000000000260000000000000	0.523906520153120225000000000000
5.400000000000000350000000000000	8.034209999999999850000000000000	0.787867063349970476000000000000
5.199999999999999290000000000000	8.020851000000000390000000000000	0.214596355746582201000000000000
5.000000000000000000000000000000	8.013648999999999130000000000000	0.370425719349582128000000000000
4.799999999999999820000000000000	8.009047999999999940000000000000	0.038307610010911208300000000000
4.599999999999999640000000000000	8.002081999999999690000000000000	0.529438292545046263000000000000
4.400000000000000350000000000000	8.000840999999999420000000000000	0.595455382770576968000000000000
4.199999999999999290000000000000	7.986697000000000380000000000000	0.665071680761953665000000000000
4.000000000000000000000000000000	7.978688000000000000000000000000	0.284941763827401218000000000000
3.799999999999999820000000000000	7.969840999999999730000000000000	0.489213239229887353000000000000
3.599999999999999640000000000000	7.961513000000000060000000000000	0.311662254937970840000000000000
3.399999999999999470000000000000	7.952644000000000260000000000000	0.335772618159227321000000000000
3.199999999999999290000000000000	7.942809999999999700000000000000	0.379704453443624190000000000000
3.000000000000000000000000000000	7.941031999999999860000000000000	0.883954503842978356000000000000
2.799999999999999820000000000000	7.932703000000000060000000000000	0.556296352648663284000000000000
2.599999999999999640000000000000	7.924892999999999960000000000000	0.578439053769030709000000000000
2.399999999999999470000000000000	7.915617000000000120000000000000	0.187982582583443802000000000000
2.199999999999999290000000000000	7.909028000000000170000000000000	0.619487560916789359000000000000
2.000000000000000000000000000000	7.904308999999999580000000000000	0.995416669647656738000000000000
1.799999999999999820000000000000	7.899140000000000050000000000000	0.393153308902101983000000000000
1.599999999999999640000000000000	7.897660000000000120000000000000	0.330639017138717239000000000000
1.399999999999999470000000000000	7.900674000000000420000000000000	0.588157350758576669000000000000
1.199999999999999290000000000000	7.903298000000000380000000000000	0.679502362475628452000000000000
1.000000000000000000000000000000	7.907408000000000210000000000000	0.556842977529170557000000000000
0.799999999999999822000000000000	7.911043000000000270000000000000	0.634293299454342652000000000000
0.599999999999999645000000000000	7.914513000000000350000000000000	0.005260446070336266550000000000
0.399999999999999467000000000000	7.916564000000000150000000000000	0.383159053609110289000000000000
0.199999999999999289000000000000	7.917848000000000220000000000000	0.972748011215859076000000000000
0.000000000000000000000000000000	7.918542999999999660000000000000	0.981998579187592924000000000000
-0.200000000000001066000000000000	7.915809999999999560000000000000	0.958638940908537851000000000000
-0.400000000000000355000000000000	7.913743000000000190000000000000	0.868412935216566595000000000000
-0.599999999999999645000000000000	7.911016000000000040000000000000	0.946542519218707356000000000000
-0.800000000000000710000000000000	7.910219999999999800000000000000	0.706909616201429447000000000000
-1.000000000000000000000000000000	7.911162000000000020000000000000	0.454362449437197835000000000000
-1.200000000000001070000000000000	7.913216000000000250000000000000	0.020378444806838924600000000000
-1.400000000000000350000000000000	7.914798000000000220000000000000	0.228744450697929036000000000000
-1.600000000000001420000000000000	7.911583000000000250000000000000	0.129651829999053891000000000000
-1.800000000000000710000000000000	7.919659000000000220000000000000	0.629856651743911477000000000000
-2.000000000000000000000000000000	7.921647000000000100000000000000	0.201898840471266716000000000000
-2.200000000000001060000000000000	7.923325000000000170000000000000	0.624969351842912690000000000000
-2.400000000000000350000000000000	7.922551999999999590000000000000	0.092179301819800274500000000000
-2.600000000000001420000000000000	7.913815999999999740000000000000	0.004809422026802012700000000000
-2.800000000000000710000000000000	7.916482000000000240000000000000	0.072507900893416188400000000000
-3.000000000000000000000000000000	7.910687000000000240000000000000	0.500705196904335903000000000000
-3.200000000000001060000000000000	7.903067000000000060000000000000	0.626194730166474089000000000000
-3.400000000000000350000000000000	7.895742000000000260000000000000	0.781396849827466378000000000000
-3.600000000000001420000000000000	7.888348999999999830000000000000	0.815193854471723878000000000000
-3.800000000000000710000000000000	7.879953999999999680000000000000	0.198608355780435453000000000000
-4.000000000000000000000000000000	7.871357999999999850000000000000	0.955795871937040076000000000000
-4.200000000000001060000000000000	7.866795999999999900000000000000	0.881209330022404424000000000000
-4.400000000000000350000000000000	7.863331999999999760000000000000	0.458144647282680228000000000000
-4.600000000000001420000000000000	7.859398999999999800000000000000	0.174875908588051576000000000000
-4.800000000000000710000000000000	7.856277999999999650000000000000	0.245077396139167902000000000000
-5.000000000000000000000000000000	7.853856999999999640000000000000	0.822450351361284415000000000000
-5.200000000000001060000000000000	7.853094999999999710000000000000	0.775662728755229347000000000000
-5.400000000000000350000000000000	7.855443000000000170000000000000	0.709049422733358803000000000000
-5.600000000000001420000000000000	7.857727999999999820000000000000	0.711282472556033163000000000000
-5.800000000000000710000000000000	7.860682999999999860000000000000	0.324732702038905252000000000000
-6.000000000000000000000000000000	7.864791000000000310000000000000	0.942462289838693401000000000000
-6.200000000000001060000000000000	7.869283000000000250000000000000	0.095145498983298271200000000000
-6.400000000000000350000000000000	7.875555000000000300000000000000	0.632154356555217012000000000000
-6.600000000000001420000000000000	7.880579000000000000000000000000	0.089408160778951639700000000000
-6.800000000000000710000000000000	7.886699000000000120000000000000	0.322657193320400992000000000000
-7.000000000000000000000000000000	7.894243999999999590000000000000	0.529410669182103444000000000000
-7.200000000000001060000000000000	7.902960000000000200000000000000	0.833582027915545032000000000000
-7.400000000000000350000000000000	7.911944000000000080000000000000	0.537748065169355138000000000000
-7.600000000000001420000000000000	7.920005999999999880000000000000	0.904441908540336348000000000000
-7.800000000000000710000000000000	7.930253999999999690000000000000	0.125785136412254417000000000000
-8.000000000000000000000000000000	7.939928000000000090000000000000	0.910443385901624324000000000000
-8.000000000000000000000000000000	7.952196999999999960000000000000	0.654098634865005746000000000000
-7.799999999999999820000000000000	7.955301000000000400000000000000	0.351368350730958179000000000000
-7.599999999999999640000000000000	7.965220000000000410000000000000	0.758759853267596762000000000000
-7.400000000000000350000000000000	7.974264999999999930000000000000	0.847612327289344436000000000000
-7.200000000000000170000000000000	7.981049999999999750000000000000	0.701664378451159032000000000000
-7.000000000000000000000000000000	7.986360000000000340000000000000	0.321983783763716724000000000000
-6.799999999999999820000000000000	7.992105999999999710000000000000	0.316014391870408806000000000000
-6.599999999999999640000000000000	7.995898000000000390000000000000	0.012734641412901481800000000000
-6.400000000000000350000000000000	7.998480999999999950000000000000	0.916557322482457026000000000000
-6.200000000000000180000000000000	8.000365999999999640000000000000	0.685620129998257721000000000000
-6.000000000000000000000000000000	8.000254999999999220000000000000	0.198134046894709620000000000000
-5.799999999999999820000000000000	7.999685000000000380000000000000	0.948427533290363778000000000000
-5.599999999999999640000000000000	7.997405999999999790000000000000	0.903259368805442886000000000000
-5.400000000000000350000000000000	7.996116999999999920000000000000	0.571816323658387970000000000000
-5.199999999999999290000000000000	7.994746000000000130000000000000	0.226976835810016819000000000000
-5.000000000000000000000000000000	7.992931999999999700000000000000	0.541974776153941073000000000000
-4.799999999999999820000000000000	7.989995000000000400000000000000	0.662014125861114522000000000000
-4.599999999999999640000000000000	7.986360000000000340000000000000	0.760056305909571073000000000000
-4.400000000000000350000000000000	7.983736999999999640000000000000	0.265496894033664610000000000000
-4.199999999999999290000000000000	7.980890999999999730000000000000	0.650510246681747395000000000000
-4.000000000000000000000000000000	7.976651999999999630000000000000	0.725018218743879839000000000000
-3.799999999999999820000000000000	7.972234000000000260000000000000	0.964530882464106565000000000000
-3.599999999999999640000000000000	7.965715000000000320000000000000	0.009976657716121106750000000000
-3.399999999999999470000000000000	7.959684000000000200000000000000	0.634402039557027120000000000000
-3.199999999999999290000000000000	7.954946999999999760000000000000	0.269433950354848573000000000000
-3.000000000000000000000000000000	7.949830000000000390000000000000	0.891549424270559942000000000000
-2.799999999999999820000000000000	7.944886999999999580000000000000	0.653728340008670194000000000000
-2.599999999999999640000000000000	7.939314000000000420000000000000	0.393174819526631580000000000000
-2.399999999999999470000000000000	7.935374999999999620000000000000	0.124569947667683145000000000000
-2.199999999999999290000000000000	7.930329000000000400000000000000	0.672041589712518483000000000000
-2.000000000000000000000000000000	7.925281000000000020000000000000	0.057012156072803188400000000000
-1.799999999999999820000000000000	7.918610000000000140000000000000	0.136039626055693086000000000000
-1.599999999999999640000000000000	7.916849000000000020000000000000	0.398199328233089123000000000000
-1.399999999999999470000000000000	7.918286000000000150000000000000	0.669028785154999861000000000000
-1.199999999999999290000000000000	7.921933000000000110000000000000	0.942159028186849934000000000000
-1.000000000000000000000000000000	7.927525000000000150000000000000	0.353628667699805721000000000000
-0.799999999999999822000000000000	7.932475000000000160000000000000	0.024162328484873096800000000000
-0.599999999999999645000000000000	7.937049000000000020000000000000	0.208581927665364653000000000000
-0.399999999999999467000000000000	7.939873000000000400000000000000	0.918395277668587528000000000000
-0.199999999999999289000000000000	7.942015999999999740000000000000	0.521836288258342495000000000000
0.000000000000000000000000000000	7.942504999999999700000000000000	0.213072162075442772000000000000
0.200000000000001066000000000000	7.941046000000000050000000000000	0.907294590820340474000000000000
0.400000000000000355000000000000	7.939016999999999760000000000000	0.640666750486877712000000000000
0.599999999999999645000000000000	7.939674000000000120000000000000	0.299210754605156559000000000000
0.800000000000000710000000000000	7.939828000000000330000000000000	0.172316237814313489000000000000
1.000000000000000000000000000000	7.938574000000000020000000000000	0.411518933087672512000000000000
1.200000000000001070000000000000	7.938121999999999900000000000000	0.925655094896025598000000000000
1.400000000000000350000000000000	7.939033000000000220000000000000	0.678936443560791636000000000000
1.600000000000001420000000000000	7.940966000000000410000000000000	0.104356763174680456000000000000
1.800000000000000710000000000000	7.946600000000000100000000000000	0.373001391866750742000000000000
2.000000000000000000000000000000	7.949761999999999770000000000000	0.340996518419377725000000000000
2.200000000000001060000000000000	7.952669000000000210000000000000	0.493260542440552951000000000000
2.400000000000000350000000000000	7.952402000000000190000000000000	0.025458915945303140000000000000
2.600000000000001420000000000000	7.949728000000000350000000000000	0.491077534643402203000000000000
2.800000000000000710000000000000	7.944910000000000140000000000000	0.058375180903112777800000000000
3.000000000000000000000000000000	7.937562999999999920000000000000	0.241056968401766936000000000000
3.200000000000001060000000000000	7.930311999999999800000000000000	0.190924003647777507000000000000
3.400000000000000350000000000000	7.923174999999999630000000000000	0.184154531092910911000000000000
3.600000000000001420000000000000	7.915407000000000080000000000000	0.720114030934855931000000000000
3.800000000000000710000000000000	7.908405000000000130000000000000	0.669920371496148581000000000000
4.000000000000000000000000000000	7.901597999999999900000000000000	0.847774709168059748000000000000
4.200000000000001060000000000000	7.893961000000000000000000000000	0.112832935069096418000000000000
4.400000000000000350000000000000	7.888562000000000290000000000000	0.044553652367334439800000000000
4.600000000000001420000000000000	7.885381999999999890000000000000	0.382122198483999087000000000000
4.800000000000000710000000000000	7.885566999999999990000000000000	0.881857739663644446000000000000
5.000000000000000000000000000000	7.879277000000000080000000000000	0.913507800421143212000000000000
5.200000000000001060000000000000	7.886959000000000050000000000000	0.582170775596163370000000000000
5.400000000000000350000000000000	7.888978999999999960000000000000	0.894967145353539717000000000000
5.600000000000001420000000000000	7.891681000000000160000000000000	0.475786451911685670000000000000
5.800000000000000710000000000000	7.894440999999999590000000000000	0.935336968020396453000000000000
6.000000000000000000000000000000	7.892436000000000000000000000000	0.414183509333822863000000000000
6.200000000000001060000000000000	7.905329000000000050000000000000	0.137648108045476558000000000000
6.400000000000000350000000000000	7.912323999999999910000000000000	0.861254348851555384000000000000
6.600000000000001420000000000000	7.919848000000000000000000000000	0.170156483279811255000000000000
6.800000000000000710000000000000	7.926713999999999590000000000000	0.382437670972475274000000000000
7.000000000000000000000000000000	7.928505000000000350000000000000	0.917930666863028710000000000000
7.200000000000001060000000000000	7.943279999999999670000000000000	0.923717438805408908000000000000
7.400000000000000350000000000000	7.950457000000000100000000000000	0.805456763647659946000000000000
7.600000000000001420000000000000	7.959735000000000220000000000000	0.909694680765516850000000000000
7.800000000000000710000000000000	7.969445000000000330000000000000	0.537875129392000550000000000000
8.000000000000000000000000000000	7.978837000000000400000000000000	0.729664110560123813000000000000
