# Supplementary material for: Ferromagnetism modulation by ultralow current in a two-dimensional polycrystalline molybdenum disulphide atomic layered structure
Source: Sci Rep. 2022 Oct 13;12:17199. doi: 10.1038/s41598-022-22113-3 (PMC9562137; doi:10.1038/s41598-022-22113-3)
Supplement: Supplementary file 2 — Supplementary Information. [file 41598_2022_22113_MOESM2_ESM.zip › Supplementary file/Raw Data/PerpMag-PosiCurr/20211118-113902-D048-2-4K-batch-perp-Major-MagField.csv]

Magnetic (T)	MagnetoVoltage (V)	MagnetoVoltage2 (V)
8.000000000000000000000000000000	20.661870000000000400000000000000	0.043423143286137833000000000000
7.799999999999999820000000000000	18.326619999999998300000000000000	0.580032614848413841000000000000
7.599999999999999640000000000000	23.554899999999999900000000000000	0.632027465054609827000000000000
7.400000000000000350000000000000	25.128849999999999900000000000000	0.062406261019953390700000000000
7.200000000000000170000000000000	25.761730000000000000000000000000	0.576669045142695458000000000000
7.000000000000000000000000000000	25.954129999999999200000000000000	0.035562616795667523200000000000
6.799999999999999820000000000000	26.023569999999999400000000000000	0.482994616889847350000000000000
6.599999999999999640000000000000	26.037639999999999700000000000000	0.444843197052622541000000000000
6.400000000000000350000000000000	26.046559999999999500000000000000	0.457260286240807501000000000000
6.200000000000000180000000000000	26.021129999999999400000000000000	0.443828903322180057000000000000
6.000000000000000000000000000000	26.001169999999998300000000000000	0.676388782348795292000000000000
5.799999999999999820000000000000	25.981739999999998500000000000000	0.150003603222665482000000000000
5.599999999999999640000000000000	25.959849999999999400000000000000	0.044850285746511620000000000000
5.400000000000000350000000000000	25.948969999999999200000000000000	0.359409959410031288000000000000
5.199999999999999290000000000000	25.903289999999998400000000000000	0.036800376512547972000000000000
5.000000000000000000000000000000	25.873020000000000300000000000000	0.940877770678596459000000000000
4.799999999999999820000000000000	25.844480000000000800000000000000	0.641116456446781280000000000000
4.599999999999999640000000000000	25.812310000000000100000000000000	0.567520489627877822000000000000
4.400000000000000350000000000000	25.794609999999998700000000000000	0.608722564366145580000000000000
4.199999999999999290000000000000	25.746099999999998400000000000000	0.169176547004274314000000000000
4.000000000000000000000000000000	25.710409999999999500000000000000	0.575736260747965467000000000000
3.799999999999999820000000000000	25.674939999999999400000000000000	0.018378756687944974900000000000
3.599999999999999640000000000000	25.638470000000001600000000000000	0.194120098845245392000000000000
3.399999999999999470000000000000	25.600319999999999900000000000000	0.695506785359301993000000000000
3.199999999999999290000000000000	25.559909999999998600000000000000	0.710259978970679606000000000000
3.000000000000000000000000000000	25.538239999999998300000000000000	0.376174104009216026000000000000
2.799999999999999820000000000000	25.496449999999999400000000000000	0.298508014221961382000000000000
2.599999999999999640000000000000	25.453869999999998400000000000000	0.695111955951674742000000000000
2.399999999999999470000000000000	25.413979999999998700000000000000	0.439420064750782657000000000000
2.199999999999999290000000000000	25.375139999999998200000000000000	0.822923598255030586000000000000
2.000000000000000000000000000000	25.341039999999999500000000000000	0.937122448748443526000000000000
1.799999999999999820000000000000	25.311820000000000900000000000000	0.140486583478547367000000000000
1.599999999999999640000000000000	25.287539999999999900000000000000	0.722387296717653449000000000000
1.399999999999999470000000000000	25.272970000000000800000000000000	0.549247478256869037000000000000
1.199999999999999290000000000000	25.258890000000000900000000000000	0.042369755332416936300000000000
1.000000000000000000000000000000	25.245460000000001300000000000000	0.027476971752692369600000000000
0.799999999999999822000000000000	25.226030000000001500000000000000	0.697192714706077021000000000000
0.599999999999999645000000000000	25.205529999999999500000000000000	0.796398851993866619000000000000
0.399999999999999467000000000000	25.180029999999998600000000000000	0.371133958453359280000000000000
0.199999999999999289000000000000	25.137740000000000800000000000000	0.152865054431829961000000000000
0.000000000000000000000000000000	25.058610000000001600000000000000	0.922592890714384328000000000000
-0.200000000000001066000000000000	24.943419999999999700000000000000	0.299473202016726336000000000000
-0.400000000000000355000000000000	24.888529999999999400000000000000	0.322954712257568888000000000000
-0.599999999999999645000000000000	24.902139999999999300000000000000	0.644827627405284209000000000000
-0.800000000000000710000000000000	24.941710000000000500000000000000	0.552315912656349717000000000000
-1.000000000000000000000000000000	24.989360000000001300000000000000	0.248408280996284869000000000000
-1.200000000000001070000000000000	25.042639999999998700000000000000	0.107089628123721914000000000000
-1.400000000000000350000000000000	25.093260000000000800000000000000	0.721671926502346128000000000000
-1.600000000000001420000000000000	25.129329999999999500000000000000	0.442652690699831597000000000000
-1.800000000000000710000000000000	25.182230000000000500000000000000	0.000297424481494612536000000000
-2.000000000000000000000000000000	25.228660000000001400000000000000	0.272633978140484956000000000000
-2.200000000000001060000000000000	25.259899999999998200000000000000	0.930167206403904156000000000000
-2.400000000000000350000000000000	25.294200000000000000000000000000	0.312250897700431462000000000000
-2.600000000000001420000000000000	25.302689999999998300000000000000	0.853091908754242567000000000000
-2.800000000000000710000000000000	25.331849999999999300000000000000	0.601608890454024436000000000000
-3.000000000000000000000000000000	25.352219999999999100000000000000	0.675479127813467972000000000000
-3.200000000000001060000000000000	25.363559999999999600000000000000	0.853151722783442867000000000000
-3.400000000000000350000000000000	25.371639999999999300000000000000	0.803409475442048659000000000000
-3.600000000000001420000000000000	25.381460000000000600000000000000	0.631867344967540045000000000000
-3.800000000000000710000000000000	25.394739999999998700000000000000	0.201929364903755015000000000000
-4.000000000000000000000000000000	25.406900000000000200000000000000	0.436118213883965655000000000000
-4.200000000000001060000000000000	25.426230000000000300000000000000	0.080427133499064051900000000000
-4.400000000000000350000000000000	25.445430000000001800000000000000	0.998854528273052211000000000000
-4.600000000000001420000000000000	25.472840000000001500000000000000	0.697516582304623878000000000000
-4.800000000000000710000000000000	25.496890000000000500000000000000	0.193658213342816854000000000000
-5.000000000000000000000000000000	25.522200000000001500000000000000	0.392576909719378086000000000000
-5.200000000000001060000000000000	25.550989999999998700000000000000	0.118350239575351956000000000000
-5.400000000000000350000000000000	25.584160000000000700000000000000	0.895041115751849192000000000000
-5.600000000000001420000000000000	25.612079999999998800000000000000	0.488049631237352566000000000000
-5.800000000000000710000000000000	25.643370000000000900000000000000	0.504591183545351818000000000000
-6.000000000000000000000000000000	25.675679999999999800000000000000	0.545929630915055419000000000000
-6.200000000000001060000000000000	25.710000000000000800000000000000	0.992269706426638365000000000000
-6.400000000000000350000000000000	25.735209999999998600000000000000	0.096650367123967129200000000000
-6.600000000000001420000000000000	25.766480000000001400000000000000	0.690211689793696514000000000000
-6.800000000000000710000000000000	25.797730000000001400000000000000	0.938013463984728402000000000000
-7.000000000000000000000000000000	25.827020000000001000000000000000	0.152689462447058721000000000000
-7.200000000000001060000000000000	25.861679999999999800000000000000	0.970042640646474607000000000000
-7.400000000000000350000000000000	25.891870000000000800000000000000	0.247312071164357272000000000000
-7.600000000000001420000000000000	25.921199999999998900000000000000	0.210383508491616134000000000000
-7.800000000000000710000000000000	25.955030000000000700000000000000	0.222171175015227540000000000000
-8.000000000000000000000000000000	25.982250000000000500000000000000	0.959985513840603044000000000000
-8.000000000000000000000000000000	26.026509999999998200000000000000	0.130552333959351063000000000000
-7.799999999999999820000000000000	26.042059999999999300000000000000	0.886025333558766559000000000000
-7.599999999999999640000000000000	26.053679999999999900000000000000	0.187780102073476840000000000000
-7.400000000000000350000000000000	26.066590000000001500000000000000	0.308772035017536250000000000000
-7.200000000000000170000000000000	26.073799999999998500000000000000	0.062747049402029686500000000000
-7.000000000000000000000000000000	26.072199999999998700000000000000	0.110352003055963266000000000000
-6.799999999999999820000000000000	26.068680000000000500000000000000	0.839879004144185037000000000000
-6.599999999999999640000000000000	26.066420000000000800000000000000	0.316409174233916568000000000000
-6.400000000000000350000000000000	26.062310000000000100000000000000	0.881264783633382009000000000000
-6.200000000000000180000000000000	26.049739999999999900000000000000	0.659132946722144286000000000000
-6.000000000000000000000000000000	26.036999999999999000000000000000	0.353388332738098665000000000000
-5.799999999999999820000000000000	26.018959999999999800000000000000	0.996620590156092612000000000000
-5.599999999999999640000000000000	26.005230000000000900000000000000	0.433966888333593426000000000000
-5.400000000000000350000000000000	25.990649999999998700000000000000	0.872827845748528563000000000000
-5.199999999999999290000000000000	25.967530000000000000000000000000	0.132910538965426150000000000000
-5.000000000000000000000000000000	25.943850000000001200000000000000	0.779165236186351695000000000000
-4.799999999999999820000000000000	25.922270000000001000000000000000	0.675323510324388643000000000000
-4.599999999999999640000000000000	25.891369999999998400000000000000	0.519360746161361408000000000000
-4.400000000000000350000000000000	25.858529999999998200000000000000	0.050631309928774292900000000000
-4.199999999999999290000000000000	25.822299999999998500000000000000	0.175049581980526447000000000000
-4.000000000000000000000000000000	25.790259999999999900000000000000	0.825902636998409711000000000000
-3.799999999999999820000000000000	25.752279999999998900000000000000	0.563518551718934502000000000000
-3.599999999999999640000000000000	25.712980000000001700000000000000	0.165780167274530266000000000000
-3.399999999999999470000000000000	25.673349999999999200000000000000	0.291929451185136246000000000000
-3.199999999999999290000000000000	25.632280000000001500000000000000	0.491311542629961018000000000000
-3.000000000000000000000000000000	25.594599999999999800000000000000	0.875083848721858848000000000000
-2.799999999999999820000000000000	25.557310000000001100000000000000	0.019975537699828738200000000000
-2.599999999999999640000000000000	25.514929999999999600000000000000	0.507684771564143711000000000000
-2.399999999999999470000000000000	25.477949999999999900000000000000	0.395132949971343406000000000000
-2.199999999999999290000000000000	25.438510000000000800000000000000	0.067192835791319849300000000000
-2.000000000000000000000000000000	25.405169999999998200000000000000	0.782498955601504731000000000000
-1.799999999999999820000000000000	25.373080000000001600000000000000	0.687197652923840829000000000000
-1.599999999999999640000000000000	25.350229999999999800000000000000	0.025682705458539789600000000000
-1.399999999999999470000000000000	25.324010000000001200000000000000	0.900683861921385498000000000000
-1.199999999999999290000000000000	25.307520000000000200000000000000	0.865058253160717605000000000000
-1.000000000000000000000000000000	25.289020000000000700000000000000	0.539749320740744665000000000000
-0.799999999999999822000000000000	25.268660000000000500000000000000	0.588279179932750029000000000000
-0.599999999999999645000000000000	25.244129999999998400000000000000	0.765438999596735892000000000000
-0.399999999999999467000000000000	25.206399999999998600000000000000	0.837661284719706356000000000000
-0.199999999999999289000000000000	25.154990000000001500000000000000	0.311147384159893736000000000000
0.000000000000000000000000000000	25.091760000000000700000000000000	0.910933554529211209000000000000
0.200000000000001066000000000000	25.021619999999998600000000000000	0.768130120180674614000000000000
0.400000000000000355000000000000	24.980029999999999300000000000000	0.504176076622773195000000000000
0.599999999999999645000000000000	24.995029999999999800000000000000	0.941913055298926327000000000000
0.800000000000000710000000000000	25.042419999999999900000000000000	0.193712045017677692000000000000
1.000000000000000000000000000000	25.092990000000000300000000000000	0.427399092924351631000000000000
1.200000000000001070000000000000	25.144249999999999500000000000000	0.400738472979388138000000000000
1.400000000000000350000000000000	25.187799999999999300000000000000	0.249177317464218895000000000000
1.600000000000001420000000000000	25.229959999999998400000000000000	0.808222636629759350000000000000
1.800000000000000710000000000000	25.269970000000000700000000000000	0.680005853494533685000000000000
2.000000000000000000000000000000	25.308779999999998700000000000000	0.491286199392617640000000000000
2.200000000000001060000000000000	25.341699999999999400000000000000	0.068394301842789495500000000000
2.400000000000000350000000000000	25.361910000000001700000000000000	0.946000534847482255000000000000
2.600000000000001420000000000000	25.382000000000001400000000000000	0.261739186719743611000000000000
2.800000000000000710000000000000	25.394960000000001100000000000000	0.458270916051058297000000000000
3.000000000000000000000000000000	25.407080000000000500000000000000	0.322301310390121110000000000000
3.200000000000001060000000000000	25.414729999999998700000000000000	0.302440586504976405000000000000
3.400000000000000350000000000000	25.422489999999999800000000000000	0.147562768908805708000000000000
3.600000000000001420000000000000	25.431370000000001100000000000000	0.450574081173707341000000000000
3.800000000000000710000000000000	25.442380000000000000000000000000	0.673437766015594352000000000000
4.000000000000000000000000000000	25.457589999999999700000000000000	0.961080029910671651000000000000
4.200000000000001060000000000000	25.476440000000000200000000000000	0.155176706675291598000000000000
4.400000000000000350000000000000	25.495999999999998600000000000000	0.510855312161116903000000000000
4.600000000000001420000000000000	25.521830000000001300000000000000	0.250466723665018875000000000000
4.800000000000000710000000000000	25.550709999999998700000000000000	0.980180567350544818000000000000
5.000000000000000000000000000000	25.564090000000000200000000000000	0.385715778738268788000000000000
5.200000000000001060000000000000	25.603380000000001300000000000000	0.109459408617575527000000000000
5.400000000000000350000000000000	25.637419999999998700000000000000	0.437109559898162248000000000000
5.600000000000001420000000000000	25.669660000000000300000000000000	0.561283969186172182000000000000
5.800000000000000710000000000000	25.698560000000000500000000000000	0.235327028539004335000000000000
6.000000000000000000000000000000	25.718280000000000000000000000000	0.054293898036005705500000000000
6.200000000000001060000000000000	25.762630000000001500000000000000	0.792461821375929798000000000000
6.400000000000000350000000000000	25.797820000000001500000000000000	0.319367013764787266000000000000
6.600000000000001420000000000000	25.834879999999998300000000000000	0.161319272256100321000000000000
6.800000000000000710000000000000	25.867940000000000800000000000000	0.048957695902889675200000000000
7.000000000000000000000000000000	25.887460000000000800000000000000	0.709601636438854211000000000000
7.200000000000001060000000000000	25.935870000000001300000000000000	0.172690892034774279000000000000
7.400000000000000350000000000000	25.967099999999998500000000000000	0.353498209105696848000000000000
7.600000000000001420000000000000	25.997240000000001400000000000000	0.120409924636019072000000000000
7.800000000000000710000000000000	26.031130000000001000000000000000	0.568201720626245743000000000000
8.000000000000000000000000000000	26.062629999999998600000000000000	0.073530608327937896400000000000
