# Supplementary material for: Ferromagnetism modulation by ultralow current in a two-dimensional polycrystalline molybdenum disulphide atomic layered structure
Source: Sci Rep. 2022 Oct 13;12:17199. doi: 10.1038/s41598-022-22113-3 (PMC9562137; doi:10.1038/s41598-022-22113-3)
Supplement: Supplementary file 2 — Supplementary Information. [file 41598_2022_22113_MOESM2_ESM.zip › Supplementary file/Raw Data/PerpMag-PosiCurr/20211118-114217-D048-2-4K-batch-perp-Major-MagField.csv]

Magnetic (T)	MagnetoVoltage (V)	MagnetoVoltage2 (V)
8.000000000000000000000000000000	35.747849999999999700000000000000	0.369442377286653967000000000000
7.799999999999999820000000000000	35.745680000000000100000000000000	0.603115857133986299000000000000
7.599999999999999640000000000000	35.732120000000001900000000000000	0.157078392936492506000000000000
7.400000000000000350000000000000	35.733780000000003000000000000000	0.716124429298527598000000000000
7.200000000000000170000000000000	35.689549999999997000000000000000	0.551351270688010597000000000000
7.000000000000000000000000000000	35.670050000000003300000000000000	0.223833118967021072000000000000
6.799999999999999820000000000000	35.649059999999998600000000000000	0.981692546327184390000000000000
6.599999999999999640000000000000	35.628940000000000000000000000000	0.926905120779291325000000000000
6.400000000000000350000000000000	35.616039999999998100000000000000	0.016937910125135680100000000000
6.200000000000000180000000000000	35.570509999999998700000000000000	0.717480668287462486000000000000
6.000000000000000000000000000000	35.541159999999997800000000000000	0.920332122558303989000000000000
5.799999999999999820000000000000	35.505139999999997200000000000000	0.519337442339212529000000000000
5.599999999999999640000000000000	35.466189999999997400000000000000	0.086316903983991277700000000000
5.400000000000000350000000000000	35.445819999999997600000000000000	0.387531285657314317000000000000
5.199999999999999290000000000000	35.386220000000001500000000000000	0.897292015085148442000000000000
5.000000000000000000000000000000	35.346580000000003000000000000000	0.263959422731018467000000000000
4.799999999999999820000000000000	35.302219999999998400000000000000	0.090574559036400881200000000000
4.599999999999999640000000000000	35.257469999999997800000000000000	0.383374319935767982000000000000
4.400000000000000350000000000000	35.232359999999999900000000000000	0.961590337355821778000000000000
4.199999999999999290000000000000	35.157980000000002000000000000000	0.351914022831109285000000000000
4.000000000000000000000000000000	35.100909999999998900000000000000	0.838971822666376266000000000000
3.799999999999999820000000000000	35.050739999999997500000000000000	0.941026840338877290000000000000
3.599999999999999640000000000000	34.996229999999997000000000000000	0.651257613318391604000000000000
3.399999999999999470000000000000	34.938879999999997500000000000000	0.010872212421308091700000000000
3.199999999999999290000000000000	34.878779999999999000000000000000	0.799857455985964805000000000000
3.000000000000000000000000000000	34.844679999999996700000000000000	0.711553389534630654000000000000
2.799999999999999820000000000000	34.789450000000002200000000000000	0.428129867601062752000000000000
2.599999999999999640000000000000	34.727290000000003500000000000000	0.018413385989402897300000000000
2.399999999999999470000000000000	34.668160000000000300000000000000	0.447630046420230299000000000000
2.199999999999999290000000000000	34.605780000000002800000000000000	0.838368068823126311000000000000
2.000000000000000000000000000000	34.545540000000002600000000000000	0.746369684288510249000000000000
1.799999999999999820000000000000	34.482489999999998500000000000000	0.701217746098528938000000000000
1.599999999999999640000000000000	34.431260000000001700000000000000	0.562096975221171524000000000000
1.399999999999999470000000000000	34.383479999999998700000000000000	0.408854956006773129000000000000
1.199999999999999290000000000000	34.344329999999999300000000000000	0.250934568042236350000000000000
1.000000000000000000000000000000	34.303489999999996500000000000000	0.514967445044153038000000000000
0.799999999999999822000000000000	34.257959999999997100000000000000	0.830353612672376506000000000000
0.599999999999999645000000000000	34.200890000000001100000000000000	0.874783042210875550000000000000
0.399999999999999467000000000000	34.119450000000000500000000000000	0.308008374937570828000000000000
0.199999999999999289000000000000	34.029370000000000100000000000000	0.567773909437497615000000000000
0.000000000000000000000000000000	33.901040000000001800000000000000	0.359725334110829298000000000000
-0.200000000000001066000000000000	33.730330000000002100000000000000	0.471235573574936062000000000000
-0.400000000000000355000000000000	33.584069999999997000000000000000	0.176234239272703874000000000000
-0.599999999999999645000000000000	33.579799999999998700000000000000	0.740747116216390999000000000000
-0.800000000000000710000000000000	33.657189999999999900000000000000	0.100630761121692336000000000000
-1.000000000000000000000000000000	33.759129999999999000000000000000	0.050784810366300003900000000000
-1.200000000000001070000000000000	33.859659999999998100000000000000	0.731947204909041638000000000000
-1.400000000000000350000000000000	33.956569999999999200000000000000	0.374620072713458096000000000000
-1.600000000000001420000000000000	34.048909999999999300000000000000	0.390612185205280182000000000000
-1.800000000000000710000000000000	34.151069999999997100000000000000	0.264465844365413538000000000000
-2.000000000000000000000000000000	34.234360000000002300000000000000	0.737237781363016431000000000000
-2.200000000000001060000000000000	34.308799999999997900000000000000	0.280696225411872113000000000000
-2.400000000000000350000000000000	34.376680000000000300000000000000	0.824967751024431983000000000000
-2.600000000000001420000000000000	34.408560000000001300000000000000	0.370497030780408298000000000000
-2.800000000000000710000000000000	34.465840000000000000000000000000	0.598829801621399316000000000000
-3.000000000000000000000000000000	34.499920000000003000000000000000	0.212986313584298870000000000000
-3.200000000000001060000000000000	34.528770000000001500000000000000	0.687904308680379994000000000000
-3.400000000000000350000000000000	34.557720000000003300000000000000	0.270809172011603039000000000000
-3.600000000000001420000000000000	34.587220000000002000000000000000	0.670713219215099077000000000000
-3.800000000000000710000000000000	34.614960000000003500000000000000	0.213268502514719627000000000000
-4.000000000000000000000000000000	34.646490000000000000000000000000	0.794150698105922315000000000000
-4.200000000000001060000000000000	34.682609999999996800000000000000	0.984334795971649523000000000000
-4.400000000000000350000000000000	34.719450000000001900000000000000	0.519524785093764763000000000000
-4.600000000000001420000000000000	34.756749999999996700000000000000	0.955800063019475954000000000000
-4.800000000000000710000000000000	34.796219999999998100000000000000	0.925484419205445663000000000000
-5.000000000000000000000000000000	34.835799999999999000000000000000	0.786839085473819866000000000000
-5.200000000000001060000000000000	34.877740000000002800000000000000	0.851329208241311974000000000000
-5.400000000000000350000000000000	34.922660000000000500000000000000	0.749031890099565611000000000000
-5.600000000000001420000000000000	34.968240000000001500000000000000	0.853486794859445674000000000000
-5.800000000000000710000000000000	35.008290000000002300000000000000	0.357637337897473984000000000000
-6.000000000000000000000000000000	35.049840000000003200000000000000	0.311109113601105491000000000000
-6.200000000000001060000000000000	35.096200000000003100000000000000	0.050189257775263174100000000000
-6.400000000000000350000000000000	35.136929999999999500000000000000	0.628406807133292333000000000000
-6.600000000000001420000000000000	35.171840000000003100000000000000	0.682991568360675094000000000000
-6.800000000000000710000000000000	35.219349999999998600000000000000	0.569185848467193001000000000000
-7.000000000000000000000000000000	35.262810000000001700000000000000	0.777919275212908268000000000000
-7.200000000000001060000000000000	35.308689999999998600000000000000	0.113055055479870159000000000000
-7.400000000000000350000000000000	35.343829999999996900000000000000	0.372353137230300168000000000000
-7.600000000000001420000000000000	35.384120000000002900000000000000	0.094418143295997403200000000000
-7.800000000000000710000000000000	35.425460000000001000000000000000	0.674204964531057715000000000000
-8.000000000000000000000000000000	35.468710000000001500000000000000	0.899057583121275927000000000000
-8.000000000000000000000000000000	35.540680000000001800000000000000	0.101847266031404260000000000000
-7.799999999999999820000000000000	35.574010000000001200000000000000	0.909194779606218750000000000000
-7.599999999999999640000000000000	35.579599999999999200000000000000	0.048960835854150230900000000000
-7.400000000000000350000000000000	35.576889999999998800000000000000	0.136499837655101430000000000000
-7.200000000000000170000000000000	35.575740000000003200000000000000	0.347796196917647515000000000000
-7.000000000000000000000000000000	35.566000000000002500000000000000	0.518394422602523885000000000000
-6.799999999999999820000000000000	35.556229999999999300000000000000	0.206621798030770520000000000000
-6.599999999999999640000000000000	35.550860000000000100000000000000	0.297878965000343054000000000000
-6.400000000000000350000000000000	35.533099999999997400000000000000	0.383331712793195889000000000000
-6.200000000000000180000000000000	35.514420000000001200000000000000	0.365626678216775303000000000000
-6.000000000000000000000000000000	35.491250000000000800000000000000	0.682136594457804279000000000000
-5.799999999999999820000000000000	35.471449999999997200000000000000	0.329840915920506239000000000000
-5.599999999999999640000000000000	35.444420000000000900000000000000	0.838201844718834188000000000000
-5.400000000000000350000000000000	35.413089999999996800000000000000	0.950472761900161944000000000000
-5.199999999999999290000000000000	35.383899999999997000000000000000	0.623543596980355552000000000000
-5.000000000000000000000000000000	35.347619999999999100000000000000	0.257913804221180598000000000000
-4.799999999999999820000000000000	35.310099999999998500000000000000	0.646778540332924034000000000000
-4.599999999999999640000000000000	35.274180000000001200000000000000	0.009302957468382944130000000000
-4.400000000000000350000000000000	35.233559999999997100000000000000	0.402960169310645266000000000000
-4.199999999999999290000000000000	35.186039999999998400000000000000	0.217338047935463852000000000000
-4.000000000000000000000000000000	35.137309999999999400000000000000	0.181906535753392884000000000000
-3.799999999999999820000000000000	35.088389999999996800000000000000	0.954771845717881984000000000000
-3.599999999999999640000000000000	35.043430000000000700000000000000	0.526026730026036615000000000000
-3.399999999999999470000000000000	34.985210000000002100000000000000	0.310890833699774882000000000000
-3.199999999999999290000000000000	34.924120000000002000000000000000	0.789649582595099098000000000000
-3.000000000000000000000000000000	34.864029999999999600000000000000	0.815721443298744742000000000000
-2.799999999999999820000000000000	34.810169999999999400000000000000	0.428548227167179219000000000000
-2.599999999999999640000000000000	34.741230000000001600000000000000	0.627750283342683790000000000000
-2.399999999999999470000000000000	34.678489999999996500000000000000	0.773663250726316809000000000000
-2.199999999999999290000000000000	34.621169999999999300000000000000	0.656657218316020419000000000000
-2.000000000000000000000000000000	34.553669999999996800000000000000	0.104197534941889103000000000000
-1.799999999999999820000000000000	34.498170000000001800000000000000	0.368991919533190105000000000000
-1.599999999999999640000000000000	34.444809999999996800000000000000	0.234563383697783845000000000000
-1.399999999999999470000000000000	34.397910000000003100000000000000	0.464461389371095823000000000000
-1.199999999999999290000000000000	34.348959999999998100000000000000	0.256890742109441073000000000000
-1.000000000000000000000000000000	34.284869999999997900000000000000	0.603976557818288739000000000000
-0.799999999999999822000000000000	34.211570000000001800000000000000	0.395605889648316333000000000000
-0.599999999999999645000000000000	34.125410000000002200000000000000	0.900393343407940083000000000000
-0.399999999999999467000000000000	34.037149999999996900000000000000	0.510087194390579812000000000000
-0.199999999999999289000000000000	33.947229999999997600000000000000	0.642337458657937343000000000000
0.000000000000000000000000000000	33.863109999999998900000000000000	0.383023397693099454000000000000
0.200000000000001066000000000000	33.749580000000001700000000000000	0.739895299087222957000000000000
0.400000000000000355000000000000	33.664509999999999900000000000000	0.974584030354009645000000000000
0.599999999999999645000000000000	33.692070000000001000000000000000	0.175582445940879683000000000000
0.800000000000000710000000000000	33.792110000000001000000000000000	0.704732131442452836000000000000
1.000000000000000000000000000000	33.905079999999998100000000000000	0.219391866056199536000000000000
1.200000000000001070000000000000	34.006740000000000600000000000000	0.288995127748607361000000000000
1.400000000000000350000000000000	34.101660000000002500000000000000	0.607723875521480439000000000000
1.600000000000001420000000000000	34.186790000000002000000000000000	0.637707418743149956000000000000
1.800000000000000710000000000000	34.272539999999999300000000000000	0.588645466480028356000000000000
2.000000000000000000000000000000	34.357179999999999600000000000000	0.691499740654867967000000000000
2.200000000000001060000000000000	34.428539999999998100000000000000	0.183768893990919890000000000000
2.400000000000000350000000000000	34.486690000000002900000000000000	0.411411691854197681000000000000
2.600000000000001420000000000000	34.530720000000002300000000000000	0.842543215740002127000000000000
2.800000000000000710000000000000	34.568660000000001300000000000000	0.188947199150902856000000000000
3.000000000000000000000000000000	34.601160000000000100000000000000	0.269680682874436695000000000000
3.200000000000001060000000000000	34.631700000000002100000000000000	0.300415039461559008000000000000
3.400000000000000350000000000000	34.657750000000000000000000000000	0.737694612649644643000000000000
3.600000000000001420000000000000	34.681019999999996600000000000000	0.630844140640766104000000000000
3.800000000000000710000000000000	34.711419999999996800000000000000	0.790142670193072050000000000000
4.000000000000000000000000000000	34.741909999999997200000000000000	0.004517249164651016000000000000
4.200000000000001060000000000000	34.774790000000003000000000000000	0.359003600755716024000000000000
4.400000000000000350000000000000	34.816519999999997000000000000000	0.863388134553938036000000000000
4.600000000000001420000000000000	34.854579999999998500000000000000	0.830760753637393545000000000000
4.800000000000000710000000000000	34.899970000000003200000000000000	0.410249885906259104000000000000
5.000000000000000000000000000000	34.933630000000000800000000000000	0.671655961546441804000000000000
5.200000000000001060000000000000	34.978450000000002200000000000000	0.617633917788347864000000000000
5.400000000000000350000000000000	35.018030000000003100000000000000	0.681467780143637292000000000000
5.600000000000001420000000000000	35.057529999999999800000000000000	0.184405655068404783000000000000
5.800000000000000710000000000000	35.106529999999999300000000000000	0.177789741039614979000000000000
6.000000000000000000000000000000	35.139690000000001600000000000000	0.932692635307075357000000000000
6.200000000000001060000000000000	35.188589999999997800000000000000	0.051226661992443300900000000000
6.400000000000000350000000000000	35.233550000000001000000000000000	0.432710910834575912000000000000
6.600000000000001420000000000000	35.281539999999999700000000000000	0.759694745946673855000000000000
6.800000000000000710000000000000	35.322569999999998900000000000000	0.815913136756769130000000000000
7.000000000000000000000000000000	35.355089999999997000000000000000	0.483544534974501783000000000000
7.200000000000001060000000000000	35.404200000000003000000000000000	0.643687071937476984000000000000
7.400000000000000350000000000000	35.437260000000002000000000000000	0.038080186845858232700000000000
7.600000000000001420000000000000	35.490819999999999300000000000000	0.034465260315316825800000000000
7.800000000000000710000000000000	35.528709999999996700000000000000	0.317698312452897369000000000000
8.000000000000000000000000000000	35.555030000000002100000000000000	0.075105672268598322500000000000
