# Supplementary material for: Ferromagnetism modulation by ultralow current in a two-dimensional polycrystalline molybdenum disulphide atomic layered structure
Source: Sci Rep. 2022 Oct 13;12:17199. doi: 10.1038/s41598-022-22113-3 (PMC9562137; doi:10.1038/s41598-022-22113-3)
Supplement: Supplementary file 2 — Supplementary Information. [file 41598_2022_22113_MOESM2_ESM.zip › Supplementary file/Raw Data/PerpMag-PosiCurr/20211118-115833-D048-2-4K-batch-perp-Major-MagField.csv]

Magnetic (T)	MagnetoVoltage (V)	MagnetoVoltage2 (V)
8.000000000000000000000000000000	117.451400000000007000000000000000	0.446710896346829589000000000000
7.799999999999999820000000000000	117.460700000000003000000000000000	0.619651649325441589000000000000
7.599999999999999640000000000000	117.396699999999996000000000000000	0.242426284479849929000000000000
7.400000000000000350000000000000	117.246499999999997000000000000000	0.632871813979087872000000000000
7.200000000000000170000000000000	117.348900000000000000000000000000	0.577406610399901821000000000000
7.000000000000000000000000000000	117.227699999999999000000000000000	0.547775890499599516000000000000
6.799999999999999820000000000000	117.099199999999996000000000000000	0.131122323475455937000000000000
6.599999999999999640000000000000	117.079999999999998000000000000000	0.417349461384103559000000000000
6.400000000000000350000000000000	116.951400000000007000000000000000	0.151347393167655664000000000000
6.200000000000000180000000000000	116.898499999999998000000000000000	0.774031377211169102000000000000
6.000000000000000000000000000000	116.773600000000002000000000000000	0.582972029340451114000000000000
5.799999999999999820000000000000	116.689999999999998000000000000000	0.503913337531840089000000000000
5.599999999999999640000000000000	116.543300000000002000000000000000	0.882495284289483539000000000000
5.400000000000000350000000000000	116.421099999999995000000000000000	0.899869301504299557000000000000
5.199999999999999290000000000000	116.308400000000006000000000000000	0.225815930587527136000000000000
5.000000000000000000000000000000	116.167900000000003000000000000000	0.229964620515638485000000000000
4.799999999999999820000000000000	116.036600000000007000000000000000	0.449080884000857106000000000000
4.599999999999999640000000000000	115.895200000000003000000000000000	0.107627478742969185000000000000
4.400000000000000350000000000000	115.716899999999995000000000000000	0.240753284835853121000000000000
4.199999999999999290000000000000	115.599100000000007000000000000000	0.591984475202881333000000000000
4.000000000000000000000000000000	115.406000000000006000000000000000	0.027197404848203099400000000000
3.799999999999999820000000000000	115.277100000000004000000000000000	0.944445599451203543000000000000
3.599999999999999640000000000000	115.110699999999994000000000000000	0.745237837590865926000000000000
3.399999999999999470000000000000	114.921999999999997000000000000000	0.762272835241081026000000000000
3.199999999999999290000000000000	114.728499999999997000000000000000	0.067455327937141706900000000000
3.000000000000000000000000000000	114.513400000000004000000000000000	0.504398046175618564000000000000
2.799999999999999820000000000000	114.322299999999998000000000000000	0.107039199972651877000000000000
2.599999999999999640000000000000	114.127799999999993000000000000000	0.443601794208020816000000000000
2.399999999999999470000000000000	113.935400000000001000000000000000	0.281820367070442668000000000000
2.199999999999999290000000000000	113.773200000000003000000000000000	0.218688048689931858000000000000
2.000000000000000000000000000000	113.545400000000001000000000000000	0.055840696919259302800000000000
1.799999999999999820000000000000	113.360900000000001000000000000000	0.001437238260681983350000000000
1.599999999999999640000000000000	113.182199999999994000000000000000	0.270659683691211850000000000000
1.399999999999999470000000000000	113.045800000000000000000000000000	0.489227203022505663000000000000
1.199999999999999290000000000000	112.869399999999999000000000000000	0.413575329527581914000000000000
1.000000000000000000000000000000	112.691100000000006000000000000000	0.420283913285318000000000000000
0.799999999999999822000000000000	112.519400000000004000000000000000	0.534791345866836742000000000000
0.599999999999999645000000000000	112.396900000000002000000000000000	0.393170305242412033000000000000
0.399999999999999467000000000000	112.320099999999996000000000000000	0.107707580147931692000000000000
0.199999999999999289000000000000	112.278499999999994000000000000000	0.689460158243259347000000000000
0.000000000000000000000000000000	112.251099999999994000000000000000	0.621739711915281767000000000000
-0.200000000000001066000000000000	112.184399999999996000000000000000	0.337513661124964948000000000000
-0.400000000000000355000000000000	112.113699999999994000000000000000	0.263122151402771731000000000000
-0.599999999999999645000000000000	112.157700000000005000000000000000	0.037447350751459218500000000000
-0.800000000000000710000000000000	112.180899999999994000000000000000	0.415296851078510443000000000000
-1.000000000000000000000000000000	112.301100000000005000000000000000	0.372681899448343679000000000000
-1.200000000000001070000000000000	112.433000000000007000000000000000	0.767095433842652552000000000000
-1.400000000000000350000000000000	112.599699999999998000000000000000	0.985640749158638085000000000000
-1.600000000000001420000000000000	112.839100000000002000000000000000	0.892574469540940996000000000000
-1.800000000000000710000000000000	112.964100000000002000000000000000	0.365935796673412916000000000000
-2.000000000000000000000000000000	113.135900000000006000000000000000	0.478869778845547544000000000000
-2.200000000000001060000000000000	113.325299999999998000000000000000	0.090924248222085335400000000000
-2.400000000000000350000000000000	113.493899999999996000000000000000	0.850198379061916976000000000000
-2.600000000000001420000000000000	113.705600000000004000000000000000	0.143884812632518816000000000000
-2.800000000000000710000000000000	113.821100000000001000000000000000	0.588781164706106974000000000000
-3.000000000000000000000000000000	113.950900000000004000000000000000	0.084448491194059283100000000000
-3.200000000000001060000000000000	114.117900000000006000000000000000	0.079300732805165807800000000000
-3.400000000000000350000000000000	114.271100000000004000000000000000	0.065508525967081565600000000000
-3.600000000000001420000000000000	114.419799999999995000000000000000	0.020900630352336691000000000000
-3.800000000000000710000000000000	114.562399999999997000000000000000	0.019163625380937965300000000000
-4.000000000000000000000000000000	114.732799999999997000000000000000	0.636020498611598928000000000000
-4.200000000000001060000000000000	114.898200000000003000000000000000	0.194757017943820720000000000000
-4.400000000000000350000000000000	115.043999999999997000000000000000	0.813620703902774078000000000000
-4.600000000000001420000000000000	115.210599999999999000000000000000	0.846170973020356598000000000000
-4.800000000000000710000000000000	115.335300000000004000000000000000	0.530321221776039353000000000000
-5.000000000000000000000000000000	115.496099999999998000000000000000	0.309033505447811052000000000000
-5.200000000000001060000000000000	114.898600000000002000000000000000	0.407912360313989142000000000000
-5.400000000000000350000000000000	113.887799999999998000000000000000	0.543605015548683235000000000000
-5.600000000000001420000000000000	114.133399999999995000000000000000	0.869880786531031624000000000000
-5.800000000000000710000000000000	114.314400000000006000000000000000	0.247733886275558923000000000000
-6.000000000000000000000000000000	114.456199999999995000000000000000	0.227071622087014813000000000000
-6.200000000000001060000000000000	114.623599999999996000000000000000	0.503656884855121500000000000000
-6.400000000000000350000000000000	114.745599999999996000000000000000	0.539882459096029166000000000000
-6.600000000000001420000000000000	114.917599999999993000000000000000	0.363748212481050048000000000000
-6.800000000000000710000000000000	114.902500000000003000000000000000	0.604307182378652996000000000000
-7.000000000000000000000000000000	115.067800000000005000000000000000	0.179667806329796953000000000000
-7.200000000000001060000000000000	115.185199999999995000000000000000	0.747265777058446767000000000000
-7.400000000000000350000000000000	115.228600000000000000000000000000	0.612217328764307345000000000000
-7.600000000000001420000000000000	115.507199999999997000000000000000	0.637355772051886982000000000000
-7.800000000000000710000000000000	115.482600000000005000000000000000	0.810920515504945483000000000000
-8.000000000000000000000000000000	115.529600000000002000000000000000	0.011703205604149058400000000000
-8.000000000000000000000000000000	115.605699999999999000000000000000	0.788773667269099254000000000000
-7.799999999999999820000000000000	115.457300000000003000000000000000	0.026634649019426248600000000000
-7.599999999999999640000000000000	115.485900000000001000000000000000	0.356083735866781437000000000000
-7.400000000000000350000000000000	115.467200000000005000000000000000	0.113567403737085737000000000000
-7.200000000000000170000000000000	115.353600000000000000000000000000	0.193083502148470476000000000000
-7.000000000000000000000000000000	115.364999999999995000000000000000	0.614729319250187922000000000000
-6.799999999999999820000000000000	115.289199999999994000000000000000	0.246546883677823514000000000000
-6.599999999999999640000000000000	115.173299999999997000000000000000	0.427290500270049112000000000000
-6.400000000000000350000000000000	115.152299999999997000000000000000	0.799720362309622512000000000000
-6.200000000000000180000000000000	114.987799999999993000000000000000	0.759545640666973831000000000000
-6.000000000000000000000000000000	114.915499999999994000000000000000	0.170261393656206073000000000000
-5.799999999999999820000000000000	114.890299999999996000000000000000	0.281766960663442090000000000000
-5.599999999999999640000000000000	114.744900000000001000000000000000	0.461637006298825758000000000000
-5.400000000000000350000000000000	114.645300000000006000000000000000	0.437197688861130307000000000000
-5.199999999999999290000000000000	114.453800000000001000000000000000	0.634943476866294820000000000000
-5.000000000000000000000000000000	114.355500000000006000000000000000	0.367315737250904384000000000000
-4.799999999999999820000000000000	114.216999999999999000000000000000	0.853508750723266152000000000000
-4.599999999999999640000000000000	114.010000000000005000000000000000	0.960956545817353902000000000000
-4.400000000000000350000000000000	113.858500000000006000000000000000	0.854961069084895886000000000000
-4.199999999999999290000000000000	113.664400000000000000000000000000	0.458882610680308112000000000000
-4.000000000000000000000000000000	113.492000000000004000000000000000	0.679225616148824818000000000000
-3.799999999999999820000000000000	113.282600000000002000000000000000	0.886234229491038805000000000000
-3.599999999999999640000000000000	113.095600000000004000000000000000	0.017365889791675082100000000000
-3.399999999999999470000000000000	112.882800000000003000000000000000	0.919390820211098081000000000000
-3.199999999999999290000000000000	112.694900000000004000000000000000	0.873730836052698745000000000000
-3.000000000000000000000000000000	112.504000000000005000000000000000	0.565982304042871309000000000000
-2.799999999999999820000000000000	112.325100000000006000000000000000	0.809210057720616937000000000000
-2.599999999999999640000000000000	112.120400000000004000000000000000	0.154581298012150814000000000000
-2.399999999999999470000000000000	111.913100000000000000000000000000	0.935029030660059490000000000000
-2.199999999999999290000000000000	111.713399999999993000000000000000	0.146273900153929048000000000000
-2.000000000000000000000000000000	111.580299999999994000000000000000	0.095195891609279215100000000000
-1.799999999999999820000000000000	111.467100000000002000000000000000	0.950884615494481888000000000000
-1.599999999999999640000000000000	111.302099999999996000000000000000	0.381529649598268072000000000000
-1.399999999999999470000000000000	111.216600000000000000000000000000	0.490351897112268453000000000000
-1.199999999999999290000000000000	111.149600000000007000000000000000	0.119458188492881145000000000000
-1.000000000000000000000000000000	111.189199999999999000000000000000	0.142109538793049328000000000000
-0.799999999999999822000000000000	111.176500000000004000000000000000	0.890619654739238653000000000000
-0.599999999999999645000000000000	111.222700000000003000000000000000	0.475712822011338021000000000000
-0.399999999999999467000000000000	111.262799999999998000000000000000	0.481671454123219433000000000000
-0.199999999999999289000000000000	111.295699999999996000000000000000	0.515765869222534423000000000000
0.000000000000000000000000000000	111.301199999999994000000000000000	0.543161884386697880000000000000
0.200000000000001066000000000000	111.268799999999999000000000000000	0.165941012858862535000000000000
0.400000000000000355000000000000	111.314800000000005000000000000000	0.857664867189343649000000000000
0.599999999999999645000000000000	111.442200000000000000000000000000	0.452955727581269674000000000000
0.800000000000000710000000000000	111.588300000000004000000000000000	0.990743491618536920000000000000
1.000000000000000000000000000000	111.758499999999998000000000000000	0.711617721905038358000000000000
1.200000000000001070000000000000	111.995599999999996000000000000000	0.815455026919157610000000000000
1.400000000000000350000000000000	112.197299999999998000000000000000	0.886460205159476766000000000000
1.600000000000001420000000000000	112.391999999999996000000000000000	0.482447912754341734000000000000
1.800000000000000710000000000000	112.600200000000001000000000000000	0.186459108326061163000000000000
2.000000000000000000000000000000	112.790800000000004000000000000000	0.841925525142419362000000000000
2.200000000000001060000000000000	112.948999999999998000000000000000	0.203582038300551993000000000000
2.400000000000000350000000000000	113.109999999999999000000000000000	0.046663743561351722600000000000
2.600000000000001420000000000000	113.249099999999998000000000000000	0.617669747929440405000000000000
2.800000000000000710000000000000	113.371600000000001000000000000000	0.762452291186121789000000000000
3.000000000000000000000000000000	113.509699999999995000000000000000	0.496754013184658394000000000000
3.200000000000001060000000000000	113.645799999999994000000000000000	0.441358454248196530000000000000
3.400000000000000350000000000000	113.790000000000006000000000000000	0.115364700962699018000000000000
3.600000000000001420000000000000	113.925899999999998000000000000000	0.271851852462011490000000000000
3.800000000000000710000000000000	114.046199999999999000000000000000	0.363281614834054967000000000000
4.000000000000000000000000000000	114.188199999999995000000000000000	0.094668270221523798100000000000
4.200000000000001060000000000000	114.386700000000005000000000000000	0.911390306568678365000000000000
4.400000000000000350000000000000	114.513400000000004000000000000000	0.658661765312872904000000000000
4.600000000000001420000000000000	114.634500000000003000000000000000	0.050851214659433097200000000000
4.800000000000000710000000000000	114.781899999999993000000000000000	0.947751997939293433000000000000
5.000000000000000000000000000000	114.853999999999999000000000000000	0.599557564917728936000000000000
5.200000000000001060000000000000	115.063699999999997000000000000000	0.979613322336708503000000000000
5.400000000000000350000000000000	115.206500000000005000000000000000	0.052701029340398442000000000000
5.600000000000001420000000000000	115.357600000000005000000000000000	0.202657270815842505000000000000
5.800000000000000710000000000000	115.481600000000000000000000000000	0.719700566084435778000000000000
6.000000000000000000000000000000	115.540599999999998000000000000000	0.960023060219588275000000000000
6.200000000000001060000000000000	115.739400000000003000000000000000	0.379141878128040233000000000000
6.400000000000000350000000000000	115.869100000000003000000000000000	0.975339718332226546000000000000
6.600000000000001420000000000000	115.986500000000006000000000000000	0.967462706069847855000000000000
6.800000000000000710000000000000	116.108000000000004000000000000000	0.113912000909364153000000000000
7.000000000000000000000000000000	116.152900000000002000000000000000	0.278604472050022700000000000000
7.200000000000001060000000000000	116.267600000000002000000000000000	0.564407872276624811000000000000
7.400000000000000350000000000000	116.349100000000007000000000000000	0.360768163276138587000000000000
7.600000000000001420000000000000	116.456900000000004000000000000000	0.591124905971790682000000000000
7.800000000000000710000000000000	116.605300000000000000000000000000	0.879955869145521152000000000000
8.000000000000000000000000000000	116.679800000000000000000000000000	0.005466438027448949910000000000
