# Supplementary material for: Ferromagnetism modulation by ultralow current in a two-dimensional polycrystalline molybdenum disulphide atomic layered structure
Source: Sci Rep. 2022 Oct 13;12:17199. doi: 10.1038/s41598-022-22113-3 (PMC9562137; doi:10.1038/s41598-022-22113-3)
Supplement: Supplementary file 2 — Supplementary Information. [file 41598_2022_22113_MOESM2_ESM.zip › Supplementary file/Raw Data/PerpMag-PosiCurr/20211118-120148-D048-2-4K-batch-perp-Major-MagField.csv]

Magnetic (T)	MagnetoVoltage (V)	MagnetoVoltage2 (V)
8.000000000000000000000000000000	133.947200000000009000000000000000	0.490384715717032682000000000000
7.799999999999999820000000000000	133.845100000000002000000000000000	0.584444889619625041000000000000
7.599999999999999640000000000000	133.798300000000012000000000000000	0.700991011144795006000000000000
7.400000000000000350000000000000	133.688899999999990000000000000000	0.127755296083458036000000000000
7.200000000000000170000000000000	133.544800000000009000000000000000	0.030880957784418683300000000000
7.000000000000000000000000000000	133.441699999999997000000000000000	0.987212730875876243000000000000
6.799999999999999820000000000000	133.515800000000013000000000000000	0.091381307572044434600000000000
6.599999999999999640000000000000	133.372899999999987000000000000000	0.627593294673696400000000000000
6.400000000000000350000000000000	133.354099999999988000000000000000	0.947185949056923215000000000000
6.200000000000000180000000000000	133.305100000000010000000000000000	0.360509023930967620000000000000
6.000000000000000000000000000000	133.257100000000008000000000000000	0.472406373457471940000000000000
5.799999999999999820000000000000	133.274000000000001000000000000000	0.404594889285442072000000000000
5.599999999999999640000000000000	133.290699999999987000000000000000	0.665301562221780607000000000000
5.400000000000000350000000000000	133.283099999999990000000000000000	0.190365818452306490000000000000
5.199999999999999290000000000000	133.031100000000009000000000000000	0.704246430066002293000000000000
5.000000000000000000000000000000	132.873700000000014000000000000000	0.431263741829571889000000000000
4.799999999999999820000000000000	132.822100000000006000000000000000	0.039855579147383801700000000000
4.599999999999999640000000000000	132.613699999999994000000000000000	0.448138542307241039000000000000
4.400000000000000350000000000000	132.535200000000003000000000000000	0.643655769400714894000000000000
4.199999999999999290000000000000	132.330700000000007000000000000000	0.076161511210962373800000000000
4.000000000000000000000000000000	132.158600000000007000000000000000	0.936529778263495260000000000000
3.799999999999999820000000000000	131.960399999999993000000000000000	0.992924151689468459000000000000
3.599999999999999640000000000000	131.737599999999986000000000000000	0.707396246483750435000000000000
3.399999999999999470000000000000	131.539400000000000000000000000000	0.954348549446379368000000000000
3.199999999999999290000000000000	131.350099999999998000000000000000	0.842685226909615004000000000000
3.000000000000000000000000000000	131.138499999999993000000000000000	0.462335480208601601000000000000
2.799999999999999820000000000000	130.954700000000002000000000000000	0.065800256473266927100000000000
2.599999999999999640000000000000	130.768699999999995000000000000000	0.604493862231527679000000000000
2.399999999999999470000000000000	130.606599999999986000000000000000	0.869715193017923438000000000000
2.199999999999999290000000000000	130.449099999999987000000000000000	0.667687937535130560000000000000
2.000000000000000000000000000000	130.355700000000013000000000000000	0.858662164967437413000000000000
1.799999999999999820000000000000	130.258600000000001000000000000000	0.326131508911875700000000000000
1.599999999999999640000000000000	130.195500000000010000000000000000	0.138221952338535736000000000000
1.399999999999999470000000000000	130.221100000000007000000000000000	0.170960567920765305000000000000
1.199999999999999290000000000000	130.233699999999999000000000000000	0.186488037107802290000000000000
1.000000000000000000000000000000	130.168499999999994000000000000000	0.955994662982966314000000000000
0.799999999999999822000000000000	130.000200000000007000000000000000	0.999697482326475928000000000000
0.599999999999999645000000000000	130.014800000000008000000000000000	0.726042737404947402000000000000
0.399999999999999467000000000000	129.984499999999997000000000000000	0.552080995669780528000000000000
0.199999999999999289000000000000	129.980899999999991000000000000000	0.696071815023106666000000000000
0.000000000000000000000000000000	129.917300000000011000000000000000	0.164473195138162609000000000000
-0.200000000000001066000000000000	129.743099999999998000000000000000	0.624580378656375723000000000000
-0.400000000000000355000000000000	129.603000000000009000000000000000	0.410098475104537119000000000000
-0.599999999999999645000000000000	129.568199999999990000000000000000	0.495159852256669808000000000000
-0.800000000000000710000000000000	129.535200000000003000000000000000	0.235068112531739981000000000000
-1.000000000000000000000000000000	129.439999999999998000000000000000	0.956843758493201468000000000000
-1.200000000000001070000000000000	129.416699999999992000000000000000	0.283558035839080347000000000000
-1.400000000000000350000000000000	129.363400000000013000000000000000	0.182473045030109970000000000000
-1.600000000000001420000000000000	129.277800000000013000000000000000	0.396868571473524501000000000000
-1.800000000000000710000000000000	129.400299999999987000000000000000	0.214637869681148619000000000000
-2.000000000000000000000000000000	129.436299999999988000000000000000	0.528472696442763512000000000000
-2.200000000000001060000000000000	129.505500000000012000000000000000	0.375399586283790221000000000000
-2.400000000000000350000000000000	129.575500000000005000000000000000	0.832030942091452452000000000000
-2.600000000000001420000000000000	129.676299999999998000000000000000	0.650486981328587621000000000000
-2.800000000000000710000000000000	129.785699999999991000000000000000	0.228921676991024503000000000000
-3.000000000000000000000000000000	129.878099999999989000000000000000	0.409539134822370254000000000000
-3.200000000000001060000000000000	130.013000000000005000000000000000	0.552349347607866137000000000000
-3.400000000000000350000000000000	130.127199999999988000000000000000	0.305052636734664095000000000000
-3.600000000000001420000000000000	130.215800000000001000000000000000	0.358209031726181459000000000000
-3.800000000000000710000000000000	130.430499999999995000000000000000	0.765846872025722325000000000000
-4.000000000000000000000000000000	130.638599999999997000000000000000	0.452543054808463241000000000000
-4.200000000000001060000000000000	130.734399999999994000000000000000	0.022271452536881897200000000000
-4.400000000000000350000000000000	130.929100000000005000000000000000	0.437404736058748522000000000000
-4.600000000000001420000000000000	131.123600000000010000000000000000	0.068034665894771251300000000000
-4.800000000000000710000000000000	131.247399999999999000000000000000	0.037069569024239079600000000000
-5.000000000000000000000000000000	131.446499999999986000000000000000	0.056210473794041426700000000000
-5.200000000000001060000000000000	131.631100000000003000000000000000	0.070099603496118767500000000000
-5.400000000000000350000000000000	131.826799999999991000000000000000	0.393818388580152945000000000000
-5.600000000000001420000000000000	131.893300000000011000000000000000	0.368804614449559143000000000000
-5.800000000000000710000000000000	132.118899999999996000000000000000	0.481548917436385615000000000000
-6.000000000000000000000000000000	132.126000000000005000000000000000	0.451842208884101204000000000000
-6.200000000000001060000000000000	132.164700000000010000000000000000	0.185350175284602736000000000000
-6.400000000000000350000000000000	132.468700000000012000000000000000	0.431530813765053756000000000000
-6.600000000000001420000000000000	132.350999999999999000000000000000	0.205340006910087691000000000000
-6.800000000000000710000000000000	132.561100000000010000000000000000	0.883808471711878374000000000000
-7.000000000000000000000000000000	132.763499999999993000000000000000	0.887717640617454506000000000000
-7.200000000000001060000000000000	132.802699999999987000000000000000	0.200544841879505498000000000000
-7.400000000000000350000000000000	132.783199999999994000000000000000	0.223531899997525318000000000000
-7.600000000000001420000000000000	132.990399999999994000000000000000	0.189038240931477919000000000000
-7.800000000000000710000000000000	133.179900000000003000000000000000	0.542477216704894349000000000000
-8.000000000000000000000000000000	133.097100000000012000000000000000	0.919504804959918598000000000000
-8.000000000000000000000000000000	133.212199999999996000000000000000	0.285748183845590642000000000000
-7.799999999999999820000000000000	132.921999999999997000000000000000	0.570930758602188004000000000000
-7.599999999999999640000000000000	133.121900000000011000000000000000	0.290287650991916113000000000000
-7.400000000000000350000000000000	133.020399999999995000000000000000	0.078714163754935118100000000000
-7.200000000000000170000000000000	133.004700000000014000000000000000	0.397286977372904637000000000000
-7.000000000000000000000000000000	132.905000000000001000000000000000	0.710812101393467732000000000000
-6.799999999999999820000000000000	132.863799999999998000000000000000	0.805720134254493292000000000000
-6.599999999999999640000000000000	132.801899999999989000000000000000	0.253614053187795285000000000000
-6.400000000000000350000000000000	132.828599999999994000000000000000	0.661843607117577060000000000000
-6.200000000000000180000000000000	132.705000000000012000000000000000	0.893874547160345978000000000000
-6.000000000000000000000000000000	132.517200000000002000000000000000	0.723240229828446823000000000000
-5.799999999999999820000000000000	132.622700000000009000000000000000	0.068544071019055463600000000000
-5.599999999999999640000000000000	132.391899999999992000000000000000	0.574451037637240258000000000000
-5.400000000000000350000000000000	132.310200000000009000000000000000	0.949135800939767904000000000000
-5.199999999999999290000000000000	132.145399999999995000000000000000	0.009600385608335315630000000000
-5.000000000000000000000000000000	132.102399999999989000000000000000	0.000495484246216371105000000000
-4.799999999999999820000000000000	131.802199999999999000000000000000	0.059287960244351012300000000000
-4.599999999999999640000000000000	131.661399999999986000000000000000	0.261911659628946136000000000000
-4.400000000000000350000000000000	131.512100000000004000000000000000	0.943283284265550970000000000000
-4.199999999999999290000000000000	131.300299999999993000000000000000	0.662459021698243777000000000000
-4.000000000000000000000000000000	131.171199999999999000000000000000	0.919826904525182010000000000000
-3.799999999999999820000000000000	130.894599999999997000000000000000	0.793559733817484014000000000000
-3.599999999999999640000000000000	130.753800000000012000000000000000	0.647276775329236997000000000000
-3.399999999999999470000000000000	130.492400000000003000000000000000	0.721717897262119656000000000000
-3.199999999999999290000000000000	130.303899999999999000000000000000	0.239472637233297814000000000000
-3.000000000000000000000000000000	130.190799999999996000000000000000	0.079796470756198889500000000000
-2.799999999999999820000000000000	129.929699999999997000000000000000	0.271932607940691406000000000000
-2.599999999999999640000000000000	129.760799999999989000000000000000	0.360492176088462513000000000000
-2.399999999999999470000000000000	129.649000000000001000000000000000	0.005892384785059157080000000000
-2.199999999999999290000000000000	129.462299999999999000000000000000	0.845130336536537907000000000000
-2.000000000000000000000000000000	129.405599999999993000000000000000	0.960213883564282611000000000000
-1.799999999999999820000000000000	129.271199999999993000000000000000	0.225961298040601832000000000000
-1.599999999999999640000000000000	129.207400000000007000000000000000	0.523748019331480186000000000000
-1.399999999999999470000000000000	129.206700000000012000000000000000	0.732123954918583841000000000000
-1.199999999999999290000000000000	129.263900000000007000000000000000	0.884492007070324382000000000000
-1.000000000000000000000000000000	129.317900000000009000000000000000	0.413404432814965972000000000000
-0.799999999999999822000000000000	129.401499999999999000000000000000	0.728180926727226785000000000000
-0.599999999999999645000000000000	129.490199999999987000000000000000	0.308191921045276374000000000000
-0.399999999999999467000000000000	129.580000000000012000000000000000	0.315453273147687341000000000000
-0.199999999999999289000000000000	129.663099999999986000000000000000	0.376704394097107542000000000000
0.000000000000000000000000000000	129.751599999999996000000000000000	0.990230334457958161000000000000
0.200000000000001066000000000000	129.710199999999986000000000000000	0.709171952527835270000000000000
0.400000000000000355000000000000	129.828499999999991000000000000000	0.858473626621624852000000000000
0.599999999999999645000000000000	129.886599999999987000000000000000	0.696453979253385813000000000000
0.800000000000000710000000000000	129.949199999999990000000000000000	0.386934131416864169000000000000
1.000000000000000000000000000000	129.977900000000005000000000000000	0.633294540054409216000000000000
1.200000000000001070000000000000	130.109499999999997000000000000000	0.998648996455371862000000000000
1.400000000000000350000000000000	130.244400000000013000000000000000	0.577742106113154352000000000000
1.600000000000001420000000000000	130.315200000000004000000000000000	0.926487025915654350000000000000
1.800000000000000710000000000000	130.293299999999988000000000000000	0.523048554178219494000000000000
2.000000000000000000000000000000	130.368500000000011000000000000000	0.669270936690198992000000000000
2.200000000000001060000000000000	130.409899999999993000000000000000	0.659780208761306497000000000000
2.400000000000000350000000000000	130.449900000000014000000000000000	0.374972020919803084000000000000
2.600000000000001420000000000000	130.553699999999992000000000000000	0.575462234470166312000000000000
2.800000000000000710000000000000	130.633199999999988000000000000000	0.351522038833335104000000000000
3.000000000000000000000000000000	130.726900000000000000000000000000	0.736153581868609796000000000000
3.200000000000001060000000000000	130.838099999999997000000000000000	0.621337171005238553000000000000
3.400000000000000350000000000000	130.996800000000007000000000000000	0.136508276615977531000000000000
3.600000000000001420000000000000	131.159799999999990000000000000000	0.444917306315483429000000000000
3.800000000000000710000000000000	131.361300000000000000000000000000	0.172049865811430003000000000000
4.000000000000000000000000000000	131.508199999999988000000000000000	0.069047506538672864800000000000
4.200000000000001060000000000000	131.660799999999995000000000000000	0.191311813253301821000000000000
4.400000000000000350000000000000	131.833499999999986000000000000000	0.368643394907949062000000000000
4.600000000000001420000000000000	131.975799999999992000000000000000	0.153773007079026414000000000000
4.800000000000000710000000000000	132.069799999999986000000000000000	0.468403555813879713000000000000
5.000000000000000000000000000000	132.172599999999988000000000000000	0.735572688086080895000000000000
5.200000000000001060000000000000	132.344500000000011000000000000000	0.238381298327995150000000000000
5.400000000000000350000000000000	132.312000000000012000000000000000	0.897473385853987615000000000000
5.600000000000001420000000000000	132.582099999999997000000000000000	0.982932941936712101000000000000
5.800000000000000710000000000000	132.663299999999992000000000000000	0.111137239662955078000000000000
6.000000000000000000000000000000	132.633399999999995000000000000000	0.998076746933100445000000000000
6.200000000000001060000000000000	132.612999999999999000000000000000	0.859434700525264272000000000000
6.400000000000000350000000000000	132.639900000000011000000000000000	0.245411267146649070000000000000
6.600000000000001420000000000000	132.720400000000012000000000000000	0.222915948798877217000000000000
6.800000000000000710000000000000	132.797300000000007000000000000000	0.268719438217685624000000000000
7.000000000000000000000000000000	132.872299999999996000000000000000	0.372395202395577662000000000000
7.200000000000001060000000000000	133.023699999999991000000000000000	0.092811833476032168400000000000
7.400000000000000350000000000000	133.004199999999997000000000000000	0.300391984040132787000000000000
7.600000000000001420000000000000	133.187399999999997000000000000000	0.369217612360002612000000000000
7.800000000000000710000000000000	133.344600000000014000000000000000	0.302864670929109181000000000000
8.000000000000000000000000000000	133.489499999999992000000000000000	0.798064767925412921000000000000
