# Supplementary material for: Ferromagnetism modulation by ultralow current in a two-dimensional polycrystalline molybdenum disulphide atomic layered structure
Source: Sci Rep. 2022 Oct 13;12:17199. doi: 10.1038/s41598-022-22113-3 (PMC9562137; doi:10.1038/s41598-022-22113-3)
Supplement: Supplementary file 2 — Supplementary Information. [file 41598_2022_22113_MOESM2_ESM.zip › Supplementary file/Raw Data/PerpMag-PosiCurr/20211118-120818-D048-2-4K-batch-perp-Major-MagField.csv]

Magnetic (T)	MagnetoVoltage (V)	MagnetoVoltage2 (V)
8.000000000000000000000000000000	152.926199999999994000000000000000	0.725094431517420368000000000000
7.799999999999999820000000000000	152.836600000000004000000000000000	0.531844056773927765000000000000
7.599999999999999640000000000000	152.736799999999988000000000000000	0.305313297049878640000000000000
7.400000000000000350000000000000	152.631200000000007000000000000000	0.362737425935424795000000000000
7.200000000000000170000000000000	152.432099999999991000000000000000	0.948887604860724876000000000000
7.000000000000000000000000000000	152.205099999999987000000000000000	0.424644661130715084000000000000
6.799999999999999820000000000000	152.106099999999998000000000000000	0.163411728822949520000000000000
6.599999999999999640000000000000	151.860999999999990000000000000000	0.131060995909207278000000000000
6.400000000000000350000000000000	151.770199999999988000000000000000	0.722055115070974862000000000000
6.200000000000000180000000000000	151.484100000000012000000000000000	0.662174784905295688000000000000
6.000000000000000000000000000000	151.298699999999996000000000000000	0.798846272861938100000000000000
5.799999999999999820000000000000	151.119300000000010000000000000000	0.969215992902051404000000000000
5.599999999999999640000000000000	150.924100000000010000000000000000	0.226574238532085470000000000000
5.400000000000000350000000000000	150.796500000000009000000000000000	0.985415617478744732000000000000
5.199999999999999290000000000000	150.515800000000013000000000000000	0.706009228417586954000000000000
5.000000000000000000000000000000	150.371499999999997000000000000000	0.809567676153031601000000000000
4.799999999999999820000000000000	150.204599999999999000000000000000	0.270701041377584550000000000000
4.599999999999999640000000000000	150.031900000000007000000000000000	0.356403801154645095000000000000
4.400000000000000350000000000000	149.961000000000013000000000000000	0.161870471777687763000000000000
4.199999999999999290000000000000	149.704800000000006000000000000000	0.620236712051934091000000000000
4.000000000000000000000000000000	149.509800000000013000000000000000	0.841833271824398377000000000000
3.799999999999999820000000000000	149.265700000000009000000000000000	0.289321135685679298000000000000
3.599999999999999640000000000000	149.056199999999990000000000000000	0.493199778073300177000000000000
3.399999999999999470000000000000	148.880099999999999000000000000000	0.215274397363778736000000000000
3.199999999999999290000000000000	148.673000000000002000000000000000	0.216107523865239459000000000000
3.000000000000000000000000000000	148.616999999999990000000000000000	0.180831821421171934000000000000
2.799999999999999820000000000000	148.477699999999999000000000000000	0.980310670550396779000000000000
2.599999999999999640000000000000	148.260999999999996000000000000000	0.233962435720558748000000000000
2.399999999999999470000000000000	148.072599999999994000000000000000	0.550466219297686354000000000000
2.199999999999999290000000000000	147.972000000000008000000000000000	0.301563026752410312000000000000
2.000000000000000000000000000000	147.841100000000011000000000000000	0.241243715530067071000000000000
1.799999999999999820000000000000	147.821100000000001000000000000000	0.161330495316852840000000000000
1.599999999999999640000000000000	147.741199999999992000000000000000	0.577613491013054592000000000000
1.399999999999999470000000000000	147.744300000000010000000000000000	0.309409661779362466000000000000
1.199999999999999290000000000000	147.777500000000003000000000000000	0.246301922652437222000000000000
1.000000000000000000000000000000	147.844999999999999000000000000000	0.878140623479072957000000000000
0.799999999999999822000000000000	147.837999999999994000000000000000	0.074164211511980937500000000000
0.599999999999999645000000000000	147.804000000000002000000000000000	0.259806765624466918000000000000
0.399999999999999467000000000000	147.836000000000013000000000000000	0.690928815660229567000000000000
0.199999999999999289000000000000	147.808799999999991000000000000000	0.701516688678604616000000000000
0.000000000000000000000000000000	147.711399999999997000000000000000	0.440886904418224867000000000000
-0.200000000000001066000000000000	147.613799999999998000000000000000	0.443471475395953885000000000000
-0.400000000000000355000000000000	147.490000000000009000000000000000	0.523898073057812663000000000000
-0.599999999999999645000000000000	147.263700000000000000000000000000	0.712514095352362986000000000000
-0.800000000000000710000000000000	147.034699999999986000000000000000	0.248804923385272270000000000000
-1.000000000000000000000000000000	146.953800000000001000000000000000	0.796665180283664842000000000000
-1.200000000000001070000000000000	147.034999999999996000000000000000	0.001073911362275747910000000000
-1.400000000000000350000000000000	147.004899999999992000000000000000	0.057094982045666764500000000000
-1.600000000000001420000000000000	147.107200000000006000000000000000	0.852098804184320824000000000000
-1.800000000000000710000000000000	147.263100000000008000000000000000	0.240439369670415459000000000000
-2.000000000000000000000000000000	147.304200000000009000000000000000	0.728123599168476465000000000000
-2.200000000000001060000000000000	147.459399999999988000000000000000	0.809893916282104720000000000000
-2.400000000000000350000000000000	147.666500000000013000000000000000	0.483139657780589982000000000000
-2.600000000000001420000000000000	147.606999999999999000000000000000	0.457306691706923285000000000000
-2.800000000000000710000000000000	147.804100000000005000000000000000	0.598440191304519420000000000000
-3.000000000000000000000000000000	147.958699999999993000000000000000	0.756697484839278345000000000000
-3.200000000000001060000000000000	148.088799999999992000000000000000	0.566150392139795233000000000000
-3.400000000000000350000000000000	148.215000000000003000000000000000	0.312516345535630569000000000000
-3.600000000000001420000000000000	148.651499999999998000000000000000	0.168281757736263415000000000000
-3.800000000000000710000000000000	148.946599999999989000000000000000	0.376393302583821532000000000000
-4.000000000000000000000000000000	149.227100000000007000000000000000	0.305744059296514381000000000000
-4.200000000000001060000000000000	149.683500000000009000000000000000	0.393364787406494276000000000000
-4.400000000000000350000000000000	149.724299999999999000000000000000	0.884417541367558235000000000000
-4.600000000000001420000000000000	149.995699999999999000000000000000	0.486562793358376322000000000000
-4.800000000000000710000000000000	150.077200000000005000000000000000	0.402773115043221885000000000000
-5.000000000000000000000000000000	150.195999999999998000000000000000	0.444788479487206123000000000000
-5.200000000000001060000000000000	150.670600000000007000000000000000	0.542595771288845174000000000000
-5.400000000000000350000000000000	150.548900000000003000000000000000	0.302773804815263059000000000000
-5.600000000000001420000000000000	150.715699999999998000000000000000	0.925688080425548509000000000000
-5.800000000000000710000000000000	150.919399999999996000000000000000	0.514554330753424160000000000000
-6.000000000000000000000000000000	151.184400000000011000000000000000	0.891609094705758220000000000000
-6.200000000000001060000000000000	151.184200000000004000000000000000	0.090114191790872766300000000000
-6.400000000000000350000000000000	151.168200000000013000000000000000	0.731514960709357398000000000000
-6.600000000000001420000000000000	151.126599999999996000000000000000	0.407935144779643322000000000000
-6.800000000000000710000000000000	151.414099999999990000000000000000	0.878867960064297904000000000000
-7.000000000000000000000000000000	151.812299999999993000000000000000	0.036638368418447253600000000000
-7.200000000000001060000000000000	151.847399999999993000000000000000	0.781594245786788377000000000000
-7.400000000000000350000000000000	151.875300000000010000000000000000	0.921933576828541157000000000000
-7.600000000000001420000000000000	151.802799999999990000000000000000	0.249122977316926342000000000000
-7.800000000000000710000000000000	152.040300000000002000000000000000	0.435564583669102445000000000000
-8.000000000000000000000000000000	152.257100000000008000000000000000	0.640301005672548662000000000000
-8.000000000000000000000000000000	152.233800000000002000000000000000	0.729511013221033400000000000000
-7.799999999999999820000000000000	152.133499999999998000000000000000	0.095259034144652254800000000000
-7.599999999999999640000000000000	152.394700000000000000000000000000	0.343185711656581738000000000000
-7.400000000000000350000000000000	152.237200000000001000000000000000	0.987822537967768976000000000000
-7.200000000000000170000000000000	152.348399999999998000000000000000	0.797048665842259529000000000000
-7.000000000000000000000000000000	152.021299999999996000000000000000	0.403001342533569229000000000000
-6.799999999999999820000000000000	152.306399999999996000000000000000	0.239364067937648584000000000000
-6.599999999999999640000000000000	152.125100000000003000000000000000	0.921155054253718131000000000000
-6.400000000000000350000000000000	151.748300000000000000000000000000	0.890496752828972671000000000000
-6.200000000000000180000000000000	151.574099999999987000000000000000	0.175415917100655072000000000000
-6.000000000000000000000000000000	151.578200000000009000000000000000	0.949684569629999142000000000000
-5.799999999999999820000000000000	151.154799999999994000000000000000	0.737119291547659650000000000000
-5.599999999999999640000000000000	151.304200000000009000000000000000	0.514519439975298587000000000000
-5.400000000000000350000000000000	151.178200000000004000000000000000	0.205512344410767600000000000000
-5.199999999999999290000000000000	150.889900000000011000000000000000	0.696029128537137609000000000000
-5.000000000000000000000000000000	151.017200000000002000000000000000	0.889720629330998491000000000000
-4.799999999999999820000000000000	151.120399999999989000000000000000	0.302016926877412439000000000000
-4.599999999999999640000000000000	150.777700000000010000000000000000	0.345488143260664460000000000000
-4.400000000000000350000000000000	150.468199999999996000000000000000	0.442038118935484892000000000000
-4.199999999999999290000000000000	150.093299999999999000000000000000	0.569716038974305672000000000000
-4.000000000000000000000000000000	149.766199999999998000000000000000	0.332287787782606259000000000000
-3.799999999999999820000000000000	149.668000000000006000000000000000	0.109466410331328090000000000000
-3.599999999999999640000000000000	149.421600000000012000000000000000	0.190461721348018198000000000000
-3.399999999999999470000000000000	148.921600000000012000000000000000	0.324840509584523485000000000000
-3.199999999999999290000000000000	148.620499999999993000000000000000	0.390374379411620786000000000000
-3.000000000000000000000000000000	148.398200000000003000000000000000	0.828083808810974320000000000000
-2.799999999999999820000000000000	148.160400000000010000000000000000	0.927226173473983062000000000000
-2.599999999999999640000000000000	147.973800000000011000000000000000	0.011183756729322258400000000000
-2.399999999999999470000000000000	147.853499999999997000000000000000	0.770284941243690957000000000000
-2.199999999999999290000000000000	147.780300000000011000000000000000	0.051083902452585983100000000000
-2.000000000000000000000000000000	147.465399999999988000000000000000	0.501423060129468023000000000000
-1.799999999999999820000000000000	147.403199999999998000000000000000	0.565555004484638690000000000000
-1.599999999999999640000000000000	147.315400000000011000000000000000	0.851655651452252416000000000000
-1.399999999999999470000000000000	147.118099999999998000000000000000	0.640815538117081473000000000000
-1.199999999999999290000000000000	147.087799999999987000000000000000	0.445937731815595928000000000000
-1.000000000000000000000000000000	147.149100000000004000000000000000	0.468909035106968908000000000000
-0.799999999999999822000000000000	147.152999999999991000000000000000	0.323831613503186677000000000000
-0.599999999999999645000000000000	147.145299999999992000000000000000	0.983827325403318076000000000000
-0.399999999999999467000000000000	147.238400000000013000000000000000	0.478514454360259966000000000000
-0.199999999999999289000000000000	147.388599999999997000000000000000	0.198056530402255238000000000000
0.000000000000000000000000000000	147.642799999999994000000000000000	0.338144311115030405000000000000
0.200000000000001066000000000000	147.781299999999987000000000000000	0.965451129709681055000000000000
0.400000000000000355000000000000	147.877299999999991000000000000000	0.155442400277157944000000000000
0.599999999999999645000000000000	147.856599999999986000000000000000	0.519298544810526952000000000000
0.800000000000000710000000000000	147.896299999999996000000000000000	0.948509968429188444000000000000
1.000000000000000000000000000000	147.896199999999993000000000000000	0.897747736792380735000000000000
1.200000000000001070000000000000	147.872899999999987000000000000000	0.849132855971996392000000000000
1.400000000000000350000000000000	147.943000000000012000000000000000	0.160732890921014171000000000000
1.600000000000001420000000000000	147.960399999999993000000000000000	0.417452842657497047000000000000
1.800000000000000710000000000000	147.952499999999986000000000000000	0.587825129952580738000000000000
2.000000000000000000000000000000	147.871800000000007000000000000000	0.639948771655693971000000000000
2.200000000000001060000000000000	147.908600000000007000000000000000	0.009071351165623298130000000000
2.400000000000000350000000000000	147.994200000000006000000000000000	0.230224069670080578000000000000
2.600000000000001420000000000000	148.102200000000010000000000000000	0.804110126457943774000000000000
2.800000000000000710000000000000	148.211099999999987000000000000000	0.911337435773410753000000000000
3.000000000000000000000000000000	148.352000000000004000000000000000	0.924904598128524879000000000000
3.200000000000001060000000000000	148.472000000000008000000000000000	0.930212701425686905000000000000
3.400000000000000350000000000000	148.562500000000000000000000000000	0.350323285724076172000000000000
3.600000000000001420000000000000	148.712899999999990000000000000000	0.584077661330275166000000000000
3.800000000000000710000000000000	148.861799999999988000000000000000	0.288206465896252206000000000000
4.000000000000000000000000000000	149.034699999999986000000000000000	0.830861600140986756000000000000
4.200000000000001060000000000000	149.244000000000000000000000000000	0.854157350719313424000000000000
4.400000000000000350000000000000	149.382299999999986000000000000000	0.199173248307721096000000000000
4.600000000000001420000000000000	149.557600000000008000000000000000	0.019925522133631634600000000000
4.800000000000000710000000000000	149.641999999999996000000000000000	0.265995400711092511000000000000
5.000000000000000000000000000000	149.722399999999993000000000000000	0.757456495929592632000000000000
5.200000000000001060000000000000	149.926500000000004000000000000000	0.334330277275979082000000000000
5.400000000000000350000000000000	150.129199999999997000000000000000	0.556067796684611482000000000000
5.600000000000001420000000000000	150.235500000000002000000000000000	0.920104295611317235000000000000
5.800000000000000710000000000000	150.331799999999987000000000000000	0.393833867253845060000000000000
6.000000000000000000000000000000	150.510600000000011000000000000000	0.873889210355213386000000000000
6.200000000000001060000000000000	150.665600000000012000000000000000	0.692890079907592771000000000000
6.400000000000000350000000000000	150.846100000000007000000000000000	0.232924127937706782000000000000
6.600000000000001420000000000000	151.039999999999992000000000000000	0.793832459103784194000000000000
6.800000000000000710000000000000	151.307400000000001000000000000000	0.780841728485010877000000000000
7.000000000000000000000000000000	151.385799999999989000000000000000	0.957482861193844403000000000000
7.200000000000001060000000000000	151.514900000000011000000000000000	0.239418915685861044000000000000
7.400000000000000350000000000000	151.704800000000006000000000000000	0.386448293966331180000000000000
7.600000000000001420000000000000	151.920600000000007000000000000000	0.547136679229993206000000000000
7.800000000000000710000000000000	152.065699999999992000000000000000	0.819059062407545557000000000000
8.000000000000000000000000000000	152.275700000000000000000000000000	0.181287016102874121000000000000
