# Supplementary material for: Ferromagnetism modulation by ultralow current in a two-dimensional polycrystalline molybdenum disulphide atomic layered structure
Source: Sci Rep. 2022 Oct 13;12:17199. doi: 10.1038/s41598-022-22113-3 (PMC9562137; doi:10.1038/s41598-022-22113-3)
Supplement: Supplementary file 2 — Supplementary Information. [file 41598_2022_22113_MOESM2_ESM.zip › Supplementary file/Raw Data/PerpMag-PosiCurr/20211118-122117-D048-2-4K-batch-perp-Major-MagField.csv]

Magnetic (T)	MagnetoVoltage (V)	MagnetoVoltage2 (V)
8.000000000000000000000000000000	123.615300000000005000000000000000	0.873783139208693882000000000000
7.799999999999999820000000000000	123.529100000000000000000000000000	0.746221956250294749000000000000
7.599999999999999640000000000000	123.340500000000006000000000000000	0.525844142810627968000000000000
7.400000000000000350000000000000	123.199200000000005000000000000000	0.322968110102566541000000000000
7.200000000000000170000000000000	123.092299999999994000000000000000	0.212874572576951415000000000000
7.000000000000000000000000000000	122.960499999999996000000000000000	0.543920165769618435000000000000
6.799999999999999820000000000000	122.786199999999994000000000000000	0.717026681646267372000000000000
6.599999999999999640000000000000	122.638800000000003000000000000000	0.447773701425910886000000000000
6.400000000000000350000000000000	122.509200000000007000000000000000	0.278996181515854147000000000000
6.200000000000000180000000000000	122.403199999999998000000000000000	0.609703236423090544000000000000
6.000000000000000000000000000000	122.265799999999999000000000000000	0.092802961915461113000000000000
5.799999999999999820000000000000	122.877700000000004000000000000000	0.288040487889682062000000000000
5.599999999999999640000000000000	121.867400000000003000000000000000	0.473590048788807172000000000000
5.400000000000000350000000000000	121.655900000000002000000000000000	0.985712151941264936000000000000
5.199999999999999290000000000000	121.540400000000005000000000000000	0.365142019189626410000000000000
5.000000000000000000000000000000	121.258799999999994000000000000000	0.864009239362374170000000000000
4.799999999999999820000000000000	121.410899999999998000000000000000	0.436724842685852321000000000000
4.599999999999999640000000000000	121.214699999999993000000000000000	0.122977851948799843000000000000
4.400000000000000350000000000000	120.577399999999997000000000000000	0.468169406079048222000000000000
4.199999999999999290000000000000	120.432100000000005000000000000000	0.990199634273505658000000000000
4.000000000000000000000000000000	120.191299999999998000000000000000	0.394630393461067541000000000000
3.799999999999999820000000000000	119.969499999999996000000000000000	0.910245590295330142000000000000
3.599999999999999640000000000000	119.730000000000004000000000000000	0.967965529291936688000000000000
3.399999999999999470000000000000	119.499499999999997000000000000000	0.755165715164368922000000000000
3.199999999999999290000000000000	119.281499999999994000000000000000	0.889151593573062504000000000000
3.000000000000000000000000000000	119.049300000000002000000000000000	0.852982708787495047000000000000
2.799999999999999820000000000000	118.904700000000005000000000000000	0.206488644084620976000000000000
2.599999999999999640000000000000	118.720200000000005000000000000000	0.113423214033602893000000000000
2.399999999999999470000000000000	118.850600000000000000000000000000	0.252518234292037791000000000000
2.199999999999999290000000000000	118.709699999999998000000000000000	0.310641603753200934000000000000
2.000000000000000000000000000000	118.648799999999994000000000000000	0.561690735614845171000000000000
1.799999999999999820000000000000	118.564700000000002000000000000000	0.316772492602020339000000000000
1.599999999999999640000000000000	118.489199999999997000000000000000	0.314009253901981200000000000000
1.399999999999999470000000000000	118.401700000000005000000000000000	0.315854867084899737000000000000
1.199999999999999290000000000000	118.332200000000000000000000000000	0.647685830850232458000000000000
1.000000000000000000000000000000	118.239500000000007000000000000000	0.672060866489422759000000000000
0.799999999999999822000000000000	118.186000000000007000000000000000	0.440389846064095036000000000000
0.599999999999999645000000000000	118.111000000000004000000000000000	0.458345241988355245000000000000
0.399999999999999467000000000000	118.081400000000002000000000000000	0.467914478209749518000000000000
0.199999999999999289000000000000	118.027100000000004000000000000000	0.924723936675763802000000000000
0.000000000000000000000000000000	117.498599999999996000000000000000	0.533273454687203330000000000000
-0.200000000000001066000000000000	116.769199999999998000000000000000	0.043737058896013536500000000000
-0.400000000000000355000000000000	117.169600000000003000000000000000	0.295455428100781070000000000000
-0.599999999999999645000000000000	117.521699999999996000000000000000	0.470728343695223872000000000000
-0.800000000000000710000000000000	117.555199999999999000000000000000	0.586538881982712423000000000000
-1.000000000000000000000000000000	117.533199999999994000000000000000	0.621401854092003436000000000000
-1.200000000000001070000000000000	117.525999999999996000000000000000	0.962955728750273909000000000000
-1.400000000000000350000000000000	117.580500000000001000000000000000	0.254313030957530550000000000000
-1.600000000000001420000000000000	117.675299999999993000000000000000	0.186681630614334626000000000000
-1.800000000000000710000000000000	117.708100000000002000000000000000	0.081955367949691382300000000000
-2.000000000000000000000000000000	117.816100000000006000000000000000	0.284411897163150407000000000000
-2.200000000000001060000000000000	117.904899999999998000000000000000	0.234852859676825787000000000000
-2.400000000000000350000000000000	118.037899999999993000000000000000	0.417037242810465614000000000000
-2.600000000000001420000000000000	118.082899999999995000000000000000	0.039840629958601159200000000000
-2.800000000000000710000000000000	118.106899999999996000000000000000	0.789727865125725348000000000000
-3.000000000000000000000000000000	118.111000000000004000000000000000	0.126195621385875478000000000000
-3.200000000000001060000000000000	118.102000000000004000000000000000	0.973987415870248507000000000000
-3.400000000000000350000000000000	118.142300000000006000000000000000	0.437988360245211705000000000000
-3.600000000000001420000000000000	118.178500000000000000000000000000	0.718688067902029992000000000000
-3.800000000000000710000000000000	118.232200000000006000000000000000	0.510889280646154908000000000000
-4.000000000000000000000000000000	118.226200000000006000000000000000	0.652268936607209415000000000000
-4.200000000000001060000000000000	118.275400000000005000000000000000	0.471520503939018898000000000000
-4.400000000000000350000000000000	119.079800000000006000000000000000	0.393163463331706042000000000000
-4.600000000000001420000000000000	119.258300000000005000000000000000	0.745003660939508538000000000000
-4.800000000000000710000000000000	119.733500000000006000000000000000	0.482062929818708685000000000000
-5.000000000000000000000000000000	120.226500000000001000000000000000	0.130335124423205162000000000000
-5.200000000000001060000000000000	120.293899999999993000000000000000	0.442433252593876780000000000000
-5.400000000000000350000000000000	120.840500000000006000000000000000	0.642084663904110342000000000000
-5.600000000000001420000000000000	121.231099999999998000000000000000	0.095169544580667953000000000000
-5.800000000000000710000000000000	121.404700000000005000000000000000	0.831388861766322873000000000000
-6.000000000000000000000000000000	121.595200000000005000000000000000	0.042603488500088326800000000000
-6.200000000000001060000000000000	122.131100000000003000000000000000	0.291542858133777116000000000000
-6.400000000000000350000000000000	122.044300000000007000000000000000	0.862654102578221504000000000000
-6.600000000000001420000000000000	122.070999999999998000000000000000	0.965593392901338720000000000000
-6.800000000000000710000000000000	122.234300000000004000000000000000	0.558607401529469083000000000000
-7.000000000000000000000000000000	122.373099999999994000000000000000	0.801040103571129203000000000000
-7.200000000000001060000000000000	122.310500000000005000000000000000	0.363338572924694958000000000000
-7.400000000000000350000000000000	122.484099999999998000000000000000	0.904665849549308620000000000000
-7.600000000000001420000000000000	122.468599999999995000000000000000	0.866746506550439388000000000000
-7.800000000000000710000000000000	122.589500000000001000000000000000	0.941470087632057528000000000000
-8.000000000000000000000000000000	122.549999999999997000000000000000	0.671487862781832145000000000000
-8.000000000000000000000000000000	122.431399999999996000000000000000	0.036858806892821505100000000000
-7.799999999999999820000000000000	122.607500000000002000000000000000	0.747232780448471190000000000000
-7.599999999999999640000000000000	122.661500000000004000000000000000	0.175581790283069417000000000000
-7.400000000000000350000000000000	122.879099999999994000000000000000	0.828308297715848685000000000000
-7.200000000000000170000000000000	122.372500000000002000000000000000	0.327903090637036598000000000000
-7.000000000000000000000000000000	122.206900000000004000000000000000	0.328480225447270957000000000000
-6.799999999999999820000000000000	122.137900000000002000000000000000	0.816349944506332470000000000000
-6.599999999999999640000000000000	122.527699999999996000000000000000	0.414493654053986971000000000000
-6.400000000000000350000000000000	122.112899999999996000000000000000	0.051857917789697172100000000000
-6.200000000000000180000000000000	121.965299999999999000000000000000	0.767320344408336519000000000000
-6.000000000000000000000000000000	121.956000000000003000000000000000	0.405088430481352457000000000000
-5.799999999999999820000000000000	121.777299999999997000000000000000	0.598377845615898352000000000000
-5.599999999999999640000000000000	121.384100000000004000000000000000	0.215391574249404805000000000000
-5.400000000000000350000000000000	121.460400000000007000000000000000	0.950448452809816935000000000000
-5.199999999999999290000000000000	121.201599999999999000000000000000	0.163573301369789315000000000000
-5.000000000000000000000000000000	120.983099999999993000000000000000	0.160836214586099757000000000000
-4.799999999999999820000000000000	120.782600000000002000000000000000	0.813822518799969474000000000000
-4.599999999999999640000000000000	120.446200000000004000000000000000	0.666317223757993626000000000000
-4.400000000000000350000000000000	120.227400000000003000000000000000	0.188120697837253159000000000000
-4.199999999999999290000000000000	119.497799999999998000000000000000	0.973316090914351228000000000000
-4.000000000000000000000000000000	118.347399999999993000000000000000	0.758777878158616747000000000000
-3.799999999999999820000000000000	118.400999999999996000000000000000	0.032938485615276125200000000000
-3.599999999999999640000000000000	118.206000000000003000000000000000	0.771630683026756303000000000000
-3.399999999999999470000000000000	118.211299999999994000000000000000	0.158613459157692205000000000000
-3.199999999999999290000000000000	118.116100000000003000000000000000	0.127543880377654517000000000000
-3.000000000000000000000000000000	118.120099999999994000000000000000	0.820507504114091013000000000000
-2.799999999999999820000000000000	118.041399999999996000000000000000	0.156401947611985115000000000000
-2.599999999999999640000000000000	118.051500000000004000000000000000	0.178566716281051807000000000000
-2.399999999999999470000000000000	118.029799999999994000000000000000	0.053947653237052861600000000000
-2.199999999999999290000000000000	118.016599999999997000000000000000	0.439798333759038318000000000000
-2.000000000000000000000000000000	117.965400000000002000000000000000	0.944581867221024662000000000000
-1.799999999999999820000000000000	117.840599999999995000000000000000	0.005155267710720057300000000000
-1.599999999999999640000000000000	117.692599999999999000000000000000	0.294824513828731982000000000000
-1.399999999999999470000000000000	117.613100000000003000000000000000	0.133961286057377560000000000000
-1.199999999999999290000000000000	117.607200000000006000000000000000	0.670901971954096066000000000000
-1.000000000000000000000000000000	117.533900000000003000000000000000	0.182900299708999903000000000000
-0.799999999999999822000000000000	117.543099999999995000000000000000	0.753808323059570906000000000000
-0.599999999999999645000000000000	117.600200000000001000000000000000	0.019428014866474718800000000000
-0.399999999999999467000000000000	117.633700000000004000000000000000	0.207413183844855187000000000000
-0.199999999999999289000000000000	117.657600000000002000000000000000	0.906273971748560836000000000000
0.000000000000000000000000000000	117.153000000000006000000000000000	0.070687236562220867600000000000
0.200000000000001066000000000000	116.883300000000005000000000000000	0.312954258604956959000000000000
0.400000000000000355000000000000	117.514300000000006000000000000000	0.829470625899545233000000000000
0.599999999999999645000000000000	117.746099999999998000000000000000	0.555258310150268830000000000000
0.800000000000000710000000000000	117.878699999999995000000000000000	0.836463075345612150000000000000
1.000000000000000000000000000000	117.981700000000003000000000000000	0.044397411551788668100000000000
1.200000000000001070000000000000	118.061700000000002000000000000000	0.323060408430352997000000000000
1.400000000000000350000000000000	118.116600000000005000000000000000	0.935504453923869050000000000000
1.600000000000001420000000000000	118.190600000000003000000000000000	0.242291941323746318000000000000
1.800000000000000710000000000000	118.230699999999999000000000000000	0.938626891415516140000000000000
2.000000000000000000000000000000	118.308899999999994000000000000000	0.871715996262424797000000000000
2.200000000000001060000000000000	118.358500000000006000000000000000	0.360433715805666965000000000000
2.400000000000000350000000000000	118.453299999999999000000000000000	0.234025312760849147000000000000
2.600000000000001420000000000000	118.510400000000004000000000000000	0.938519515881323318000000000000
2.800000000000000710000000000000	118.592500000000001000000000000000	0.288402606906907000000000000000
3.000000000000000000000000000000	118.701300000000003000000000000000	0.066381957208243358400000000000
3.200000000000001060000000000000	118.851699999999994000000000000000	0.920648212175243508000000000000
3.400000000000000350000000000000	119.025499999999994000000000000000	0.705121435523248241000000000000
3.600000000000001420000000000000	119.257099999999994000000000000000	0.066147491266009828000000000000
3.800000000000000710000000000000	119.484399999999994000000000000000	0.157900753347621325000000000000
4.000000000000000000000000000000	119.733699999999999000000000000000	0.795331292976199311000000000000
4.200000000000001060000000000000	119.933899999999994000000000000000	0.737297835826316916000000000000
4.400000000000000350000000000000	120.905299999999997000000000000000	0.264875561607449406000000000000
4.600000000000001420000000000000	120.358699999999999000000000000000	0.918541464932958851000000000000
4.800000000000000710000000000000	121.342200000000005000000000000000	0.468801198964424959000000000000
5.000000000000000000000000000000	120.739300000000000000000000000000	0.603687930484624990000000000000
5.200000000000001060000000000000	120.975499999999997000000000000000	0.579456172348583154000000000000
5.400000000000000350000000000000	121.173500000000004000000000000000	0.295248525705554154000000000000
5.600000000000001420000000000000	121.361099999999993000000000000000	0.208083268414881450000000000000
5.800000000000000710000000000000	121.488799999999998000000000000000	0.995534563531266903000000000000
6.000000000000000000000000000000	121.712500000000006000000000000000	0.667228000904301455000000000000
6.200000000000001060000000000000	121.890600000000006000000000000000	0.670387516899995095000000000000
6.400000000000000350000000000000	122.010700000000000000000000000000	0.973139718122840724000000000000
6.600000000000001420000000000000	122.137200000000007000000000000000	0.180559437860096539000000000000
6.800000000000000710000000000000	122.261300000000006000000000000000	0.264639101878684446000000000000
7.000000000000000000000000000000	122.389099999999999000000000000000	0.241054228368390300000000000000
7.200000000000001060000000000000	122.527199999999993000000000000000	0.401202147620973504000000000000
7.400000000000000350000000000000	122.673599999999993000000000000000	0.152638294320985857000000000000
7.600000000000001420000000000000	122.867300000000000000000000000000	0.832662465711558441000000000000
7.800000000000000710000000000000	122.973100000000002000000000000000	0.205581257167660736000000000000
8.000000000000000000000000000000	123.104299999999995000000000000000	0.223504478371705506000000000000
