# Supplementary material for: Ferromagnetism modulation by ultralow current in a two-dimensional polycrystalline molybdenum disulphide atomic layered structure
Source: Sci Rep. 2022 Oct 13;12:17199. doi: 10.1038/s41598-022-22113-3 (PMC9562137; doi:10.1038/s41598-022-22113-3)
Supplement: Supplementary file 2 — Supplementary Information. [file 41598_2022_22113_MOESM2_ESM.zip › Supplementary file/Raw Data/PerpMag-PosiCurr/20211118-124407-D048-2-4K-batch-perp-Major-MagField.skip.csv]

Magnetic (T)	MagnetoVoltage (V)	MagnetoVoltage2 (V)
8.000000000000000000000000000000	0.000887459800000000004000000000	0.754151380844702235000000000000
7.799999999999999820000000000000	0.130749300000000013000000000000	0.230430947063317681000000000000
7.599999999999999640000000000000	0.001367032999999999920000000000	0.487643828605965890000000000000
7.400000000000000350000000000000	0.001243491000000000000000000000	0.368024530575702391000000000000
7.200000000000000170000000000000	0.010410479999999999700000000000	0.657205681964321497000000000000
7.000000000000000000000000000000	0.000960417999999999993000000000	0.947426659695456141000000000000
6.799999999999999820000000000000	0.174846200000000007000000000000	0.006902883479098509410000000000
6.599999999999999640000000000000	0.001150154000000000020000000000	0.077786305516609033400000000000
6.400000000000000350000000000000	0.091698689999999999400000000000	0.565173844273112458000000000000
6.200000000000000180000000000000	0.000848984799999999950000000000	0.057400415569131446600000000000
6.000000000000000000000000000000	0.187172200000000011000000000000	0.905481127085850268000000000000
5.799999999999999820000000000000	0.223301300000000008000000000000	0.060882972821832082000000000000
5.599999999999999640000000000000	0.250669499999999990000000000000	0.991397113102307159000000000000
5.400000000000000350000000000000	0.269198800000000016000000000000	0.665251479116472311000000000000
5.199999999999999290000000000000	0.288869199999999993000000000000	0.235881298818763074000000000000
5.000000000000000000000000000000	0.302240899999999979000000000000	0.038251298703531500000000000000
4.799999999999999820000000000000	0.313447699999999996000000000000	0.649262781085061635000000000000
4.599999999999999640000000000000	0.323205999999999993000000000000	0.520727592540640938000000000000
4.400000000000000350000000000000	0.329498400000000025000000000000	0.527142235228014844000000000000
4.199999999999999290000000000000	0.339037499999999992000000000000	0.034030373046163298100000000000
4.000000000000000000000000000000	0.346470400000000012000000000000	0.278229607140993984000000000000
3.799999999999999820000000000000	0.351742999999999972000000000000	0.781233590567468106000000000000
3.599999999999999640000000000000	0.359034599999999981000000000000	0.141680077426111106000000000000
3.399999999999999470000000000000	0.365382499999999999000000000000	0.473737214583694888000000000000
3.199999999999999290000000000000	0.370235800000000004000000000000	0.769620070424223979000000000000
3.000000000000000000000000000000	0.372650599999999998000000000000	0.693492068894803748000000000000
2.799999999999999820000000000000	0.375613299999999983000000000000	0.172020646856588133000000000000
2.599999999999999640000000000000	0.378185500000000008000000000000	0.872248183952099021000000000000
2.399999999999999470000000000000	0.381670100000000012000000000000	0.552291588342070705000000000000
2.199999999999999290000000000000	0.384729099999999990000000000000	0.085500987357455038300000000000
2.000000000000000000000000000000	0.388687000000000005000000000000	0.548981824908895133000000000000
1.799999999999999820000000000000	0.392015800000000025000000000000	0.343437094535621767000000000000
1.599999999999999640000000000000	0.395226899999999992000000000000	0.756411607433306488000000000000
1.399999999999999470000000000000	0.399219600000000008000000000000	0.134165231212602709000000000000
1.199999999999999290000000000000	0.403152999999999984000000000000	0.097898236577109276600000000000
1.000000000000000000000000000000	0.406654699999999980000000000000	0.273013761210644690000000000000
0.799999999999999822000000000000	0.409311900000000006000000000000	0.749622745825655468000000000000
0.599999999999999645000000000000	0.411748700000000023000000000000	0.342122697683470589000000000000
0.399999999999999467000000000000	0.413850200000000001000000000000	0.829038265311774491000000000000
0.199999999999999289000000000000	0.416449899999999984000000000000	0.323382024490412423000000000000
0.000000000000000000000000000000	0.418980399999999975000000000000	0.173594144715595533000000000000
-0.200000000000001066000000000000	0.420764699999999991000000000000	0.823933376292592001000000000000
-0.400000000000000355000000000000	0.422341299999999975000000000000	0.709992338183401461000000000000
-0.599999999999999645000000000000	0.423843899999999996000000000000	0.809778116100561718000000000000
-0.800000000000000710000000000000	0.426566400000000012000000000000	0.307081446868254892000000000000
-1.000000000000000000000000000000	0.427664800000000012000000000000	0.267492204197227412000000000000
-1.200000000000001070000000000000	0.428370099999999976000000000000	0.396446027387677979000000000000
-1.400000000000000350000000000000	0.429335299999999975000000000000	0.943274610052730500000000000000
-1.600000000000001420000000000000	0.432556500000000010000000000000	0.582134760525111483000000000000
-1.800000000000000710000000000000	0.433337000000000028000000000000	0.694568587825725725000000000000
-2.000000000000000000000000000000	0.433769000000000016000000000000	0.069470825299474237000000000000
-2.200000000000001060000000000000	0.433840899999999974000000000000	0.780888109077654269000000000000
-2.400000000000000350000000000000	0.433977900000000027000000000000	0.197735176396061085000000000000
-2.600000000000001420000000000000	0.434161799999999987000000000000	0.276771364317402124000000000000
-2.800000000000000710000000000000	0.433282900000000026000000000000	0.039478713957780353600000000000
-3.000000000000000000000000000000	0.433119299999999985000000000000	0.106346968449092527000000000000
-3.200000000000001060000000000000	0.434200900000000001000000000000	0.296690593293398086000000000000
-3.400000000000000350000000000000	0.434773100000000023000000000000	0.382445528218967157000000000000
-3.600000000000001420000000000000	0.436010100000000011000000000000	0.998455293480899675000000000000
-3.800000000000000710000000000000	0.436126799999999981000000000000	0.155029851923228934000000000000
-4.000000000000000000000000000000	0.436121499999999995000000000000	0.973975268847583897000000000000
-4.200000000000001060000000000000	0.436869700000000027000000000000	0.526258746901208996000000000000
-4.400000000000000350000000000000	0.437626699999999980000000000000	0.373013534189623019000000000000
-4.600000000000001420000000000000	0.437838799999999972000000000000	0.189396045037636629000000000000
-4.800000000000000710000000000000	0.438450100000000009000000000000	0.451780842440123731000000000000
-5.000000000000000000000000000000	0.438790000000000013000000000000	0.155198862120949244000000000000
-5.200000000000001060000000000000	0.440310099999999982000000000000	0.298985719334585287000000000000
-5.400000000000000350000000000000	0.441653699999999982000000000000	0.308525360589087194000000000000
-5.600000000000001420000000000000	0.442569700000000010000000000000	0.166797743561277745000000000000
-5.800000000000000710000000000000	0.443814099999999989000000000000	0.661662551404405885000000000000
-6.000000000000000000000000000000	0.444785199999999992000000000000	0.745188047659572916000000000000
-6.200000000000001060000000000000	0.445730999999999988000000000000	0.308850283346679078000000000000
-6.400000000000000350000000000000	0.446646500000000002000000000000	0.277802648838311961000000000000
-6.600000000000001420000000000000	0.447253699999999976000000000000	0.594022887496043372000000000000
-6.800000000000000710000000000000	0.448348599999999986000000000000	0.100524620877276760000000000000
-7.000000000000000000000000000000	0.449658700000000022000000000000	0.049691095502878202000000000000
-7.200000000000001060000000000000	0.450352099999999977000000000000	0.469135112790364239000000000000
-7.400000000000000350000000000000	0.450929299999999977000000000000	0.789404376341381386000000000000
-7.600000000000001420000000000000	0.451327199999999984000000000000	0.959239076623360498000000000000
-7.800000000000000710000000000000	0.452286499999999980000000000000	0.288301222087173015000000000000
-8.000000000000000000000000000000	0.453658999999999979000000000000	0.986129337161728347000000000000
-8.000000000000000000000000000000	0.459872800000000026000000000000	0.277225900142623827000000000000
-7.799999999999999820000000000000	0.463890599999999986000000000000	0.621657020414325467000000000000
-7.599999999999999640000000000000	0.463548999999999989000000000000	0.230621288434199378000000000000
-7.400000000000000350000000000000	0.464857000000000020000000000000	0.901325306150460914000000000000
-7.200000000000000170000000000000	0.465984600000000026000000000000	0.787570474178500568000000000000
-7.000000000000000000000000000000	0.466259199999999985000000000000	0.632169656277663972000000000000
-6.799999999999999820000000000000	0.466678099999999985000000000000	0.629662333968314502000000000000
-6.599999999999999640000000000000	0.467739899999999986000000000000	0.703900806674665702000000000000
-6.400000000000000350000000000000	0.469812200000000013000000000000	0.430028026078023151000000000000
-6.200000000000000180000000000000	0.470426500000000025000000000000	0.874149193531616353000000000000
-6.000000000000000000000000000000	0.470862899999999973000000000000	0.709438260291653355000000000000
-5.799999999999999820000000000000	0.471021699999999988000000000000	0.157783707895313041000000000000
-5.599999999999999640000000000000	0.470906400000000003000000000000	0.533598668834661893000000000000
-5.400000000000000350000000000000	0.470525799999999994000000000000	0.312681797792033089000000000000
-5.199999999999999290000000000000	0.470633799999999991000000000000	0.914159634445365521000000000000
-5.000000000000000000000000000000	0.470855299999999977000000000000	0.579346620193654571000000000000
-4.799999999999999820000000000000	0.470966700000000016000000000000	0.789595420024937322000000000000
-4.599999999999999640000000000000	0.471156200000000025000000000000	0.356846050519444180000000000000
-4.400000000000000350000000000000	0.470832899999999999000000000000	0.447421569228271032000000000000
-4.199999999999999290000000000000	0.470824899999999991000000000000	0.961962834184163506000000000000
-4.000000000000000000000000000000	0.470034300000000016000000000000	0.298477334911583014000000000000
-3.799999999999999820000000000000	0.469909899999999991000000000000	0.558136630089457686000000000000
-3.599999999999999640000000000000	0.470472600000000018000000000000	0.944752307150370507000000000000
-3.399999999999999470000000000000	0.471170900000000004000000000000	0.410120171703631797000000000000
-3.199999999999999290000000000000	0.472154699999999983000000000000	0.305672731210588466000000000000
-3.000000000000000000000000000000	0.472677999999999987000000000000	0.574253063384152718000000000000
-2.799999999999999820000000000000	0.471602000000000021000000000000	0.631819287638591742000000000000
-2.599999999999999640000000000000	0.470670099999999980000000000000	0.379030565443211564000000000000
-2.399999999999999470000000000000	0.468924200000000013000000000000	0.278173139375730294000000000000
-2.199999999999999290000000000000	0.467945100000000003000000000000	0.094523154341023651900000000000
-2.000000000000000000000000000000	0.465694800000000020000000000000	0.574684533792616525000000000000
-1.799999999999999820000000000000	0.463459899999999980000000000000	0.876824957798310156000000000000
-1.599999999999999640000000000000	0.462124900000000005000000000000	0.887161286371156876000000000000
-1.399999999999999470000000000000	0.461547399999999996000000000000	0.931136359109626665000000000000
-1.199999999999999290000000000000	0.460984300000000013000000000000	0.972579035375640499000000000000
-1.000000000000000000000000000000	0.461302700000000010000000000000	0.707658572394387009000000000000
-0.799999999999999822000000000000	0.462671700000000019000000000000	0.491708913690507288000000000000
-0.599999999999999645000000000000	0.464918800000000021000000000000	0.101424760238072453000000000000
-0.399999999999999467000000000000	0.466222799999999993000000000000	0.509890074147647976000000000000
-0.199999999999999289000000000000	0.468324599999999980000000000000	0.627599518352197183000000000000
0.000000000000000000000000000000	0.468731100000000012000000000000	0.239649306332857304000000000000
0.200000000000001066000000000000	0.468847999999999987000000000000	0.421486462767168390000000000000
0.400000000000000355000000000000	0.469033299999999986000000000000	0.401846988363497193000000000000
0.599999999999999645000000000000	0.469807699999999995000000000000	0.629654709499397391000000000000
0.800000000000000710000000000000	0.469783400000000018000000000000	0.364647103512719894000000000000
1.000000000000000000000000000000	0.469796199999999997000000000000	0.509234416335982987000000000000
1.200000000000001070000000000000	0.470228199999999985000000000000	0.397726604051712451000000000000
1.400000000000000350000000000000	0.470750999999999975000000000000	0.075725792402977720800000000000
1.600000000000001420000000000000	0.470038999999999984000000000000	0.925227446460981984000000000000
1.800000000000000710000000000000	0.470244500000000010000000000000	0.753041584594350333000000000000
2.000000000000000000000000000000	0.471003200000000011000000000000	0.499321030712518654000000000000
2.200000000000001060000000000000	0.470932300000000026000000000000	0.079207737549398027400000000000
2.400000000000000350000000000000	0.469595499999999999000000000000	0.238748334717414412000000000000
2.600000000000001420000000000000	0.468112299999999981000000000000	0.343146222439353554000000000000
2.800000000000000710000000000000	0.467735799999999979000000000000	0.408650522453073872000000000000
3.000000000000000000000000000000	0.466793999999999987000000000000	0.388313652983095281000000000000
3.200000000000001060000000000000	0.465801399999999976000000000000	0.401819017187294625000000000000
3.400000000000000350000000000000	0.464990499999999973000000000000	0.441175101783984225000000000000
3.600000000000001420000000000000	0.465019799999999983000000000000	0.752463107309232493000000000000
3.800000000000000710000000000000	0.464264999999999983000000000000	0.409992515117249656000000000000
4.000000000000000000000000000000	0.464300900000000016000000000000	0.913384866457490396000000000000
4.200000000000001060000000000000	0.465111700000000017000000000000	0.838095832075249403000000000000
4.400000000000000350000000000000	0.464412800000000014000000000000	0.971193324106236266000000000000
4.600000000000001420000000000000	0.464441500000000007000000000000	0.647276071708954181000000000000
4.800000000000000710000000000000	0.464098799999999978000000000000	0.716057069327082130000000000000
5.000000000000000000000000000000	0.463838899999999998000000000000	0.453978257429493714000000000000
5.200000000000001060000000000000	0.464193799999999990000000000000	0.182198190255915327000000000000
5.400000000000000350000000000000	0.465062199999999981000000000000	0.575891554850591625000000000000
5.600000000000001420000000000000	0.465971899999999994000000000000	0.088999775082620136200000000000
5.800000000000000710000000000000	0.466221900000000022000000000000	0.537117200643387971000000000000
6.000000000000000000000000000000	0.468131999999999992000000000000	0.112769283844986745000000000000
6.200000000000001060000000000000	0.469163700000000017000000000000	0.290971877241391397000000000000
6.400000000000000350000000000000	0.470922600000000024000000000000	0.409360540388099769000000000000
6.600000000000001420000000000000	0.472523599999999988000000000000	0.296938137141684599000000000000
6.800000000000000710000000000000	0.473089299999999990000000000000	0.429022475746300813000000000000
7.000000000000000000000000000000	0.475026899999999974000000000000	0.157625829029260034000000000000
7.200000000000001060000000000000	0.477131000000000027000000000000	0.715666783616462965000000000000
7.400000000000000350000000000000	0.478786700000000009000000000000	0.423716423333897918000000000000
7.600000000000001420000000000000	0.479852600000000018000000000000	0.095112227558569628600000000000
7.800000000000000710000000000000	0.477783599999999975000000000000	0.085238701263032012900000000000
8.000000000000000000000000000000	0.482757300000000000000000000000	0.357954277471786320000000000000
