# Supplementary material for: Ferromagnetism modulation by ultralow current in a two-dimensional polycrystalline molybdenum disulphide atomic layered structure
Source: Sci Rep. 2022 Oct 13;12:17199. doi: 10.1038/s41598-022-22113-3 (PMC9562137; doi:10.1038/s41598-022-22113-3)
Supplement: Supplementary file 2 — Supplementary Information. [file 41598_2022_22113_MOESM2_ESM.zip › Supplementary file/Raw Data/Raman/D048-2-1.csv]

TITLE
DATA TYPE	RAMAN SPECTRUM
ORIGIN	JASCO
OWNER
DATE	21/12/13
TIME	15:51:09
SPECTROMETER/DATA SYSTEM
LOCALE	1041
RESOLUTION
DELTAX	1
XUNITS	1/CM
YUNITS	INTENSITY
FIRSTX	-21.8342
LASTX	1322.1658
NPOINTS	1345
FIRSTY	208.39999
MAXY	28416.86719
MINY	207.22771
XYDATA
-21.8342	208.4
-20.8342	208.704
-19.8342	208.824
-18.8342	208.614
-17.8342	208.124
-16.8342	208.09
-15.8342	208.573
-14.8342	208.849
-13.8342	209.176
-12.8342	209.744
-11.8342	210.26
-10.8342	210.384
-9.8342	210.209
-8.8342	210.325
-7.8342	210.799
-6.8342	210.763
-5.8342	209.378
-4.8342	212.261
-3.8342	215.021
-2.8342	207.228
-1.8342	264.788
-0.8342	405.356
0.1658	539.712
1.1658	904.339
2.1658	1331.6
3.1658	909.596
4.1658	288.052
5.1658	209.181
6.1658	226.908
7.1658	209.756
8.1658	209.67
9.1658	211.444
10.1658	210.642
11.1658	210.556
12.1658	210.668
13.1658	210.546
14.1658	210.251
15.1658	210.19
16.1658	210.174
17.1658	209.796
18.1658	209.044
19.1658	208.886
20.1658	209.786
21.1658	210.07
22.1658	209.745
23.1658	209.612
24.1658	209.565
25.1658	209.33
26.1658	208.887
27.1658	208.801
28.1658	209.05
29.1658	209.221
30.1658	209.033
31.1658	209.07
32.1658	209.603
33.1658	209.108
34.1658	208.643
35.1658	209.561
36.1658	209.788
37.1658	209.349
38.1658	209.347
39.1658	209.483
40.1658	209.341
41.1658	208.891
42.1658	208.817
43.1658	209.031
44.1658	209.052
45.1658	208.834
46.1658	208.854
47.1658	209.325
48.1658	209.278
49.1658	208.975
50.1658	209.211
51.1658	209.921
52.1658	210.139
53.1658	209.482
54.1658	209.706
55.1658	210.231
56.1658	209.913
57.1658	209.702
58.1658	209.846
59.1658	210.112
60.1658	210.438
61.1658	210.611
62.1658	210.583
63.1658	210.794
64.1658	211.37
65.1658	211.956
66.1658	211.842
67.1658	211.939
68.1658	212.841
69.1658	213.227
70.1658	213.939
71.1658	215.284
72.1658	215.102
73.1658	215.339
74.1658	217.953
75.1658	221.565
76.1658	225.094
77.1658	229.244
78.1658	236.7
79.1658	247.408
80.1658	260.125
81.1658	274.639
82.1658	296.784
83.1658	326.451
84.1658	354.317
85.1658	383.503
86.1658	419.18
87.1658	460.422
88.1658	492.811
89.1658	515.596
90.1658	544.859
91.1658	574.368
92.1658	592.011
93.1658	594.602
94.1658	610.282
95.1658	631.462
96.1658	624.556
97.1658	627.399
98.1658	642.262
99.1658	637.308
100.1658	634.82
101.1658	646.489
102.1658	661.741
103.1658	663.219
104.1658	661.758
105.1658	675.619
106.1658	682.392
107.1658	681.84
108.1658	689.125
109.1658	704.96
110.1658	708.996
111.1658	694.731
112.1658	705.163
113.1658	719.285
114.1658	709.196
115.1658	706.808
116.1658	713.873
117.1658	717.189
118.1658	712.527
119.1658	716.43
120.1658	728.168
121.1658	717.269
122.1658	711.416
123.1658	724.824
124.1658	728.27
125.1658	721.493
126.1658	719.515
127.1658	732.896
128.1658	729.581
129.1658	717.246
130.1658	735.305
131.1658	744.374
132.1658	736.226
133.1658	738.751
134.1658	750.051
135.1658	754.186
136.1658	744.335
137.1658	750.925
138.1658	761.438
139.1658	752.621
140.1658	750.097
141.1658	760.488
142.1658	771.007
143.1658	764.973
144.1658	765.274
145.1658	780.727
146.1658	774.142
147.1658	766.984
148.1658	776.314
149.1658	780.534
150.1658	775.681
151.1658	775.452
152.1658	794.241
153.1658	796.298
154.1658	782.172
155.1658	788.157
156.1658	800.253
157.1658	799.525
158.1658	785.782
159.1658	792.555
160.1658	803.462
161.1658	791.659
162.1658	792.93
163.1658	802.687
164.1658	799.883
165.1658	789.138
166.1658	794.259
167.1658	811.51
168.1658	796.093
169.1658	788.893
170.1658	805.715
171.1658	799.752
172.1658	789.294
173.1658	795.053
174.1658	810.807
175.1658	805.817
176.1658	794.644
177.1658	810.214
178.1658	813.277
179.1658	801.401
180.1658	800.293
181.1658	815.522
182.1658	819.042
183.1658	802.054
184.1658	812.578
185.1658	822.933
186.1658	809.887
187.1658	806.051
188.1658	818.267
189.1658	824.809
190.1658	802.108
191.1658	804.444
192.1658	824.424
193.1658	808.043
194.1658	797.523
195.1658	807.572
196.1658	815.182
197.1658	797.416
198.1658	791.223
199.1658	816.467
200.1658	807.425
201.1658	791.094
202.1658	800.241
203.1658	809.308
204.1658	800.634
205.1658	790.966
206.1658	810.501
207.1658	808.069
208.1658	788.862
209.1658	801.107
210.1658	815.769
211.1658	811.743
212.1658	799.15
213.1658	814.525
214.1658	824.028
215.1658	805.853
216.1658	813.612
217.1658	831.794
218.1658	832.661
219.1658	819.531
220.1658	828.678
221.1658	847.557
222.1658	834.223
223.1658	834.288
224.1658	852.16
225.1658	857.074
226.1658	845.253
227.1658	850.198
228.1658	879.731
229.1658	876.878
230.1658	875.858
231.1658	897.368
232.1658	898.645
233.1658	876.888
234.1658	862.217
235.1658	878.342
236.1658	868.366
237.1658	843.542
238.1658	847.449
239.1658	852.287
240.1658	836.826
241.1658	814.93
242.1658	829.465
243.1658	831.111
244.1658	803.882
245.1658	803.744
246.1658	815.433
247.1658	812.668
248.1658	796.109
249.1658	812.734
250.1658	826.417
251.1658	798.824
252.1658	804.18
253.1658	822.911
254.1658	814.594
255.1658	792.273
256.1657	800.783
257.1657	822.115
258.1657	796.753
259.1657	791.766
260.1657	809.516
261.1657	802.918
262.1657	785.95
263.1657	790.007
264.1657	810.375
265.1657	789.959
266.1657	774.192
267.1657	789.269
268.1657	794.697
269.1657	780.845
270.1657	775.037
271.1657	797.865
272.1657	793.341
273.1657	776.199
274.1657	784.646
275.1657	803.231
276.1657	797.645
277.1657	779.91
278.1657	802.177
279.1657	805.126
280.1657	787.445
281.1657	800.127
282.1657	814.345
283.1657	811.997
284.1657	807.599
285.1657	834.928
286.1657	844.573
287.1657	823.662
288.1657	835.23
289.1657	860.613
290.1657	864.171
291.1657	844.234
292.1657	866.069
293.1657	889.357
294.1657	868.786
295.1657	871.452
296.1657	893.938
297.1657	899.753
298.1657	875.166
299.1657	890.129
300.1657	924.409
301.1657	912.963
302.1657	915.014
303.1657	946.111
304.1657	974.357
305.1657	964.926
306.1657	972.023
307.1657	997.323
308.1657	975.533
309.1657	948.53
310.1657	944.471
311.1657	945.295
312.1657	907.703
313.1657	885.442
314.1657	904.201
315.1657	892.235
316.1657	868.713
317.1657	866.953
318.1657	884.184
319.1657	866.897
320.1657	849.04
321.1657	869.45
322.1657	867.466
323.1657	848.089
324.1657	843.819
325.1657	864.174
326.1657	853.903
327.1657	833.882
328.1657	853.965
329.1657	861.006
330.1657	845.284
331.1657	836.895
332.1657	861.914
333.1657	859.354
334.1657	832.732
335.1657	844.235
336.1657	863.107
337.1657	851.971
338.1657	824.803
339.1657	853.141
340.1657	870.275
341.1657	849.152
342.1657	853.316
343.1657	873.996
344.1657	874.003
345.1657	850.865
346.1657	875.825
347.1657	895.025
348.1657	873.763
349.1657	872.251
350.1657	897.246
351.1657	903.841
352.1657	870.336
353.1657	888.604
354.1657	914.865
355.1657	896.846
356.1657	883.989
357.1657	903.656
358.1657	921.577
359.1657	899.04
360.1657	908.718
361.1657	933.597
362.1657	929.639
363.1657	915.759
364.1657	934.538
365.1657	960.98
366.1657	941.611
367.1657	950.84
368.1657	986.714
369.1657	1000.35
370.1657	983.34
371.1657	1004.04
372.1657	1048.07
373.1657	1036.58
374.1657	1045.02
375.1657	1090.35
376.1657	1126.01
377.1657	1115.94
378.1657	1141.65
379.1657	1197.55
380.1657	1187.28
381.1657	1177.21
382.1657	1204.8
383.1657	1228.71
384.1657	1169.48
385.1657	1124.85
386.1657	1120.65
387.1657	1067.01
388.1657	994.337
389.1657	953.792
390.1657	939.858
391.1657	877.403
392.1657	842.683
393.1657	859.216
394.1657	854.827
395.1657	831.162
396.1657	833.045
397.1657	867.84
398.1657	868.63
399.1657	879.41
400.1657	926.991
401.1657	978.106
402.1657	1006.38
403.1657	1076.44
404.1657	1212.63
405.1657	1313.84
406.1657	1402.89
407.1657	1536.38
408.1657	1693.81
409.1657	1707.15
410.1657	1688.03
411.1657	1724.73
412.1657	1667.95
413.1657	1538.19
414.1657	1437.26
415.1657	1400.96
416.1657	1285.6
417.1657	1169.34
418.1657	1128.05
419.1657	1086.68
420.1657	1002.79
421.1657	941.995
422.1657	948.693
423.1657	902.862
424.1657	854.131
425.1657	851.908
426.1657	854.02
427.1657	816.868
428.1657	791.511
429.1657	813.685
430.1657	806.456
431.1657	784.021
432.1657	785.315
433.1657	809.199
434.1657	787.189
435.1657	769.054
436.1657	793.115
437.1657	796.959
438.1657	778.182
439.1657	774.703
440.1657	798.317
441.1657	782.288
442.1657	757.274
443.1657	759.98
444.1657	772.401
445.1657	754.76
446.1657	740.79
447.1657	758.774
448.1657	756.186
449.1657	740.175
450.1657	740.452
451.1657	759.251
452.1657	741.445
453.1657	728.214
454.1657	746.202
455.1657	746.22
456.1657	723.695
457.1657	715.019
458.1657	733.041
459.1657	721.861
460.1657	704.08
461.1657	705.547
462.1657	713.311
463.1657	693.684
464.1657	684.657
465.1657	703.93
466.1657	700.448
467.1657	683.147
468.1657	682.767
469.1657	700.266
470.1657	686.254
471.1657	677.563
472.1657	690.63
473.1657	692.55
474.1657	673.931
475.1657	671.315
476.1657	690.196
477.1657	681.71
478.1657	671.483
479.1657	680.69
480.1657	692.993
481.1657	671.807
482.1657	674.458
483.1657	702.523
484.1657	698.547
485.1657	682.196
486.1657	691.934
487.1657	716.401
488.1657	704.831
489.1657	705.663
490.1657	728.42
491.1657	740.15
492.1657	722.251
493.1657	731.991
494.1657	759.536
495.1657	752.945
496.1657	744.731
497.1657	766.205
498.1657	790.23
499.1657	771.612
500.1657	782.491
501.1657	813.642
502.1657	821.675
503.1657	813.85
504.1657	847.281
505.1657	885.6
506.1657	882.285
507.1657	905.848
508.1657	965.31
509.1657	1009.78
510.1657	1019.44
511.1657	1102.54
512.1658	1194.42
513.1658	1249.53
514.1658	1347.15
515.1658	1551.67
516.1658	1748.49
517.1658	1944.71
518.1658	2396.75
519.1658	3071.66
520.1658	3956.6
521.1658	5553.66
522.1658	9066.29
523.1658	15115.2
524.1658	22872.5
525.1658	28416.9
526.1658	24915.3
527.1658	16068.4
528.1658	8674.33
529.1658	5745.91
530.1658	4263.63
531.1658	3089.52
532.1658	2408.72
533.1658	2109.03
534.1658	1819.88
535.1658	1548.78
536.1658	1426.49
537.1658	1360.06
538.1658	1241.71
539.1658	1130.71
540.1658	1103.74
541.1658	1063.55
542.1658	998.113
543.1658	959.748
544.1658	964.55
545.1658	918.416
546.1658	873.502
547.1658	872.102
548.1658	873.902
549.1658	831.653
550.1658	809.811
551.1658	824.193
552.1658	803.542
553.1658	768.877
554.1658	760.144
555.1658	765.516
556.1658	734.907
557.1658	721.194
558.1658	729.461
559.1658	724.244
560.1658	693.042
561.1658	688.188
562.1658	699.11
563.1658	686.497
564.1658	663.307
565.1658	668.239
566.1658	674.702
567.1658	650.505
568.1658	648.342
569.1658	658.804
570.1658	651.886
571.1658	628.054
572.1658	633.125
573.1658	640.448
574.1658	628.144
575.1658	614.81
576.1658	626.38
577.1658	623.092
578.1658	602.964
579.1658	607.855
580.1658	616.085
581.1658	605.023
582.1658	591.212
583.1658	604.21
584.1658	605.557
585.1658	592.842
586.1658	590.014
587.1658	605.701
588.1658	600.315
589.1658	590.933
590.1658	598.91
591.1658	605.044
592.1658	590.399
593.1658	585.024
594.1658	599.589
595.1658	596.137
596.1658	584.601
597.1658	588.997
598.1658	601.372
599.1658	587.012
600.1658	580.588
601.1658	591.741
602.1658	597.032
603.1658	579.833
604.1658	584.721
605.1658	598.216
606.1658	589.827
607.1658	575.997
608.1658	586.367
609.1658	594.111
610.1658	579.333
611.1658	579.917
612.1658	596.404
613.1658	595.572
614.1658	576.778
615.1658	589.631
616.1658	601.454
617.1658	592.585
618.1658	584.254
619.1658	604.529
620.1658	605.548
621.1658	592.607
622.1658	595.936
623.1658	606.98
624.1658	595.608
625.1658	586.684
626.1658	600.243
627.1658	601.271
628.1658	582.972
629.1658	577.097
630.1658	588.865
631.1658	577.411
632.1658	566.146
633.1658	572.624
634.1658	578.752
635.1658	557.59
636.1658	553.462
637.1658	564.065
638.1658	563.6
639.1658	552.185
640.1658	558.385
641.1658	565.564
642.1658	555.026
643.1658	544.047
644.1658	557.056
645.1658	557.823
646.1658	541.033
647.1658	548.911
648.1658	557.212
649.1658	548.079
650.1658	538.734
651.1658	551.092
652.1658	551.466
653.1658	539.883
654.1658	537.153
655.1658	548.2
656.1658	542.49
657.1658	532.311
658.1658	536.748
659.1658	547.434
660.1658	533.562
661.1658	529.625
662.1658	542.229
663.1658	542.565
664.1658	526.064
665.1658	532.81
666.1658	546.354
667.1658	536.618
668.1658	533.49
669.1658	546.478
670.1658	548.019
671.1658	531.369
672.1658	536.008
673.1658	548.388
674.1658	542.334
675.1658	529.051
676.1658	542.588
677.1658	542.339
678.1658	526.372
679.1658	521.332
680.1658	535.7
681.1658	532.756
682.1658	519.828
683.1658	520.23
684.1658	531.603
685.1658	519.223
686.1658	509.646
687.1658	516.795
688.1658	519.94
689.1658	504.072
690.1658	506.066
691.1658	515.655
692.1658	504.545
693.1658	492.061
694.1658	504.43
695.1658	509.825
696.1658	492.768
697.1658	493.559
698.1658	504.259
699.1658	499.516
700.1658	486.611
701.1658	493.304
702.1658	497.429
703.1658	486.779
704.1658	480.975
705.1658	493.979
706.1658	489.888
707.1658	477.653
708.1658	482.112
709.1658	496.99
710.1658	484.061
711.1658	477.48
712.1658	485.994
713.1658	489.401
714.1658	478.591
715.1658	479.114
716.1658	485.986
717.1658	482.883
718.1658	473.699
719.1658	483.899
720.1658	488.993
721.1658	478.944
722.1658	474.138
723.1658	484.906
724.1658	480.021
725.1658	471.963
726.1658	481.261
727.1658	485.958
728.1658	475.539
729.1658	473.451
730.1658	483.893
731.1658	481.803
732.1658	474.708
733.1658	482.001
734.1658	491.18
735.1658	480.931
736.1658	472.499
737.1658	482.646
738.1658	487.046
739.1658	474.92
740.1658	480.534
741.1658	491.162
742.1658	485.469
743.1658	475.115
744.1658	485.129
745.1658	489.269
746.1658	478.96
747.1658	477.071
748.1658	491.472
749.1658	483.854
750.1658	472.913
751.1658	481.001
752.1658	492.836
753.1658	478.572
754.1658	475.587
755.1658	485.483
756.1658	484.727
757.1658	472.377
758.1658	485.849
759.1658	491.08
760.1658	479.076
761.1658	473.329
762.1658	482.217
763.1658	483.523
764.1658	476.234
765.1658	475.726
766.1658	484.594
767.1658	477.744
768.1658	471.652
769.1658	477.76
770.1658	482.328
771.1658	470.906
772.1658	472.759
773.1658	483.25
774.1658	480.725
775.1658	468.25
776.1658	477.604
777.1658	482.691
778.1658	476.034
779.1658	477.62
780.1658	487.11
781.1658	480.654
782.1658	471.03
783.1658	476.617
784.1658	485.932
785.1658	476.157
786.1658	473.361
787.1658	485.184
788.1658	488.33
789.1658	473
790.1658	473.67
791.1658	481.391
792.1658	477.38
793.1658	470.994
794.1658	476.819
795.1658	479.892
796.1658	473.552
797.1658	471.197
798.1658	482.237
799.1658	479.143
800.1658	471.677
801.1658	475.988
802.1658	482.525
803.1658	474.596
804.1658	474.416
805.1658	484.753
806.1658	485.755
807.1658	473.166
808.1658	480.326
809.1658	487.715
810.1658	478.98
811.1658	474.445
812.1658	492.48
813.1658	489.994
814.1658	476.601
815.1658	483.629
816.1658	499.927
817.1658	487.653
818.1658	479.461
819.1658	491.211
820.1658	497.391
821.1658	482.614
822.1658	484.881
823.1658	497.952
824.1658	496.03
825.1658	482.974
826.1658	491.376
827.1658	493.577
828.1658	483.139
829.1658	481.88
830.1658	495.685
831.1658	490.329
832.1658	479.715
833.1658	483.156
834.1658	489.02
835.1658	475.059
836.1658	475.675
837.1658	483.621
838.1658	479.132
839.1658	467.869
840.1658	469.737
841.1658	477.788
842.1658	472.413
843.1658	461.548
844.1658	469.889
845.1658	472.83
846.1658	460.587
847.1658	457.698
848.1658	470.945
849.1658	466.652
850.1658	457.378
851.1658	465.162
852.1658	473.413
853.1658	460.367
854.1658	453.283
855.1658	467.534
856.1658	469.505
857.1658	457.427
858.1658	463.553
859.1658	471.11
860.1658	461.36
861.1658	457.515
862.1658	468.558
863.1658	466.823
864.1658	453.761
865.1658	459.395
866.1658	468.897
867.1658	460.927
868.1658	455.507
869.1658	466.997
870.1658	466.749
871.1658	454.186
872.1658	455.566
873.1658	470.92
874.1658	463.148
875.1658	453.517
876.1658	462.118
877.1658	470.417
878.1658	456.47
879.1658	456.22
880.1658	466.408
881.1658	464.372
882.1658	454.193
883.1658	464.235
884.1658	470.114
885.1658	459.728
886.1658	455.213
887.1658	468.906
888.1658	465.118
889.1658	454.902
890.1658	460.141
891.1658	470.767
892.1658	464.303
893.1658	458.406
894.1658	467.388
895.1658	469.517
896.1658	458.926
897.1658	459.617
898.1658	469.722
899.1658	462.615
900.1658	455.373
901.1658	464.783
902.1658	470.687
903.1658	457.92
904.1658	459.246
905.1658	468.907
906.1658	465.659
907.1658	457.931
908.1658	467.681
909.1658	471.629
910.1658	463.665
911.1658	462.424
912.1658	473.903
913.1658	470.39
914.1658	461.967
915.1658	466.609
916.1658	475.172
917.1658	468.92
918.1658	465.731
919.1658	474.821
920.1658	477.548
921.1658	470.702
922.1658	475.829
923.1658	490.981
924.1658	484.752
925.1658	480.173
926.1658	497.162
927.1658	510.013
928.1658	499.898
929.1658	516.956
930.1658	548.272
931.1658	562.234
932.1658	573.132
933.1658	614.454
934.1658	643.607
935.1658	648.736
936.1658	674.025
937.1658	730.185
938.1658	749.781
939.1658	761.468
940.1658	814.377
941.1658	867.602
942.1658	876.626
943.1658	899.262
944.1658	953.083
945.1658	948.537
946.1658	910.121
947.1658	916.074
948.1658	934.966
949.1658	901.849
950.1658	894.77
951.1658	921.276
952.1658	916.319
953.1658	880.169
954.1658	901.836
955.1658	921.532
956.1658	896.956
957.1658	879.389
958.1658	910.99
959.1658	915.425
960.1658	884.707
961.1658	895.199
962.1658	925.128
963.1658	902.996
964.1658	883.666
965.1658	921.66
966.1658	930.788
967.1658	900.085
968.1658	901.252
969.1658	934.447
970.1658	920.042
971.1658	898.971
972.1658	922.172
973.1658	943.409
974.1658	906.538
975.1658	903.481
976.1658	940.093
977.1658	936.246
978.1658	901.718
979.1658	914.857
980.1658	945.806
981.1658	915.665
982.1658	901.543
983.1658	928.139
984.1658	926.885
985.1658	887.815
986.1658	903.979
987.1658	917.656
988.1658	886.421
989.1658	853.291
990.1658	855.8
991.1658	836.495
992.1658	774.879
993.1658	742.386
994.1658	733.887
995.1658	692.196
996.1658	650.77
997.1658	653.234
998.1658	641.091
999.1658	605.073
1000.1658	586.698
1001.1658	591.376
1002.1658	581.238
1003.1658	558.877
1004.1658	555.432
1005.1658	556.335
1006.1658	535.451
1007.1658	525.376
1008.1658	537.184
1009.1658	532.027
1010.1658	511.378
1011.1658	507.184
1012.1658	515.67
1013.1658	499.098
1014.1658	490.126
1015.1658	497.254
1016.1658	496.483
1017.1658	480.854
1018.1658	476.931
1019.1658	485.07
1020.1658	473.331
1021.1658	458.603
1022.1658	463.505
1023.1658	467.508
1024.1658	452.438
1025.1658	447.789
1026.1658	451.71
1027.1658	446.496
1028.1658	436.029
1029.1658	437.396
1030.1658	437.33
1031.1658	428.233
1032.1658	424.291
1033.1658	425.136
1034.1658	417.007
1035.1658	408.492
1036.1658	411.813
1037.1658	413.434
1038.1658	404.208
1039.1658	393.763
1040.1658	393.63
1041.1658	395.538
1042.1658	385.961
1043.1658	382.599
1044.1658	385.434
1045.1658	380.027
1046.1658	373.95
1047.1658	380.925
1048.1658	382.073
1049.1658	374.833
1050.1658	372.705
1051.1658	376.976
1052.1658	373.918
1053.1658	369.594
1054.1658	372.66
1055.1658	374.566
1056.1658	369.921
1057.1658	367.98
1058.1658	373.568
1059.1658	374.351
1060.1658	367.602
1061.1658	367.586
1062.1658	372.988
1063.1658	368.761
1064.1658	365.243
1065.1658	370.929
1066.1658	370.361
1067.1658	366.017
1068.1658	369.588
1069.1658	374.188
1070.1658	368.032
1071.1658	363.472
1072.1658	367.907
1073.1658	369.831
1074.1658	364.574
1075.1658	364.399
1076.1658	367.802
1077.1658	365.823
1078.1658	362.948
1079.1658	365.078
1080.1658	367.197
1081.1658	363.424
1082.1658	363.154
1083.1658	367.263
1084.1658	367.113
1085.1658	364.299
1086.1658	364.886
1087.1658	365.608
1088.1658	363.005
1089.1658	363.008
1090.1658	366.364
1091.1658	364.614
1092.1658	360.074
1093.1658	364.621
1094.1658	367.94
1095.1658	361.543
1096.1658	362.096
1097.1658	369.21
1098.1658	366.521
1099.1658	356.918
1100.1658	361.093
1101.1658	367.778
1102.1658	362.195
1103.1658	361.236
1104.1658	369.797
1105.1658	367.072
1106.1658	360.265
1107.1658	361.233
1108.1658	364.26
1109.1658	361.861
1110.1658	359.684
1111.1658	364.185
1112.1658	366.021
1113.1658	361.925
1114.1658	361.745
1115.1658	366.024
1116.1658	364.287
1117.1658	357.432
1118.1658	360.427
1119.1658	364.802
1120.1658	360.352
1121.1658	358.806
1122.1658	363.754
1123.1658	363.607
1124.1658	357.824
1125.1658	360.647
1126.1658	365.039
1127.1658	360.63
1128.1658	357.764
1129.1658	362.268
1130.1658	362.03
1131.1658	357.6
1132.1658	357.672
1133.1658	362.449
1134.1658	359.68
1135.1658	356.247
1136.1658	363.829
1137.1658	364.08
1138.1658	353.674
1139.1658	357.385
1140.1658	362.484
1141.1658	359.022
1142.1658	357.039
1143.1658	359.868
1144.1658	362.161
1145.1658	357.07
1146.1658	357.219
1147.1658	359.294
1148.1658	355.335
1149.1658	352.994
1150.1658	358.549
1151.1658	361.757
1152.1658	358.05
1153.1658	355.808
1154.1658	359.355
1155.1658	359.671
1156.1658	353.56
1157.1658	357.383
1158.1658	359.615
1159.1658	354.614
1160.1658	352.922
1161.1658	357.228
1162.1658	357.93
1163.1658	354.506
1164.1658	355.141
1165.1658	359.405
1166.1658	357.305
1167.1658	355.018
1168.1658	358.177
1169.1658	356.666
1170.1658	351.69
1171.1658	355.343
1172.1658	358.115
1173.1658	356.398
1174.1658	355.512
1175.1658	357.423
1176.1658	357.118
1177.1658	351.715
1178.1658	354.492
1179.1658	359.464
1180.1658	353.884
1181.1658	349.771
1182.1658	356.929
1183.1658	356.253
1184.1658	353.4
1185.1658	354.409
1186.1658	358.437
1187.1658	354.743
1188.1658	348.759
1189.1658	355.004
1190.1658	360.72
1191.1658	352.107
1192.1658	354.518
1193.1658	359.189
1194.1658	356.397
1195.1658	353.472
1196.1658	355.924
1197.1658	358.75
1198.1658	351.918
1199.1658	352.166
1200.1658	357.44
1201.1658	357.992
1202.1658	355.594
1203.1658	356.701
1204.1658	358.324
1205.1658	353.254
1206.1658	353.164
1207.1658	357.351
1208.1658	357.209
1209.1658	354.441
1210.1658	356.987
1211.1658	361.365
1212.1658	357.778
1213.1658	352.33
1214.1658	356.292
1215.1658	359.762
1216.1658	356.993
1217.1658	357.995
1218.1658	361.159
1219.1658	360.552
1220.1658	357.249
1221.1658	358.131
1222.1658	360.635
1223.1658	357.594
1224.1658	355.115
1225.1658	361.437
1226.1658	359.636
1227.1658	356.739
1228.1658	358.698
1229.1658	360.868
1230.1658	357.777
1231.1658	356.337
1232.1658	362.15
1233.1658	360.141
1234.1658	358.568
1235.1658	360.409
1236.1658	361.237
1237.1658	357.917
1238.1658	357.339
1239.1658	362.465
1240.1658	359.829
1241.1658	355.03
1242.1658	357.454
1243.1658	361.902
1244.1658	357.678
1245.1658	356.311
1246.1658	364.624
1247.1658	362.457
1248.1658	358.692
1249.1658	360.744
1250.1658	363.509
1251.1658	361.037
1252.1658	358.511
1253.1658	363.059
1254.1658	367.474
1255.1658	361.614
1256.1658	360.008
1257.1658	363.036
1258.1658	364.545
1259.1658	362.392
1260.1658	364.32
1261.1658	367.138
1262.1658	359.721
1263.1658	361.057
1264.1658	366.667
1265.1658	362.537
1266.1658	359.931
1267.1658	366.003
1268.1658	368.23
1269.1658	363.122
1270.1658	363.828
1271.1658	364.87
1272.1658	365.394
1273.1658	361.632
1274.1658	363.709
1275.1658	368.076
1276.1658	365.154
1277.1658	364.987
1278.1658	372.585
1279.1658	368.644
1280.1658	366.193
1281.1658	368.501
1282.1658	370.041
1283.1658	367.368
1284.1658	366.152
1285.1658	369.281
1286.1658	367.608
1287.1658	369.268
1288.1658	370.487
1289.1658	371.859
1290.1658	370.163
1291.1658	368.274
1292.1658	370.575
1293.1658	370.804
1294.1658	366.611
1295.1658	369.053
1296.1658	375.397
1297.1658	370.996
1298.1658	368.224
1299.1658	372.833
1300.1658	374.048
1301.1658	370.67
1302.1658	369.423
1303.1658	372.135
1304.1658	372.738
1305.1658	372.626
1306.1658	374.743
1307.1658	373.21
1308.1658	368.065
1309.1658	368.782
1310.1658	373.995
1311.1658	374.307
1312.1658	373.627
1313.1658	376.811
1314.1658	375.778
1315.1658	373.988
1316.1658	375.193
1317.1658	377.566
1318.1658	379
1319.1658	373.428
1320.1658	377.345
1321.1658	377.374
1322.1658	369.944
##### Extended Information
[Rgîñ]
¿¼
Rg
ªèÒ
®
ïÐ	HÆåw
[f[^îñ]
ì¬ú	2021/12/13 15:51
f[^^Cv	Ôuf[^
¡²	Raman Shift [cm-1]
c²	Int.
X^[g	-21.8342 cm-1
Gh	1322.17 cm-1
f[^Ôu	1 cm-1
f[^	1345
[ªèîñ]
@í¼	NRS-4100
VAÔ	A002561822
ªèú	2021/12/13 15:48
IõÔ	20 sec
ÏZñ	5
Sg	700.02 cm-1
ZXe[WÊu	16748.8 um
rjOãÀ	97
rjOºÀ	156
Lø`lÍÍ	1 - 1024
Shift Speed	32.25 usecs
Readout Rate	100kHz at 16-bit
Pre-Amplifier Gain	1x
Enable Keep Cleans	ON
Baseline Clamp	OFF
CCD	DU420_OE	12
ãNg·	532.18 nm
ªõí	VO
O[eBO	L2400
Xbg	Ó17 um
WFNVtB^[	532.2 nm
ªð	0.86 cm-1	1.31 cm-1/pixel
Î¨Y	MPLFLN 100 x
BS/DM	BS 30/70
[U[­x	7.1 mW
¸õí	100%(I[v)
Fü	On
CCD·x	-69.0 C
