# Supplementary material for: Ferromagnetism modulation by ultralow current in a two-dimensional polycrystalline molybdenum disulphide atomic layered structure
Source: Sci Rep. 2022 Oct 13;12:17199. doi: 10.1038/s41598-022-22113-3 (PMC9562137; doi:10.1038/s41598-022-22113-3)
Supplement: Supplementary file 2 — Supplementary Information. [file 41598_2022_22113_MOESM2_ESM.zip › Supplementary file/Raw Data/Transport/20211118-110957-D048-2-4K-VI-IV.csv]

Current (A)	Voltage (V)
0.000000000000000000000000000000	0.211322829127311706000000000000
0.000000099999999999999995200000	25.206504821777343700000000000000
0.000000199999999999999990000000	82.800209045410156200000000000000
0.000000299999999999999985000000	104.872550964355469000000000000000
0.000000399999999999999981000000	116.108444213867187000000000000000
0.000000499999999999999976000000	123.504135131835937000000000000000
0.000000599999999999999971000000	130.385284423828125000000000000000
0.000000699999999999999966000000	134.691726684570312000000000000000
0.000000799999999999999961000000	138.340362548828125000000000000000
0.000000899999999999999956000000	140.811691284179687000000000000000
0.000000999999999999999951000000	143.051406860351562000000000000000
0.000001100000000000000060000000	145.141952514648437000000000000000
0.000001199999999999999950000000	146.109756469726562000000000000000
0.000001299999999999999840000000	146.972610473632812000000000000000
0.000001399999999999999940000000	147.878509521484375000000000000000
0.000001500000000000000040000000	148.446136474609375000000000000000
0.000001599999999999999930000000	148.971282958984375000000000000000
0.000001699999999999999820000000	149.272888183593750000000000000000
0.000001799999999999999920000000	149.609954833984375000000000000000
0.000001900000000000000020000000	149.774536132812500000000000000000
0.000001999999999999999910000000	149.965728759765625000000000000000
0.000002099999999999999800000000	150.063461303710937000000000000000
0.000002200000000000000110000000	150.035156250000000000000000000000
0.000002300000000000000000000000	150.150588989257812000000000000000
0.000002399999999999999890000000	150.043151855468750000000000000000
0.000002499999999999999780000000	150.023376464843750000000000000000
0.000002599999999999999670000000	149.735641479492187000000000000000
0.000002699999999999999990000000	149.693222045898437000000000000000
0.000002799999999999999880000000	149.417709350585937000000000000000
0.000002899999999999999770000000	149.274078369140625000000000000000
0.000003000000000000000080000000	148.985290527343750000000000000000
0.000003099999999999999970000000	148.822875976562500000000000000000
0.000003199999999999999860000000	148.463272094726562000000000000000
0.000003299999999999999750000000	148.314056396484375000000000000000
0.000003399999999999999640000000	147.956558227539062000000000000000
0.000003499999999999999950000000	147.804061889648437000000000000000
0.000003599999999999999840000000	147.468643188476562000000000000000
0.000003699999999999999730000000	147.272384643554687000000000000000
0.000003800000000000000040000000	146.944412231445312000000000000000
0.000003899999999999999930000000	146.633193969726562000000000000000
0.000003999999999999999820000000	146.381729125976562000000000000000
0.000004099999999999999710000000	145.995513916015625000000000000000
0.000004199999999999999600000000	145.723434448242187000000000000000
0.000004299999999999999490000000	145.495254516601562000000000000000
0.000004400000000000000230000000	145.171035766601562000000000000000
0.000004500000000000000120000000	144.747344970703125000000000000000
0.000004600000000000000010000000	144.576202392578125000000000000000
0.000004699999999999999900000000	144.154708862304687000000000000000
0.000004799999999999999790000000	143.919830322265625000000000000000
0.000004899999999999999680000000	143.507537841796875000000000000000
0.000004999999999999999570000000	143.295394897460937000000000000000
0.000005099999999999999460000000	142.907287597656250000000000000000
0.000005199999999999999350000000	142.683120727539062000000000000000
0.000005300000000000000080000000	142.355438232421875000000000000000
0.000005399999999999999970000000	142.148284912109375000000000000000
0.000005499999999999999860000000	141.850128173828125000000000000000
0.000005599999999999999750000000	141.561630249023437000000000000000
0.000005699999999999999640000000	141.263534545898437000000000000000
0.000005799999999999999530000000	140.927536010742187000000000000000
0.000005899999999999999420000000	140.707275390625000000000000000000
0.000006000000000000000160000000	140.362289428710937000000000000000
0.000006100000000000000050000000	140.191268920898437000000000000000
0.000006199999999999999940000000	139.851501464843750000000000000000
0.000006299999999999999830000000	139.659912109375000000000000000000
0.000006399999999999999720000000	139.258972167968750000000000000000
0.000006499999999999999610000000	139.054367065429687000000000000000
0.000006599999999999999500000000	138.706268310546875000000000000000
0.000006699999999999999390000000	138.450317382812500000000000000000
0.000006799999999999999280000000	138.167556762695312000000000000000
0.000006900000000000000010000000	137.921737670898437000000000000000
0.000006999999999999999900000000	137.621261596679687000000000000000
0.000007099999999999999790000000	137.378906250000000000000000000000
0.000007199999999999999680000000	137.046279907226562000000000000000
0.000007299999999999999570000000	136.871353149414062000000000000000
0.000007399999999999999460000000	136.608734130859375000000000000000
0.000007499999999999999350000000	136.333663940429687000000000000000
0.000007600000000000000090000000	136.075759887695312000000000000000
0.000007699999999999999130000000	135.792221069335937000000000000000
0.000007799999999999999870000000	135.555541992187500000000000000000
0.000007899999999999998910000000	135.315856933593750000000000000000
0.000007999999999999999650000000	135.077239990234375000000000000000
0.000008100000000000000380000000	134.807205200195312000000000000000
0.000008199999999999999430000000	134.604415893554687000000000000000
0.000008300000000000000160000000	134.313598632812500000000000000000
0.000008399999999999999210000000	134.138244628906250000000000000000
0.000008499999999999999940000000	133.773910522460937000000000000000
0.000008599999999999998990000000	133.612045288085937000000000000000
0.000008699999999999999720000000	133.336959838867187000000000000000
0.000008800000000000000460000000	133.113952636718750000000000000000
0.000008899999999999999500000000	132.872634887695312000000000000000
0.000009000000000000000240000000	132.690261840820312000000000000000
0.000009099999999999999280000000	132.470260620117187000000000000000
0.000009200000000000000020000000	132.230895996093750000000000000000
0.000009299999999999999060000000	131.989837646484375000000000000000
0.000009399999999999999800000000	131.765716552734375000000000000000
0.000009499999999999998840000000	131.500289916992187000000000000000
0.000009599999999999999580000000	131.275360107421875000000000000000
0.000009700000000000000310000000	131.050628662109375000000000000000
0.000009799999999999999360000000	130.849258422851562000000000000000
0.000009900000000000000090000000	130.680999755859375000000000000000
0.000009999999999999999140000000	130.446777343750000000000000000000
0.000010000000000000000800000000	130.377319335937500000000000000000
0.000009900000000000000090000000	130.405120849609375000000000000000
0.000009800000000000001050000000	130.551544189453125000000000000000
0.000009700000000000000310000000	130.670532226562500000000000000000
0.000009600000000000001270000000	130.810272216796875000000000000000
0.000009500000000000000530000000	130.920272827148437000000000000000
0.000009400000000000001490000000	131.116043090820312000000000000000
0.000009300000000000000750000000	131.239578247070312000000000000000
0.000009200000000000000020000000	131.446990966796875000000000000000
0.000009100000000000000980000000	131.672378540039062000000000000000
0.000009000000000000000240000000	131.899688720703125000000000000000
0.000008900000000000001200000000	132.045425415039062000000000000000
0.000008800000000000000460000000	132.228408813476562000000000000000
0.000008700000000000001420000000	132.419509887695312000000000000000
0.000008600000000000000680000000	132.625411987304687000000000000000
0.000008499999999999999940000000	132.774368286132812000000000000000
0.000008400000000000000900000000	133.005889892578125000000000000000
0.000008300000000000001860000000	133.236648559570312000000000000000
0.000008200000000000001120000000	133.408798217773437000000000000000
0.000008100000000000000380000000	133.661987304687500000000000000000
0.000008000000000000001340000000	133.825759887695312000000000000000
0.000007900000000000000600000000	134.057678222656250000000000000000
0.000007799999999999999870000000	134.218078613281250000000000000000
0.000007700000000000000820000000	134.482284545898437000000000000000
0.000007600000000000000940000000	134.614669799804687000000000000000
0.000007500000000000001050000000	134.880874633789062000000000000000
0.000007400000000000001160000000	135.036697387695312000000000000000
0.000007300000000000001270000000	135.305541992187500000000000000000
0.000007200000000000000530000000	135.466125488281250000000000000000
0.000007100000000000001490000000	135.740692138671875000000000000000
0.000007000000000000000750000000	135.938430786132812000000000000000
0.000006900000000000000860000000	136.212005615234375000000000000000
0.000006800000000000000970000000	136.352676391601562000000000000000
0.000006700000000000001080000000	136.600708007812500000000000000000
0.000006600000000000001190000000	136.847763061523437000000000000000
0.000006500000000000000450000000	137.126754760742187000000000000000
0.000006400000000000001410000000	137.295196533203125000000000000000
0.000006300000000000000680000000	137.527206420898437000000000000000
0.000006200000000000000790000000	137.769012451171875000000000000000
0.000006100000000000000900000000	138.039779663085937000000000000000
0.000006000000000000001010000000	138.310531616210937000000000000000
0.000005900000000000001120000000	138.483764648437500000000000000000
0.000005800000000000001230000000	138.811920166015625000000000000000
0.000005700000000000001340000000	139.000015258789062000000000000000
0.000005600000000000000600000000	139.278381347656250000000000000000
0.000005500000000000000710000000	139.439727783203125000000000000000
0.000005400000000000000820000000	139.729156494140625000000000000000
0.000005300000000000000930000000	139.906417846679687000000000000000
0.000005200000000000001040000000	140.189468383789062000000000000000
0.000005100000000000001150000000	140.388702392578125000000000000000
0.000005000000000000001260000000	140.690124511718750000000000000000
0.000004900000000000001370000000	140.902343750000000000000000000000
0.000004800000000000001480000000	141.187301635742187000000000000000
0.000004700000000000000750000000	141.423233032226562000000000000000
0.000004600000000000000860000000	141.669387817382812000000000000000
0.000004500000000000000970000000	141.956863403320312000000000000000
0.000004400000000000001080000000	142.087036132812500000000000000000
0.000004300000000000001190000000	142.368957519531250000000000000000
0.000004200000000000001300000000	142.657806396484375000000000000000
0.000004100000000000001410000000	142.868225097656250000000000000000
0.000004000000000000000670000000	143.129959106445312000000000000000
0.000003900000000000000780000000	143.414459228515625000000000000000
0.000003800000000000000890000000	143.521011352539062000000000000000
0.000003700000000000001000000000	143.788452148437500000000000000000
0.000003600000000000001110000000	143.888748168945312000000000000000
0.000003500000000000001220000000	144.156860351562500000000000000000
0.000003400000000000001330000000	144.310211181640625000000000000000
0.000003300000000000001440000000	144.602310180664062000000000000000
0.000003200000000000001550000000	144.650863647460937000000000000000
0.000003100000000000000820000000	144.900497436523437000000000000000
0.000003000000000000000930000000	144.901809692382812000000000000000
0.000002900000000000001040000000	145.181091308593750000000000000000
0.000002800000000000001150000000	145.197509765625000000000000000000
0.000002700000000000001260000000	145.306716918945312000000000000000
0.000002600000000000001370000000	145.318603515625000000000000000000
0.000002500000000000001480000000	145.383346557617187000000000000000
0.000002400000000000000740000000	145.411056518554687000000000000000
0.000002300000000000001700000000	145.371871948242187000000000000000
0.000002200000000000000960000000	145.233871459960937000000000000000
0.000002100000000000001920000000	145.108901977539062000000000000000
0.000002000000000000001180000000	144.991806030273437000000000000000
0.000001900000000000000450000000	144.549179077148437000000000000000
0.000001800000000000001400000000	144.353927612304687000000000000000
0.000001700000000000000670000000	143.828552246093750000000000000000
0.000001600000000000001620000000	143.445617675781250000000000000000
0.000001500000000000000890000000	142.695663452148437000000000000000
0.000001400000000000001840000000	142.048416137695312000000000000000
0.000001300000000000001110000000	140.900650024414062000000000000000
0.000001200000000000000370000000	139.890426635742187000000000000000
0.000001100000000000001330000000	138.353164672851562000000000000000
0.000001000000000000000590000000	135.954223632812500000000000000000
0.000000900000000000001544000000	134.417587280273437000000000000000
0.000000800000000000000808000000	131.948745727539062000000000000000
0.000000700000000000001766000000	128.421600341796875000000000000000
0.000000600000000000001030000000	124.224945068359375000000000000000
0.000000500000000000001987000000	118.569473266601562000000000000000
0.000000400000000000001251000000	111.321693420410156000000000000000
0.000000300000000000000515000000	101.858276367187500000000000000000
0.000000200000000000001473000000	89.530052185058593700000000000000
0.000000100000000000000736000000	73.624755859375000000000000000000
0.000000000000000000001694065895	48.594974517822265600000000000000
-0.000000099999999999999042200000	-33.829189300537109400000000000000
-0.000000199999999999998084000000	-79.179351806640624900000000000000
-0.000000299999999999998821000000	-100.409622192382812000000000000000
-0.000000399999999999997863000000	-112.342597961425781000000000000000
-0.000000499999999999998599000000	-120.563980102539062000000000000000
-0.000000599999999999999336000000	-126.995254516601562000000000000000
-0.000000699999999999998378000000	-131.820541381835937000000000000000
-0.000000799999999999999114000000	-136.000839233398437000000000000000
-0.000000899999999999998156000000	-138.915344238281250000000000000000
-0.000000999999999999998893000000	-141.350997924804687000000000000000
-0.000001099999999999997940000000	-143.528381347656250000000000000000
-0.000001199999999999998680000000	-144.907897949218750000000000000000
-0.000001299999999999999410000000	-145.880310058593750000000000000000
-0.000001399999999999998460000000	-147.138885498046875000000000000000
-0.000001499999999999999190000000	-147.775009155273437000000000000000
-0.000001599999999999998240000000	-148.530639648437500000000000000000
-0.000001699999999999998970000000	-148.802215576171875000000000000000
-0.000001799999999999998010000000	-149.351287841796875000000000000000
-0.000001899999999999998750000000	-149.649780273437500000000000000000
-0.000001999999999999999490000000	-150.066299438476562000000000000000
-0.000002099999999999998530000000	-150.193008422851562000000000000000
-0.000002199999999999999270000000	-150.314880371093750000000000000000
-0.000002299999999999998310000000	-150.347534179687500000000000000000
-0.000002399999999999999050000000	-150.359130859375000000000000000000
-0.000002499999999999998090000000	-150.349197387695312000000000000000
-0.000002599999999999998830000000	-150.230789184570312000000000000000
-0.000002699999999999997870000000	-150.264511108398437000000000000000
-0.000002799999999999998610000000	-150.056930541992187000000000000000
-0.000002899999999999999340000000	-149.953964233398437000000000000000
-0.000002999999999999998390000000	-149.562637329101562000000000000000
-0.000003099999999999999120000000	-149.455322265625000000000000000000
-0.000003199999999999998160000000	-149.039611816406250000000000000000
-0.000003299999999999998900000000	-148.879562377929687000000000000000
-0.000003399999999999997940000000	-148.582290649414062000000000000000
-0.000003499999999999998680000000	-148.408645629882812000000000000000
-0.000003599999999999997720000000	-148.060470581054687000000000000000
-0.000003699999999999998460000000	-147.931274414062500000000000000000
-0.000003799999999999999200000000	-147.595413208007812000000000000000
-0.000003899999999999998240000000	-147.357681274414062000000000000000
-0.000003999999999999998980000000	-146.990509033203125000000000000000
-0.000004099999999999998020000000	-146.754776000976562000000000000000
-0.000004199999999999998760000000	-146.470916748046875000000000000000
-0.000004299999999999997800000000	-146.120178222656250000000000000000
-0.000004399999999999998540000000	-145.832061767578125000000000000000
-0.000004499999999999999270000000	-145.484161376953125000000000000000
-0.000004599999999999998310000000	-145.230606079101562000000000000000
-0.000004699999999999999050000000	-144.797515869140625000000000000000
-0.000004799999999999998090000000	-144.489578247070312000000000000000
-0.000004899999999999998830000000	-144.093917846679687000000000000000
-0.000004999999999999997870000000	-143.806304931640625000000000000000
-0.000005099999999999998610000000	-143.427703857421875000000000000000
-0.000005199999999999999350000000	-143.205688476562500000000000000000
-0.000005299999999999998390000000	-142.859130859375000000000000000000
-0.000005399999999999997430000000	-142.671615600585937000000000000000
-0.000005499999999999999860000000	-142.342880249023437000000000000000
-0.000005599999999999998910000000	-142.124114990234375000000000000000
-0.000005699999999999997950000000	-141.765701293945312000000000000000
-0.000005799999999999996990000000	-141.479202270507812000000000000000
-0.000005899999999999999420000000	-141.132156372070312000000000000000
-0.000005999999999999998460000000	-140.929382324218750000000000000000
-0.000006099999999999997510000000	-140.639053344726562000000000000000
-0.000006199999999999999940000000	-140.327529907226562000000000000000
-0.000006299999999999998980000000	-140.088562011718750000000000000000
-0.000006399999999999998020000000	-139.775619506835937000000000000000
-0.000006499999999999997070000000	-139.529464721679687000000000000000
-0.000006599999999999999500000000	-139.259857177734375000000000000000
-0.000006699999999999998540000000	-139.019165039062500000000000000000
-0.000006799999999999997580000000	-138.658615112304687000000000000000
-0.000006900000000000000010000000	-138.453979492187500000000000000000
-0.000006999999999999999060000000	-138.142272949218750000000000000000
-0.000007099999999999998100000000	-137.891876220703125000000000000000
-0.000007199999999999997140000000	-137.572906494140625000000000000000
-0.000007299999999999999570000000	-137.396560668945312000000000000000
-0.000007399999999999998620000000	-137.062576293945312000000000000000
-0.000007499999999999997660000000	-136.855575561523437000000000000000
-0.000007600000000000000090000000	-136.586791992187500000000000000000
-0.000007699999999999999130000000	-136.394866943359375000000000000000
-0.000007799999999999998170000000	-136.066528320312500000000000000000
-0.000007899999999999997220000000	-135.853576660156250000000000000000
-0.000007999999999999999650000000	-135.594299316406250000000000000000
-0.000008099999999999998690000000	-135.351852416992187000000000000000
-0.000008199999999999997730000000	-135.124282836914062000000000000000
-0.000008299999999999996780000000	-134.801345825195312000000000000000
-0.000008399999999999999210000000	-134.588592529296875000000000000000
-0.000008499999999999998250000000	-134.354751586914062000000000000000
-0.000008599999999999997290000000	-134.073593139648437000000000000000
-0.000008699999999999999720000000	-133.288970947265625000000000000000
-0.000008799999999999998760000000	-133.369689941406250000000000000000
-0.000008899999999999997810000000	-132.154556274414062000000000000000
-0.000008999999999999996850000000	-132.698974609375000000000000000000
-0.000009099999999999999280000000	-132.368453979492187000000000000000
-0.000009199999999999998320000000	-131.732910156250000000000000000000
-0.000009299999999999997370000000	-132.388229370117187000000000000000
-0.000009399999999999999800000000	-131.250534057617187000000000000000
-0.000009499999999999998840000000	-131.476165771484375000000000000000
-0.000009599999999999997880000000	-131.548980712890625000000000000000
-0.000009699999999999996920000000	-129.703887939453125000000000000000
-0.000009799999999999999360000000	-130.077026367187500000000000000000
-0.000009899999999999998400000000	-129.887390136718750000000000000000
-0.000009999999999999997440000000	-129.581115722656250000000000000000
-0.000010000000000000000800000000	-129.420989990234375000000000000000
-0.000009900000000000000090000000	-129.479049682617187000000000000000
-0.000009800000000000001050000000	-129.615295410156250000000000000000
-0.000009700000000000000310000000	-129.369064331054687000000000000000
-0.000009600000000000001270000000	-129.545288085937500000000000000000
-0.000009500000000000000530000000	-129.812377929687500000000000000000
-0.000009400000000000001490000000	-129.761383056640625000000000000000
-0.000009300000000000000750000000	-129.865417480468750000000000000000
-0.000009200000000000000020000000	-130.038665771484375000000000000000
-0.000009100000000000000980000000	-130.527267456054687000000000000000
-0.000009000000000000000240000000	-130.810501098632812000000000000000
-0.000008900000000000001200000000	-130.753265380859375000000000000000
-0.000008800000000000000460000000	-130.641693115234375000000000000000
-0.000008700000000000001420000000	-130.918869018554687000000000000000
-0.000008600000000000000680000000	-131.363616943359375000000000000000
-0.000008499999999999999940000000	-131.607040405273437000000000000000
-0.000008400000000000000900000000	-131.785095214843750000000000000000
-0.000008300000000000001860000000	-131.332153320312500000000000000000
-0.000008200000000000001120000000	-131.953002929687500000000000000000
-0.000008100000000000000380000000	-132.328338623046875000000000000000
-0.000008000000000000001340000000	-132.572082519531250000000000000000
-0.000007900000000000000600000000	-132.614578247070312000000000000000
-0.000007799999999999999870000000	-132.815902709960937000000000000000
-0.000007700000000000000820000000	-133.171173095703125000000000000000
-0.000007600000000000000940000000	-133.110733032226562000000000000000
-0.000007500000000000001050000000	-133.460113525390625000000000000000
-0.000007400000000000001160000000	-133.762588500976562000000000000000
-0.000007300000000000001270000000	-134.043731689453125000000000000000
-0.000007200000000000000530000000	-134.489578247070312000000000000000
-0.000007100000000000001490000000	-134.634216308593750000000000000000
-0.000007000000000000000750000000	-134.805862426757812000000000000000
-0.000006900000000000000860000000	-135.238143920898437000000000000000
-0.000006800000000000000970000000	-135.406311035156250000000000000000
-0.000006700000000000001080000000	-135.695388793945312000000000000000
-0.000006600000000000001190000000	-135.908798217773437000000000000000
-0.000006500000000000000450000000	-136.223129272460937000000000000000
-0.000006400000000000001410000000	-136.473297119140625000000000000000
-0.000006300000000000000680000000	-136.832763671875000000000000000000
-0.000006200000000000000790000000	-137.061950683593750000000000000000
-0.000006100000000000000900000000	-137.355453491210937000000000000000
-0.000006000000000000001010000000	-137.641220092773437000000000000000
-0.000005900000000000001120000000	-137.873687744140625000000000000000
-0.000005800000000000001230000000	-138.187515258789062000000000000000
-0.000005700000000000001340000000	-138.383087158203125000000000000000
-0.000005600000000000000600000000	-138.782546997070312000000000000000
-0.000005500000000000000710000000	-138.908081054687500000000000000000
-0.000005400000000000000820000000	-139.241088867187500000000000000000
-0.000005300000000000000930000000	-139.402481079101562000000000000000
-0.000005200000000000001040000000	-139.679397583007812000000000000000
-0.000005100000000000001150000000	-139.867935180664062000000000000000
-0.000005000000000000001260000000	-140.285568237304687000000000000000
-0.000004900000000000001370000000	-140.482055664062500000000000000000
-0.000004800000000000001480000000	-140.756164550781250000000000000000
-0.000004700000000000000750000000	-140.999069213867187000000000000000
-0.000004600000000000000860000000	-141.207336425781250000000000000000
-0.000004500000000000000970000000	-141.436660766601562000000000000000
-0.000004400000000000001080000000	-141.701385498046875000000000000000
-0.000004300000000000001190000000	-141.998641967773437000000000000000
-0.000004200000000000001300000000	-142.238677978515625000000000000000
-0.000004100000000000001410000000	-142.518981933593750000000000000000
-0.000004000000000000000670000000	-142.721359252929687000000000000000
-0.000003900000000000000780000000	-143.048400878906250000000000000000
-0.000003800000000000000890000000	-143.162338256835937000000000000000
-0.000003700000000000001000000000	-143.571090698242187000000000000000
-0.000003600000000000001110000000	-143.676757812500000000000000000000
-0.000003500000000000001220000000	-143.956146240234375000000000000000
-0.000003400000000000001330000000	-144.378250122070312000000000000000
-0.000003300000000000001440000000	-144.716033935546875000000000000000
-0.000003200000000000001550000000	-144.895523071289062000000000000000
-0.000003100000000000000820000000	-145.163681030273437000000000000000
-0.000003000000000000000930000000	-145.238006591796875000000000000000
-0.000002900000000000001040000000	-145.570800781250000000000000000000
-0.000002800000000000001150000000	-145.712921142578125000000000000000
-0.000002700000000000001260000000	-145.898880004882812000000000000000
-0.000002600000000000001370000000	-145.973159790039062000000000000000
-0.000002500000000000001480000000	-146.021591186523437000000000000000
-0.000002400000000000000740000000	-146.036575317382812000000000000000
-0.000002300000000000001700000000	-146.031280517578125000000000000000
-0.000002200000000000000960000000	-146.031509399414062000000000000000
-0.000002100000000000001920000000	-145.868453979492187000000000000000
-0.000002000000000000001180000000	-145.764877319335937000000000000000
-0.000001900000000000000450000000	-145.374252319335937000000000000000
-0.000001800000000000001400000000	-145.131927490234375000000000000000
-0.000001700000000000000670000000	-144.562194824218750000000000000000
-0.000001600000000000001620000000	-144.167984008789062000000000000000
-0.000001500000000000000890000000	-143.314544677734375000000000000000
-0.000001400000000000001840000000	-142.563400268554687000000000000000
-0.000001300000000000001110000000	-141.402236938476562000000000000000
-0.000001200000000000000370000000	-140.274749755859375000000000000000
-0.000001100000000000001330000000	-138.609191894531250000000000000000
-0.000001000000000000000590000000	-135.939041137695312000000000000000
-0.000000900000000000001544000000	-134.226196289062500000000000000000
-0.000000800000000000000808000000	-131.516647338867187000000000000000
-0.000000700000000000001766000000	-127.775764465332031000000000000000
-0.000000600000000000001030000000	-123.301780700683594000000000000000
-0.000000500000000000001987000000	-117.628501892089844000000000000000
-0.000000400000000000001251000000	-110.391693115234375000000000000000
-0.000000300000000000000515000000	-101.354408264160156000000000000000
-0.000000200000000000001473000000	-89.391250610351562400000000000000
-0.000000100000000000000736000000	-73.329116821289062400000000000000
-0.000000000000000000001694065895	-49.461959838867187500000000000000
0.000000099999999999999042200000	24.108161926269531200000000000000
0.000000199999999999998084000000	78.484001159667968700000000000000
0.000000299999999999998821000000	98.292800903320312400000000000000
0.000000399999999999997863000000	109.620788574218750000000000000000
0.000000499999999999998599000000	117.919868469238281000000000000000
0.000000599999999999999336000000	125.006088256835937000000000000000
0.000000699999999999998378000000	130.346817016601562000000000000000
0.000000799999999999999114000000	134.885314941406250000000000000000
0.000000899999999999998156000000	138.136398315429687000000000000000
0.000000999999999999998893000000	141.174819946289062000000000000000
0.000001099999999999997940000000	143.342788696289062000000000000000
0.000001199999999999998680000000	143.994567871093750000000000000000
0.000001299999999999999410000000	144.590744018554687000000000000000
0.000001399999999999998460000000	145.925460815429687000000000000000
0.000001499999999999999190000000	146.531387329101562000000000000000
0.000001599999999999998240000000	147.343551635742187000000000000000
0.000001699999999999998970000000	147.754516601562500000000000000000
0.000001799999999999998010000000	148.225662231445312000000000000000
0.000001899999999999998750000000	148.466659545898437000000000000000
0.000001999999999999999490000000	148.759078979492187000000000000000
0.000002099999999999998530000000	148.907821655273437000000000000000
0.000002199999999999999270000000	149.038192749023437000000000000000
0.000002299999999999998310000000	149.104232788085937000000000000000
0.000002399999999999999050000000	149.063369750976562000000000000000
0.000002499999999999998090000000	149.058731079101562000000000000000
0.000002599999999999998830000000	148.933944702148437000000000000000
0.000002699999999999997870000000	148.940582275390625000000000000000
0.000002799999999999998610000000	148.540313720703125000000000000000
0.000002899999999999999340000000	148.545547485351562000000000000000
0.000002999999999999998390000000	148.237243652343750000000000000000
0.000003099999999999999120000000	148.117889404296875000000000000000
0.000003199999999999998160000000	147.843353271484375000000000000000
0.000003299999999999998900000000	147.693069458007812000000000000000
0.000003399999999999997940000000	147.354217529296875000000000000000
0.000003499999999999998680000000	147.202636718750000000000000000000
0.000003599999999999997720000000	146.871887207031250000000000000000
0.000003699999999999998460000000	146.672119140625000000000000000000
0.000003799999999999999200000000	146.365768432617187000000000000000
0.000003899999999999998240000000	146.161575317382812000000000000000
0.000003999999999999998980000000	145.832443237304687000000000000000
0.000004099999999999998020000000	145.561187744140625000000000000000
0.000004199999999999998760000000	145.304763793945312000000000000000
0.000004299999999999997800000000	145.032379150390625000000000000000
0.000004399999999999998540000000	144.781814575195312000000000000000
0.000004499999999999999270000000	144.499069213867187000000000000000
0.000004599999999999998310000000	144.223678588867187000000000000000
0.000004699999999999999050000000	143.859024047851562000000000000000
0.000004799999999999998090000000	143.646514892578125000000000000000
0.000004899999999999998830000000	143.277420043945312000000000000000
0.000004999999999999997870000000	143.057281494140625000000000000000
0.000005099999999999998610000000	142.693878173828125000000000000000
0.000005199999999999999350000000	142.463867187500000000000000000000
0.000005299999999999998390000000	142.178894042968750000000000000000
0.000005399999999999997430000000	141.878646850585937000000000000000
0.000005499999999999999860000000	141.538146972656250000000000000000
0.000005599999999999998910000000	141.276367187500000000000000000000
0.000005699999999999997950000000	140.972579956054687000000000000000
0.000005799999999999996990000000	140.750396728515625000000000000000
0.000005899999999999999420000000	140.459091186523437000000000000000
0.000005999999999999998460000000	140.182510375976562000000000000000
0.000006099999999999997510000000	139.907165527343750000000000000000
0.000006199999999999999940000000	139.595733642578125000000000000000
0.000006299999999999998980000000	139.375747680664062000000000000000
0.000006399999999999998020000000	139.088409423828125000000000000000
0.000006499999999999997070000000	138.865722656250000000000000000000
0.000006599999999999999500000000	138.539093017578125000000000000000
0.000006699999999999998540000000	138.279937744140625000000000000000
0.000006799999999999997580000000	137.964416503906250000000000000000
0.000006900000000000000010000000	137.720581054687500000000000000000
0.000006999999999999999060000000	137.407623291015625000000000000000
0.000007099999999999998100000000	137.204696655273437000000000000000
0.000007199999999999997140000000	136.902023315429687000000000000000
0.000007299999999999999570000000	136.687728881835937000000000000000
0.000007399999999999998620000000	136.397323608398437000000000000000
0.000007499999999999997660000000	136.150024414062500000000000000000
0.000007600000000000000090000000	135.894561767578125000000000000000
0.000007699999999999999130000000	135.654327392578125000000000000000
0.000007799999999999998170000000	135.405319213867187000000000000000
0.000007899999999999997220000000	135.175796508789062000000000000000
0.000007999999999999999650000000	134.938446044921875000000000000000
0.000008099999999999998690000000	134.669128417968750000000000000000
0.000008199999999999997730000000	134.441497802734375000000000000000
0.000008299999999999996780000000	134.185440063476562000000000000000
0.000008399999999999999210000000	134.017684936523437000000000000000
0.000008499999999999998250000000	133.724822998046875000000000000000
0.000008599999999999997290000000	133.539199829101562000000000000000
0.000008699999999999999720000000	133.289459228515625000000000000000
0.000008799999999999998760000000	133.081008911132812000000000000000
0.000008899999999999997810000000	132.829223632812500000000000000000
0.000008999999999999996850000000	132.611160278320312000000000000000
0.000009099999999999999280000000	132.377593994140625000000000000000
0.000009199999999999998320000000	132.180603027343750000000000000000
0.000009299999999999997370000000	131.946975708007812000000000000000
0.000009399999999999999800000000	131.763549804687500000000000000000
0.000009499999999999998840000000	131.523590087890625000000000000000
0.000009599999999999997880000000	131.326370239257812000000000000000
0.000009699999999999996920000000	131.086044311523437000000000000000
0.000009799999999999999360000000	130.890106201171875000000000000000
0.000009899999999999998400000000	130.719390869140625000000000000000
0.000009999999999999997440000000	130.496047973632812000000000000000
