# Supplementary material for: Ferromagnetism modulation by ultralow current in a two-dimensional polycrystalline molybdenum disulphide atomic layered structure
Source: Sci Rep. 2022 Oct 13;12:17199. doi: 10.1038/s41598-022-22113-3 (PMC9562137; doi:10.1038/s41598-022-22113-3)
Supplement: Supplementary file 2 — Supplementary Information. [file 41598_2022_22113_MOESM2_ESM.zip › Supplementary file/Raw Data/Transport/20211118-110957-D048-2-4K-VI-IV.ini]

[IVÁ«]
ÏZñ=1
NPLC=5.000000
Current Range=1.000000
Auto Range=TRUE
Ò¿Ô (s)=0.001000
¥ê (kOe)=0.000000
