# Supplementary material for: Ferromagnetism modulation by ultralow current in a two-dimensional polycrystalline molybdenum disulphide atomic layered structure
Source: Sci Rep. 2022 Oct 13;12:17199. doi: 10.1038/s41598-022-22113-3 (PMC9562137; doi:10.1038/s41598-022-22113-3)
Supplement: Supplementary file 2 — Supplementary Information. [file 41598_2022_22113_MOESM2_ESM.zip › Supplementary file/Raw Data/Transport/20211118-194358-D048-2-1uA-heating-TempDep.csv]

Temperature (K)	Voltage (V)	Voltage 2 (V)	Current (A)
0.000000000000000000000000000000	166.642099999999999000000000000000	0.501516345085858406000000000000	0.004730347474390717010000000000
0.000000000000000000000000000000	166.063199999999995000000000000000	0.405719283185526747000000000000	0.290079912918222993000000000000
0.000000000000000000000000000000	166.070300000000003000000000000000	0.585529602221798839000000000000	0.423470942331788835000000000000
0.000000000000000000000000000000	166.036499999999989000000000000000	0.655809433548522502000000000000	0.777058256254099966000000000000
0.000000000000000000000000000000	165.974999999999994000000000000000	0.247172270697145313000000000000	0.080669860703571405500000000000
0.000000000000000000000000000000	166.300199999999989000000000000000	0.316538207619970091000000000000	0.929780055676573624000000000000
0.000000000000000000000000000000	166.609900000000010000000000000000	0.338290368526832808000000000000	0.819248672745019224000000000000
0.000000000000000000000000000000	166.616600000000005000000000000000	0.418686770098549488000000000000	0.638837343203161545000000000000
0.000000000000000000000000000000	166.569799999999986000000000000000	0.978233304007030568000000000000	0.061071619061988879900000000000
0.000000000000000000000000000000	166.620399999999989000000000000000	0.167087275770595234000000000000	0.373992116287007903000000000000
0.000000000000000000000000000000	167.064899999999994000000000000000	0.731841916479016197000000000000	0.802897836499761208000000000000
0.000000000000000000000000000000	167.126200000000011000000000000000	0.854265318674221730000000000000	0.088339902359581223800000000000
0.000000000000000000000000000000	167.097399999999993000000000000000	0.663855112860391339000000000000	0.055476166934549819800000000000
0.000000000000000000000000000000	167.056299999999993000000000000000	0.551459897653189035000000000000	0.404771116529194952000000000000
0.000000000000000000000000000000	167.330800000000010000000000000000	0.964701012279729042000000000000	0.212660946421828090000000000000
0.000000000000000000000000000000	167.596499999999992000000000000000	0.844983836778080421000000000000	0.816900766452950844000000000000
0.000000000000000000000000000000	167.589400000000012000000000000000	0.521170915250113609000000000000	0.800041810243435236000000000000
0.000000000000000000000000000000	167.513800000000003000000000000000	0.337988813212886985000000000000	0.490960865792492429000000000000
0.000000000000000000000000000000	167.558199999999999000000000000000	0.216477480195343741000000000000	0.103541386976216732000000000000
0.000000000000000000000000000000	167.961299999999994000000000000000	0.421361856292764347000000000000	0.100552055831763187000000000000
0.000000000000000000000000000000	167.983599999999995000000000000000	0.906731545087289481000000000000	0.693053407262977483000000000000
0.000000000000000000000000000000	167.945300000000003000000000000000	0.508600841970060280000000000000	0.985492814057490784000000000000
0.000000000000000000000000000000	167.862799999999993000000000000000	0.743571856534938291000000000000	0.828062738190123770000000000000
0.000000000000000000000000000000	168.136300000000005000000000000000	0.964001354619646422000000000000	0.154001118295641337000000000000
0.000000000000000000000000000000	168.326999999999998000000000000000	0.476179942684896940000000000000	0.173054188082431670000000000000
0.000000000000000000000000000000	168.314199999999999000000000000000	0.179029605151808102000000000000	0.304159501898329410000000000000
0.000000000000000000000000000000	168.231599999999986000000000000000	0.718407654567016607000000000000	0.125860445003130428000000000000
0.000000000000000000000000000000	168.259800000000013000000000000000	0.468725858090591974000000000000	0.949162442951060559000000000000
0.000000000000000000000000000000	168.622899999999987000000000000000	0.487034519118906439000000000000	0.866248391416827523000000000000
0.000000000000000000000000000000	168.621700000000004000000000000000	0.288126149509728480000000000000	0.217037695394094232000000000000
0.000000000000000000000000000000	168.555299999999988000000000000000	0.206115833585366559000000000000	0.480198890307142356000000000000
0.000000000000000000000000000000	168.478000000000008000000000000000	0.812310633735382481000000000000	0.968335160670008577000000000000
0.000000000000000000000000000000	168.742600000000010000000000000000	0.094795953232972740600000000000	0.907360187518150063000000000000
0.000000000000000000000000000000	168.898200000000003000000000000000	0.529471648046289323000000000000	0.838303226950419922000000000000
0.000000000000000000000000000000	168.862699999999989000000000000000	0.589448206317179313000000000000	0.135942427161654500000000000000
0.000000000000000000000000000000	168.773699999999991000000000000000	0.633022917410138941000000000000	0.334788840468548177000000000000
0.000000000000000000000000000000	168.798499999999990000000000000000	0.584299444122098999000000000000	0.271960863054281132000000000000
0.000000000000000000000000000000	169.125200000000006000000000000000	0.318767931374388524000000000000	0.742764523768875806000000000000
0.000000000000000000000000000000	169.121399999999994000000000000000	0.520078907055104400000000000000	0.681268205283586337000000000000
0.000000000000000000000000000000	169.062000000000012000000000000000	0.432591554457182781000000000000	0.894741184907489773000000000000
0.000000000000000000000000000000	168.977200000000010000000000000000	0.965171946347515241000000000000	0.122149300203815647000000000000
0.000000000000000000000000000000	169.193800000000010000000000000000	0.675300185950556298000000000000	0.453514691610779286000000000000
0.000000000000000000000000000000	169.356799999999993000000000000000	0.691465988510910900000000000000	0.186309162085333213000000000000
0.000000000000000000000000000000	169.295299999999997000000000000000	0.377755581614958702000000000000	0.747813755576253181000000000000
0.000000000000000000000000000000	169.221100000000007000000000000000	0.950929432887252512000000000000	0.814781720960588762000000000000
0.000000000000000000000000000000	169.226900000000000000000000000000	0.952862738145663357000000000000	0.527549341600352051000000000000
0.000000000000000000000000000000	169.544800000000009000000000000000	0.405170990780322704000000000000	0.041117625326331452800000000000
0.000000000000000000000000000000	169.540199999999999000000000000000	0.029216234137579455400000000000	0.606069708156221409000000000000
0.000000000000000000000000000000	169.468799999999987000000000000000	0.383512723209764594000000000000	0.803406831213727024000000000000
0.000000000000000000000000000000	169.394299999999987000000000000000	0.996277233276361418000000000000	0.272102203182895463000000000000
0.000000000000000000000000000000	169.592500000000001000000000000000	0.926452527249410851000000000000	0.917951935712200351000000000000
0.000000000000000000000000000000	169.752600000000001000000000000000	0.795246760296026700000000000000	0.852217294451161011000000000000
0.000000000000000000000000000000	168.940899999999999000000000000000	0.710463797151197340000000000000	0.507770112036568522000000000000
0.000000000000000000000000000000	168.101699999999994000000000000000	0.525969394201676543000000000000	0.677202060214385337000000000000
0.000000000000000000000000000000	167.471200000000010000000000000000	0.128436072746574759000000000000	0.355836401169559835000000000000
0.000000000000000000000000000000	166.991700000000009000000000000000	0.204815032966651156000000000000	0.895934997379728148000000000000
0.000000000000000000000000000000	166.555000000000007000000000000000	0.410722587230183400000000000000	0.323024595589141317000000000000
0.000000000000000000000000000000	166.124599999999987000000000000000	0.417541131658546227000000000000	0.741081238291003918000000000000
0.000000000000000000000000000000	165.699999999999988000000000000000	0.149238108825931359000000000000	0.635399509367765347000000000000
0.000000000000000000000000000000	165.300399999999996000000000000000	0.381052881988501513000000000000	0.730492472672372273000000000000
0.000000000000000000000000000000	164.893200000000007000000000000000	0.374684029047873457000000000000	0.061582272724262976400000000000
0.000000000000000000000000000000	164.495100000000008000000000000000	0.005647116473590063640000000000	0.293837342467523355000000000000
4.006999999999999670000000000000	164.068399999999997000000000000000	0.516632400409796855000000000000	0.201489536375232037000000000000
4.046999999999999710000000000000	163.690799999999996000000000000000	0.788670643046743613000000000000	0.191688448482761675000000000000
4.083999999999999630000000000000	163.274400000000014000000000000000	0.368863743026022206000000000000	0.736895478261996417000000000000
4.121999999999999880000000000000	162.906599999999997000000000000000	0.128295825815253339000000000000	0.474760158934563803000000000000
4.158000000000000360000000000000	162.516400000000004000000000000000	0.112552354732141424000000000000	0.516769181296911739000000000000
4.195999999999999730000000000000	162.133999999999986000000000000000	0.842605644149752253000000000000	0.059057059651337562300000000000
4.232000000000000200000000000000	161.744200000000006000000000000000	0.199942935203892169000000000000	0.055229049649509587300000000000
4.266000000000000010000000000000	161.379300000000000000000000000000	0.794164550650226286000000000000	0.306367545981066414000000000000
4.298000000000000040000000000000	160.992700000000013000000000000000	0.937227054920555691000000000000	0.024396806966369588600000000000
4.331000000000000400000000000000	160.612099999999998000000000000000	0.768503904740834631000000000000	0.799102955625556444000000000000
4.363000000000000430000000000000	160.247000000000014000000000000000	0.330624548449083067000000000000	0.787722704023900322000000000000
4.394000000000000130000000000000	159.897199999999998000000000000000	0.674546653750025094000000000000	0.202977905507894629000000000000
4.423000000000000040000000000000	159.493099999999998000000000000000	0.259654686049049843000000000000	0.258869147784797304000000000000
4.451999999999999960000000000000	159.125300000000010000000000000000	0.588521037315689721000000000000	0.201073512770413965000000000000
4.480999999999999870000000000000	158.752900000000011000000000000000	0.733538822674288937000000000000	0.277985766890132879000000000000
4.509000000000000340000000000000	158.378999999999991000000000000000	0.879413315765222858000000000000	0.129701065828820461000000000000
4.535999999999999590000000000000	158.009700000000009000000000000000	0.373848294122647973000000000000	0.675996214376415327000000000000
4.562999999999999720000000000000	157.641899999999992000000000000000	0.344213679253942306000000000000	0.103042678989350822000000000000
4.589000000000000410000000000000	157.281399999999991000000000000000	0.616919174842896267000000000000	0.638163529365140203000000000000
4.618000000000000320000000000000	156.901000000000010000000000000000	0.791710184824863106000000000000	0.379734911987599677000000000000
4.647000000000000240000000000000	156.526100000000014000000000000000	0.928286128406930588000000000000	0.339540793934628660000000000000
4.674000000000000370000000000000	156.179599999999993000000000000000	0.360932140979558724000000000000	0.251844787543596738000000000000
4.700999999999999620000000000000	155.801700000000011000000000000000	0.634963918343879552000000000000	0.748184953749781001000000000000
4.727999999999999760000000000000	155.449099999999987000000000000000	0.820698889826209088000000000000	0.041733274745816562000000000000
4.754999999999999890000000000000	155.086299999999994000000000000000	0.855868950515722204000000000000	0.140166592164198800000000000000
4.780000000000000250000000000000	154.704499999999996000000000000000	0.703034411075778687000000000000	0.675281582167687411000000000000
4.807000000000000380000000000000	154.357599999999991000000000000000	0.397662379915475039000000000000	0.768713896678520081000000000000
4.831999999999999850000000000000	153.993799999999993000000000000000	0.403529138926987496000000000000	0.866762762494711847000000000000
4.857000000000000200000000000000	153.638399999999990000000000000000	0.447912659536267021000000000000	0.450954450539160279000000000000
4.881000000000000220000000000000	153.268200000000007000000000000000	0.202141959173611330000000000000	0.408530032155720590000000000000
4.905000000000000250000000000000	152.905599999999992000000000000000	0.740305709668774847000000000000	0.432580358845540580000000000000
4.929000000000000270000000000000	152.537399999999991000000000000000	0.694074148146505365000000000000	0.133117145845135454000000000000
4.953000000000000290000000000000	152.170199999999994000000000000000	0.844120858725358580000000000000	0.976837058541530245000000000000
4.974999999999999640000000000000	151.809400000000011000000000000000	0.622149079041345088000000000000	0.912585262857457113000000000000
4.998000000000000220000000000000	151.456899999999990000000000000000	0.696206894754803684000000000000	0.109701976203922413000000000000
5.024000000000000020000000000000	151.080399999999997000000000000000	0.051086487026382299000000000000	0.838875403105384221000000000000
5.049000000000000370000000000000	150.703100000000006000000000000000	0.827316049510238738000000000000	0.884023032304811718000000000000
5.073000000000000400000000000000	150.351699999999994000000000000000	0.326368279761870550000000000000	0.944803022261347935000000000000
5.097999999999999860000000000000	149.997700000000009000000000000000	0.087023773210472388200000000000	0.986053622092203818000000000000
5.121999999999999880000000000000	149.625400000000013000000000000000	0.305151559369906344000000000000	0.357234674385775275000000000000
5.145999999999999910000000000000	149.266500000000008000000000000000	0.096856931333292095600000000000	0.568978417107274481000000000000
5.168999999999999590000000000000	148.898200000000003000000000000000	0.529518016750885945000000000000	0.098427410018678385100000000000
5.192000000000000170000000000000	148.512799999999998000000000000000	0.161924080325303255000000000000	0.229871706861332736000000000000
5.214999999999999860000000000000	148.173599999999993000000000000000	0.218531499785778127000000000000	0.519597018530518095000000000000
5.238000000000000430000000000000	147.807400000000001000000000000000	0.066960194253636640100000000000	0.734591009041966059000000000000
5.259999999999999780000000000000	147.428500000000014000000000000000	0.208945173403331630000000000000	0.484703041963325587000000000000
5.283000000000000360000000000000	147.071300000000008000000000000000	0.546902519974177270000000000000	0.736698678698702203000000000000
5.304000000000000270000000000000	146.710900000000009000000000000000	0.122167413887714904000000000000	0.235025257438310930000000000000
5.325999999999999620000000000000	146.333799999999996000000000000000	0.513849743116134183000000000000	0.484402564470314711000000000000
5.347999999999999860000000000000	145.964699999999993000000000000000	0.311008845903119058000000000000	0.474323228673720898000000000000
5.370000000000000100000000000000	145.598500000000001000000000000000	0.576507444386172185000000000000	0.254257696941792677000000000000
5.389999999999999680000000000000	145.240800000000007000000000000000	0.699909051272824989000000000000	0.050386967228448931200000000000
5.410999999999999590000000000000	144.872299999999996000000000000000	0.337176290655518684000000000000	0.971120812607277006000000000000
5.432000000000000380000000000000	144.499599999999987000000000000000	0.831869987832179358000000000000	0.794454495360619628000000000000
5.453000000000000290000000000000	144.122500000000002000000000000000	0.223461050889745882000000000000	0.746853518437566643000000000000
5.472000000000000420000000000000	143.746299999999991000000000000000	0.276775711375394362000000000000	0.906481822802986059000000000000
5.493000000000000320000000000000	143.376000000000005000000000000000	0.749594194893174359000000000000	0.795813630373694014000000000000
5.514999999999999680000000000000	143.011099999999999000000000000000	0.415759472861894963000000000000	0.320261027974842793000000000000
5.536999999999999920000000000000	142.635799999999989000000000000000	0.010550585451626126600000000000	0.303911551328558627000000000000
5.559000000000000160000000000000	142.264499999999998000000000000000	0.118205612219938416000000000000	0.953143506564442244000000000000
5.580000000000000070000000000000	141.884800000000013000000000000000	0.115710470066583859000000000000	0.183828556890021533000000000000
5.602999999999999760000000000000	141.527099999999990000000000000000	0.476037534302095500000000000000	0.562471685445572578000000000000
5.623999999999999660000000000000	141.155599999999992000000000000000	0.642724096470618456000000000000	0.397869600270545742000000000000
5.645999999999999900000000000000	140.779100000000000000000000000000	0.731629162257572574000000000000	0.103506664640256929000000000000
5.666000000000000370000000000000	140.416100000000000000000000000000	0.995581491625523895000000000000	0.107939308068746076000000000000
5.687000000000000270000000000000	140.036399999999986000000000000000	0.951250596820084615000000000000	0.477366205942380883000000000000
5.708000000000000180000000000000	139.676299999999998000000000000000	0.668402147439597804000000000000	0.700349113144616897000000000000
5.729000000000000090000000000000	139.302199999999999000000000000000	0.566834668739871095000000000000	0.618693419216753915000000000000
5.750000000000000000000000000000	138.924200000000013000000000000000	0.247131662614104020000000000000	0.489180927736992732000000000000
5.769000000000000120000000000000	138.557999999999993000000000000000	0.381015608360617541000000000000	0.505383005069114599000000000000
5.790000000000000030000000000000	138.182600000000008000000000000000	0.594385359111699429000000000000	0.175959194169441613000000000000
5.809999999999999610000000000000	137.808199999999999000000000000000	0.666829638347584463000000000000	0.265018010004399507000000000000
5.830000000000000070000000000000	137.445300000000003000000000000000	0.693559896844289536000000000000	0.702473976809754763000000000000
5.849000000000000200000000000000	137.065300000000008000000000000000	0.737664815820634700000000000000	0.468491471710001939000000000000
5.868999999999999770000000000000	136.695500000000010000000000000000	0.825702996875106176000000000000	0.564673679557497143000000000000
5.889000000000000230000000000000	136.314600000000013000000000000000	0.379281299629811608000000000000	0.651724113612080158000000000000
5.908000000000000360000000000000	135.950400000000002000000000000000	0.838710636664515618000000000000	0.128161017785665354000000000000
5.927999999999999930000000000000	135.577699999999993000000000000000	0.956885887968327964000000000000	0.188642512663256046000000000000
5.945999999999999730000000000000	135.190799999999996000000000000000	0.177392085642252173000000000000	0.869831747501835561000000000000
5.966000000000000190000000000000	134.815699999999992000000000000000	0.790023621500472339000000000000	0.340559660505466155000000000000
5.985000000000000320000000000000	134.431099999999986000000000000000	0.808858277378522228000000000000	0.435568269272328390000000000000
6.003999999999999560000000000000	134.058099999999996000000000000000	0.016065716157021015000000000000	0.402762353918093563000000000000
6.024000000000000020000000000000	133.682400000000001000000000000000	0.284351411314800018000000000000	0.622284201369730949000000000000
6.044999999999999930000000000000	133.287599999999998000000000000000	0.296744983749626101000000000000	0.881677312608283969000000000000
6.067000000000000170000000000000	132.901000000000010000000000000000	0.579087058126136256000000000000	0.165833437269959694000000000000
6.086000000000000300000000000000	132.654500000000013000000000000000	0.438826786288009529000000000000	0.473553404668963340000000000000
6.107000000000000200000000000000	132.138700000000000000000000000000	0.231775904019789758000000000000	0.522246323453931405000000000000
6.126000000000000330000000000000	131.747700000000009000000000000000	0.591805010525756181000000000000	0.680286849907226099000000000000
6.147000000000000240000000000000	131.351699999999994000000000000000	0.234629474747689137000000000000	0.460648979848812035000000000000
6.166999999999999810000000000000	130.972299999999990000000000000000	0.836922314740269901000000000000	0.697001695535245602000000000000
6.187000000000000270000000000000	130.572399999999987000000000000000	0.899192846718050997000000000000	0.973069637581597924000000000000
6.206999999999999850000000000000	130.198299999999989000000000000000	0.545554155948228203000000000000	0.127191590529307064000000000000
6.224999999999999640000000000000	129.806700000000006000000000000000	0.924976139340468739000000000000	0.992282058285517632000000000000
6.245000000000000100000000000000	129.418299999999988000000000000000	0.612395515357354814000000000000	0.650684981197889423000000000000
6.264999999999999680000000000000	129.019599999999997000000000000000	0.003911532538113604570000000000	0.874988587877009394000000000000
6.283999999999999800000000000000	128.633100000000013000000000000000	0.142965931008454117000000000000	0.463934858310932174000000000000
6.302999999999999930000000000000	128.240299999999991000000000000000	0.286672687036740648000000000000	0.183065261182000505000000000000
6.322000000000000060000000000000	127.833500000000001000000000000000	0.624840395793367698000000000000	0.557766795719822350000000000000
6.341000000000000190000000000000	127.452399999999997000000000000000	0.415350315325438757000000000000	0.132473790506476341000000000000
6.360000000000000320000000000000	127.064499999999995000000000000000	0.727603160655108105000000000000	0.168720843282685884000000000000
6.378999999999999560000000000000	126.675100000000000000000000000000	0.872643107115652405000000000000	0.977212735257451559000000000000
6.397000000000000240000000000000	126.284199999999998000000000000000	0.052094769957803599400000000000	0.031802745290341771800000000000
6.415000000000000030000000000000	125.897099999999995000000000000000	0.633376555513861294000000000000	0.224493239688441371000000000000
6.434000000000000160000000000000	125.495599999999996000000000000000	0.506065286328080788000000000000	0.129406268280871206000000000000
6.453000000000000290000000000000	125.100099999999998000000000000000	0.486868915096863253000000000000	0.388005198932637074000000000000
6.471000000000000080000000000000	124.699200000000005000000000000000	0.817337699354606650000000000000	0.448172712039165644000000000000
6.488000000000000430000000000000	124.312399999999997000000000000000	0.853521498758673003000000000000	0.838195594774879815000000000000
6.506000000000000220000000000000	123.922200000000004000000000000000	0.409106997596915711000000000000	0.902565762183282993000000000000
6.524000000000000020000000000000	123.529300000000006000000000000000	0.449256666063340138000000000000	0.309375467572819529000000000000
6.543000000000000150000000000000	123.125000000000000000000000000000	0.419279809095724154000000000000	0.337522811745039064000000000000
6.559999999999999610000000000000	122.729200000000006000000000000000	0.749546140150397111000000000000	0.027982904612119607900000000000
6.578000000000000290000000000000	122.328500000000005000000000000000	0.754339745104032122000000000000	0.892020968026337124000000000000
6.596000000000000080000000000000	121.938500000000005000000000000000	0.106453949183352714000000000000	0.450035878775486120000000000000
6.615000000000000210000000000000	121.541399999999996000000000000000	0.102353506254240223000000000000	0.647425387030751365000000000000
6.634000000000000340000000000000	121.139600000000001000000000000000	0.053128410627999445000000000000	0.602836009577920162000000000000
6.653999999999999910000000000000	120.746899999999996000000000000000	0.604673748444827019000000000000	0.200384383028941126000000000000
6.674000000000000370000000000000	120.352699999999999000000000000000	0.292607293705771543000000000000	0.648925537667612850000000000000
6.692000000000000170000000000000	119.956699999999998000000000000000	0.095257015683446466500000000000	0.941282742073950684000000000000
6.711999999999999740000000000000	119.549000000000006000000000000000	0.699004660145848500000000000000	0.762551432063320211000000000000
6.730999999999999870000000000000	119.153499999999994000000000000000	0.626281476834067430000000000000	0.629544008721115933000000000000
6.748999999999999660000000000000	118.751300000000000000000000000000	0.084298160768023988600000000000	0.781032451307350328000000000000
6.767999999999999790000000000000	118.351900000000000000000000000000	0.842161283933272053000000000000	0.472488369936678421000000000000
6.786999999999999920000000000000	117.956000000000003000000000000000	0.660909175511779523000000000000	0.883206121605101035000000000000
6.806000000000000050000000000000	117.553299999999993000000000000000	0.150024393245467014000000000000	0.957787602834339058000000000000
6.825999999999999620000000000000	117.143000000000001000000000000000	0.793937208265020344000000000000	0.486859001587210294000000000000
6.842999999999999970000000000000	116.728399999999993000000000000000	0.163889478526246357000000000000	0.650842349631284067000000000000
6.862000000000000100000000000000	116.336500000000001000000000000000	0.282722125207079067000000000000	0.962463935813756333000000000000
6.881999999999999670000000000000	115.927800000000005000000000000000	0.122428384139352531000000000000	0.033700832135540759200000000000
6.900000000000000350000000000000	115.514600000000001000000000000000	0.803704019308906670000000000000	0.808999836772884118000000000000
6.918999999999999590000000000000	115.122100000000003000000000000000	0.572368835670157061000000000000	0.890145884066120718000000000000
6.935999999999999940000000000000	114.714699999999993000000000000000	0.919063009400338471000000000000	0.069868124468240200300000000000
6.955000000000000070000000000000	114.310500000000005000000000000000	0.385026470337420878000000000000	0.008963694961987123120000000000
6.972999999999999860000000000000	113.899299999999997000000000000000	0.546372879324775296000000000000	0.652926878535998956000000000000
6.990999999999999660000000000000	113.489400000000003000000000000000	0.806778222334526784000000000000	0.055305413154078664200000000000
7.009999999999999780000000000000	113.094999999999999000000000000000	0.708253845711340979000000000000	0.153395746286210333000000000000
7.027000000000000130000000000000	112.681799999999995000000000000000	0.386542270434698132000000000000	0.700320278744314350000000000000
7.044999999999999930000000000000	112.278899999999993000000000000000	0.235132769298983746000000000000	0.360634196640081006000000000000
7.062999999999999720000000000000	111.862899999999996000000000000000	0.920774110807614732000000000000	0.377111769707609401000000000000
7.081000000000000400000000000000	111.455699999999993000000000000000	0.854194706674972881000000000000	0.311872919035890428000000000000
7.099000000000000200000000000000	111.048699999999997000000000000000	0.307141949398271663000000000000	0.400713444694143384000000000000
7.115999999999999660000000000000	110.641400000000004000000000000000	0.280763605224469304000000000000	0.382802296467781744000000000000
7.134000000000000340000000000000	110.228399999999993000000000000000	0.626807495579894125000000000000	0.062878842337416252000000000000
7.152000000000000130000000000000	109.816599999999994000000000000000	0.439937064795811405000000000000	0.325803877766595917000000000000
7.169999999999999930000000000000	109.440899999999999000000000000000	0.137253535823644857000000000000	0.074012538066111188700000000000
7.187999999999999720000000000000	109.038600000000002000000000000000	0.802065151746548466000000000000	0.527507363030642828000000000000
7.203999999999999730000000000000	108.571100000000001000000000000000	0.226214972935192993000000000000	0.504401089381002698000000000000
7.222000000000000420000000000000	108.197100000000006000000000000000	0.458299261664601776000000000000	0.407691156983841729000000000000
7.240000000000000210000000000000	107.738299999999995000000000000000	0.919004224851201812000000000000	0.988648587907826060000000000000
7.256999999999999670000000000000	107.361999999999995000000000000000	0.434610488751430823000000000000	0.316001247908320071000000000000
7.274000000000000020000000000000	106.957800000000006000000000000000	0.706861807098419614000000000000	0.969777214150853606000000000000
7.291000000000000370000000000000	106.500500000000002000000000000000	0.603237791152806402000000000000	0.719724492354888445000000000000
7.309999999999999610000000000000	106.117900000000006000000000000000	0.957721277995469800000000000000	0.301476353497060590000000000000
7.330000000000000070000000000000	105.698300000000003000000000000000	0.395464486605825005000000000000	0.847293820542003750000000000000
7.347999999999999860000000000000	105.281300000000002000000000000000	0.732608987359389507000000000000	0.803802604296619316000000000000
7.368000000000000320000000000000	104.824899999999999000000000000000	0.591544947952212574000000000000	0.868749860429502085000000000000
7.387999999999999900000000000000	104.437600000000003000000000000000	0.788577747548228514000000000000	0.491087132735811504000000000000
7.407000000000000020000000000000	103.990399999999994000000000000000	0.275616669464734398000000000000	0.626029764699863822000000000000
7.424999999999999820000000000000	103.598799999999997000000000000000	0.175739989892749415000000000000	0.059953368069042278800000000000
7.445000000000000280000000000000	103.169399999999996000000000000000	0.789987074226586983000000000000	0.480223185135369324000000000000
7.464000000000000410000000000000	102.748800000000003000000000000000	0.371966156755132005000000000000	0.989830128580434953000000000000
7.483999999999999980000000000000	102.322000000000003000000000000000	0.551576453832779423000000000000	0.883089450772682305000000000000
7.501999999999999780000000000000	101.894800000000003000000000000000	0.314133846358540358000000000000	0.280953163477198453000000000000
7.522000000000000240000000000000	101.475899999999996000000000000000	0.423401992561158291000000000000	0.992279500251753266000000000000
7.541000000000000370000000000000	101.047399999999996000000000000000	0.088173970523353517600000000000	0.843418524856688112000000000000
7.559999999999999610000000000000	100.623599999999996000000000000000	0.360801983956468675000000000000	0.986894698907515355000000000000
7.580000000000000070000000000000	100.181700000000006000000000000000	0.193261014168889744000000000000	0.109581837606886223000000000000
7.597999999999999860000000000000	99.757810000000006200000000000000	0.250839228636060785000000000000	0.199729562634379798000000000000
7.618000000000000320000000000000	99.322950000000005800000000000000	0.789701067284217961000000000000	0.693632613043827728000000000000
7.636999999999999560000000000000	98.888530000000002900000000000000	0.799118120223334394000000000000	0.728145013450261835000000000000
7.655999999999999690000000000000	98.464590000000001100000000000000	0.967320817063456628000000000000	0.500664873249241804000000000000
7.674000000000000370000000000000	98.031400000000004900000000000000	0.920300703250382934000000000000	0.314733753447250741000000000000
7.693999999999999950000000000000	97.588599999999999500000000000000	0.363387806697711424000000000000	0.327456194429676328000000000000
7.713000000000000070000000000000	97.151970000000005600000000000000	0.577804270545372756000000000000	0.303548981821583297000000000000
7.730999999999999870000000000000	96.719470000000001100000000000000	0.636691697625891173000000000000	0.964926305750037350000000000000
7.751000000000000330000000000000	96.273250000000004400000000000000	0.045620925969499293000000000000	0.153807655435323598000000000000
7.769999999999999570000000000000	95.836330000000003700000000000000	0.999333568479942591000000000000	0.689001422684798692000000000000
7.788999999999999700000000000000	95.388459999999994900000000000000	0.655050094944270356000000000000	0.268382155953136525000000000000
7.809000000000000160000000000000	94.943129999999996400000000000000	0.956089043714660080000000000000	0.526728083008452419000000000000
7.828000000000000290000000000000	94.500739999999993200000000000000	0.984993176262650594000000000000	0.865502962677847209000000000000
7.846000000000000080000000000000	94.052509999999998000000000000000	0.935131834699536313000000000000	0.877174106600139502000000000000
7.865000000000000210000000000000	93.612189999999998200000000000000	0.613358137514351531000000000000	0.823590242443511311000000000000
7.884999999999999780000000000000	93.166539999999997600000000000000	0.298961335356650038000000000000	0.468322939074864664000000000000
7.903999999999999910000000000000	92.715080000000000300000000000000	0.943397072675206338000000000000	0.886385075657458721000000000000
7.924000000000000370000000000000	92.263980000000003600000000000000	0.698335384662418068000000000000	0.646509540952165729000000000000
7.942000000000000170000000000000	91.806290000000004100000000000000	0.203279781704841955000000000000	0.616079570081932148000000000000
7.961000000000000300000000000000	91.361660000000000500000000000000	0.005173596439415284470000000000	0.772558365247203671000000000000
7.980000000000000420000000000000	90.906739999999999200000000000000	0.401771737424823083000000000000	0.155537110503040754000000000000
8.000000000000000000000000000000	90.457769999999996400000000000000	0.310389917520395464000000000000	0.919213936789029740000000000000
8.018000000000000680000000000000	90.004940000000004800000000000000	0.198818240359128762000000000000	0.258912651776545877000000000000
8.038000000000000250000000000000	89.546260000000003700000000000000	0.727406191769723875000000000000	0.311226977380412162000000000000
8.057000000000000380000000000000	89.086659999999994800000000000000	0.428894272060646342000000000000	0.776302874047075098000000000000
8.076000000000000510000000000000	88.625600000000005600000000000000	0.651332400972886694000000000000	0.405853421912717893000000000000
8.095000000000000640000000000000	88.170789999999996600000000000000	0.725284286173499382000000000000	0.698069439017799831000000000000
8.115999999999999660000000000000	87.711550000000002500000000000000	0.406034777727096729000000000000	0.258095526034843203000000000000
8.137999999999999900000000000000	87.251310000000003600000000000000	0.965849734472173038000000000000	0.699375801870351310000000000000
8.159000000000000690000000000000	86.787769999999994700000000000000	0.740380952395619074000000000000	0.241918090692272436000000000000
8.180999999999999160000000000000	86.334249999999997200000000000000	0.675047803775167710000000000000	0.413884111754230677000000000000
8.201000000000000510000000000000	85.876589999999993000000000000000	0.907967531899042002000000000000	0.768181453786931811000000000000
8.223000000000000750000000000000	85.405299999999996800000000000000	0.621117289799892891000000000000	0.465219477972472095000000000000
8.244999999999999210000000000000	84.952579999999997500000000000000	0.926124408819680500000000000000	0.358238725663797997000000000000
8.266999999999999460000000000000	84.485640000000003600000000000000	0.429122383563487197000000000000	0.789612375052477056000000000000
8.288000000000000250000000000000	84.024410000000003100000000000000	0.948083344179675436000000000000	0.652297201851155472000000000000
8.308999999999999270000000000000	83.560839999999998800000000000000	0.982099363333907460000000000000	0.209568212304337864000000000000
8.330999999999999510000000000000	83.094380000000001000000000000000	0.132568039141701233000000000000	0.153109511786097219000000000000
8.352999999999999750000000000000	82.627039999999993800000000000000	0.931285846598481570000000000000	0.903603635830555696000000000000
8.375000000000000000000000000000	82.159620000000003800000000000000	0.716753786520211822000000000000	0.920322462651229855000000000000
8.394999999999999570000000000000	81.708230000000000300000000000000	0.936087244061972967000000000000	0.890591969141890649000000000000
8.416999999999999810000000000000	81.241259999999996900000000000000	0.621521349347752272000000000000	0.669909689220837601000000000000
8.438000000000000610000000000000	80.775970000000000900000000000000	0.997981130478372336000000000000	0.281108160981451416000000000000
8.460000000000000850000000000000	80.316059999999993100000000000000	0.532312079217362122000000000000	0.860116971061434476000000000000
8.480000000000000420000000000000	79.840850000000003200000000000000	0.782961550111317517000000000000	0.112400296534839406000000000000
8.502000000000000660000000000000	79.380629999999996400000000000000	0.750699182338857351000000000000	0.529650366237220504000000000000
8.523999999999999130000000000000	78.909049999999993400000000000000	0.844151654571645427000000000000	0.991811266087295529000000000000
8.544999999999999920000000000000	78.448040000000005900000000000000	0.285144257803935375000000000000	0.788438500197792047000000000000
8.567000000000000170000000000000	77.980549999999993800000000000000	0.547223499879873287000000000000	0.818267643771700803000000000000
8.586999999999999740000000000000	77.515399999999999600000000000000	0.339996771785854523000000000000	0.372074025254112373000000000000
8.608999999999999980000000000000	77.048419999999993000000000000000	0.573277451967525664000000000000	0.838256982445914733000000000000
8.630000000000000780000000000000	76.578729999999993000000000000000	0.282857622436870848000000000000	0.897752908288054208000000000000
8.651999999999999240000000000000	76.115099999999998200000000000000	0.520118958010252763000000000000	0.977459403629895918000000000000
8.673000000000000040000000000000	75.653760000000005400000000000000	0.175605759237926540000000000000	0.198562088688706062000000000000
8.692999999999999610000000000000	75.180310000000005700000000000000	0.637009166429731488000000000000	0.620102878240995636000000000000
8.714999999999999850000000000000	74.712050000000004900000000000000	0.892100093220607570000000000000	0.965758211562047775000000000000
8.737000000000000100000000000000	74.250050000000001600000000000000	0.749670275071093961000000000000	0.155204552356915215000000000000
8.756999999999999670000000000000	73.790019999999998300000000000000	0.088988927491124414400000000000	0.573420820886823668000000000000
8.778000000000000460000000000000	73.321160000000006100000000000000	0.225556782799122502000000000000	0.999277962813826637000000000000
8.800000000000000710000000000000	72.859889999999992900000000000000	0.786098671632212142000000000000	0.978311759111585077000000000000
8.820999999999999730000000000000	72.393100000000004000000000000000	0.173530563800144311000000000000	0.253745423404933224000000000000
8.842000000000000520000000000000	71.931330000000002600000000000000	0.809773232613894889000000000000	0.492457065539908534000000000000
8.862999999999999540000000000000	71.467119999999994200000000000000	0.767658580795001821000000000000	0.502470984528314624000000000000
8.884000000000000340000000000000	71.002949999999998400000000000000	0.641563865524357846000000000000	0.715753373392268077000000000000
8.904999999999999360000000000000	70.537210000000001700000000000000	0.130237293830429923000000000000	0.447757922165052280000000000000
8.926999999999999600000000000000	70.076130000000006200000000000000	0.156638447838520545000000000000	0.403874307709465530000000000000
8.946999999999999170000000000000	69.614519999999998800000000000000	0.669810757981957216000000000000	0.464167967604598441000000000000
8.968999999999999410000000000000	69.158169999999998300000000000000	0.653641457488728150000000000000	0.977288639092549482000000000000
8.990000000000000210000000000000	68.699870000000004200000000000000	0.683486514749783280000000000000	0.300137278505403948000000000000
9.012999999999999900000000000000	68.236000000000004200000000000000	0.474988345812966617000000000000	0.661167092676479440000000000000
9.037000000000000810000000000000	67.764949999999998900000000000000	0.298076461528897108000000000000	0.823381802885517211000000000000
9.058999999999999270000000000000	67.299449999999993100000000000000	0.898762865217437090000000000000	0.893179273416405239000000000000
9.083000000000000180000000000000	66.845489999999998000000000000000	0.930590284233682174000000000000	0.412520643832762435000000000000
9.106999999999999310000000000000	66.385170000000002200000000000000	0.347456154186202681000000000000	0.100567353782967217000000000000
9.131999999999999670000000000000	65.921099999999995500000000000000	0.280695344422136062000000000000	0.549387155906012836000000000000
9.156000000000000580000000000000	65.458190000000001800000000000000	0.092733945938708206600000000000	0.586191995933841081000000000000
9.179000000000000270000000000000	65.001559999999997700000000000000	0.084688047800676180600000000000	0.168012513155825438000000000000
9.202999999999999400000000000000	64.536739999999994600000000000000	0.587687343621982272000000000000	0.011168240160711384600000000000
9.227000000000000310000000000000	64.080939999999998200000000000000	0.917729485212641638000000000000	0.762977189180861437000000000000
9.250999999999999440000000000000	63.612709999999999800000000000000	0.312593999147168677000000000000	0.993214324608965526000000000000
9.273999999999999130000000000000	63.157940000000003500000000000000	0.520423395065476857000000000000	0.281492363090824371000000000000
9.298000000000000040000000000000	62.692239999999998200000000000000	0.741651096589592829000000000000	0.123590791757108853000000000000
9.323000000000000390000000000000	62.236409999999999300000000000000	0.385446425904535594000000000000	0.680618929738715628000000000000
9.346999999999999530000000000000	61.782820000000000900000000000000	0.408784643992257335000000000000	0.601225084026161260000000000000
9.371000000000000440000000000000	61.323480000000003500000000000000	0.724140997137599607000000000000	0.077130780389934372500000000000
9.394000000000000120000000000000	60.872430000000001300000000000000	0.625170956376878806000000000000	0.774720164975055470000000000000
9.417999999999999260000000000000	60.413730000000001000000000000000	0.187496763142497080000000000000	0.834261433387321838000000000000
9.442000000000000170000000000000	59.962200000000002800000000000000	0.890532082985372231000000000000	0.960984273119100840000000000000
9.467000000000000520000000000000	59.505249999999996600000000000000	0.040624833955450467800000000000	0.717154382626141173000000000000
9.490000000000000210000000000000	59.054659999999998300000000000000	0.900739186703981787000000000000	0.975185677991411426000000000000
9.513999999999999340000000000000	58.609239999999999700000000000000	0.423728718935863391000000000000	0.858466508173740927000000000000
9.538999999999999700000000000000	58.153019999999997900000000000000	0.524667377924250111000000000000	0.754579940975319774000000000000
9.563000000000000610000000000000	57.699770000000000800000000000000	0.786769760624339120000000000000	0.097863879878966386600000000000
9.586000000000000290000000000000	57.248309999999996400000000000000	0.284989004776097232000000000000	0.822117172386249706000000000000
9.609999999999999430000000000000	56.800420000000002500000000000000	0.058734329433597132200000000000	0.818912929342834217000000000000
9.634999999999999780000000000000	56.351559999999999200000000000000	0.599146150477109396000000000000	0.653686711774906115000000000000
9.659000000000000690000000000000	55.908160000000002300000000000000	0.492569297817012863000000000000	0.407913471354999446000000000000
9.683999999999999270000000000000	55.455179999999998500000000000000	0.385978790051529241000000000000	0.957111831388248291000000000000
9.707000000000000730000000000000	54.999729999999999500000000000000	0.561407758256604161000000000000	0.719178299613784877000000000000
9.730999999999999870000000000000	54.557119999999997600000000000000	0.362616061906761988000000000000	0.847708512995262286000000000000
9.756000000000000220000000000000	54.111310000000003100000000000000	0.600079219682715048000000000000	0.557082942537994619000000000000
9.781000000000000580000000000000	53.668109999999998600000000000000	0.682050463975803711000000000000	0.362573460250007251000000000000
9.804000000000000270000000000000	53.228070000000002400000000000000	0.556755298534548526000000000000	0.043616621731173754700000000000
9.829000000000000620000000000000	52.778509999999997100000000000000	0.886249625509532235000000000000	0.702254571263024818000000000000
9.852999999999999750000000000000	52.342829999999999300000000000000	0.559657416107200989000000000000	0.923492001590616396000000000000
9.878000000000000110000000000000	51.902790000000003100000000000000	0.277490199298102258000000000000	0.429217219372203584000000000000
9.903000000000000460000000000000	51.460540000000001700000000000000	0.662149165178658516000000000000	0.569567980005127872000000000000
9.926000000000000150000000000000	51.022779999999997300000000000000	0.154091557198296147000000000000	0.343089120053418739000000000000
9.951000000000000510000000000000	50.581839999999999700000000000000	0.095999522673578363600000000000	0.627926370459140459000000000000
9.976000000000000860000000000000	50.144579999999997700000000000000	0.340034482006073002000000000000	0.345183559220908709000000000000
10.000999999999999400000000000000	49.704520000000002200000000000000	0.117215066059519701000000000000	0.445928359086387616000000000000
10.028000000000000500000000000000	49.267730000000000200000000000000	0.079847150653872489600000000000	0.538416755062739671000000000000
10.055999999999999200000000000000	48.829619999999998400000000000000	0.632973057213254586000000000000	0.083726482576196525900000000000
10.085000000000000800000000000000	48.398749999999999700000000000000	0.382328932283089951000000000000	0.589664250207042606000000000000
10.112999999999999500000000000000	47.960979999999999200000000000000	0.419372789836219839000000000000	0.155239706738091954000000000000
10.140000000000000600000000000000	47.530349999999998500000000000000	0.084632009775400085500000000000	0.872553179729086858000000000000
10.167999999999999300000000000000	47.093870000000002500000000000000	0.150923742926627469000000000000	0.519831942386437706000000000000
10.196999999999999200000000000000	46.654229999999998300000000000000	0.058811296671061663600000000000	0.307032978148012336000000000000
10.226000000000000900000000000000	46.222140000000003100000000000000	0.271775574518434482000000000000	0.611040390566363944000000000000
10.253000000000000100000000000000	45.785589999999999100000000000000	0.127886001005325989000000000000	0.422021144543447635000000000000
10.282000000000000000000000000000	45.353189999999997900000000000000	0.744377784376773155000000000000	0.983765074304208342000000000000
10.310999999999999900000000000000	44.921819999999996700000000000000	0.193638348587306774000000000000	0.527088918681398732000000000000
10.339999999999999900000000000000	44.488819999999996900000000000000	0.148938396088971192000000000000	0.160330189836858761000000000000
10.367000000000000900000000000000	44.061109999999999300000000000000	0.759177658207870642000000000000	0.677386830890186808000000000000
10.396000000000000800000000000000	43.623510000000003100000000000000	0.772627421636168266000000000000	0.691495118297206446000000000000
10.425000000000000700000000000000	43.198410000000002600000000000000	0.713314687801606118000000000000	0.371808225377224355000000000000
10.455000000000000100000000000000	42.757309999999996800000000000000	0.165899756234510809000000000000	0.652776520707982311000000000000
10.484000000000000000000000000000	42.327100000000001500000000000000	0.728809322628942269000000000000	0.364499346418940995000000000000
10.512000000000000400000000000000	41.896830000000001300000000000000	0.792361646422552468000000000000	0.125430303884032313000000000000
10.541999999999999800000000000000	41.468899999999997800000000000000	0.287287761000058817000000000000	0.448680069808558901000000000000
10.571999999999999200000000000000	41.038440000000001300000000000000	0.595791529248693496000000000000	0.487827057618257065000000000000
10.602000000000000300000000000000	40.609839999999998400000000000000	0.110662675880307315000000000000	0.678829127452668102000000000000
10.631999999999999700000000000000	40.183430000000001300000000000000	0.041934706674865651600000000000	0.370439580981577698000000000000
10.660000000000000100000000000000	39.752470000000002400000000000000	0.439155589085535647000000000000	0.587960231095034924000000000000
10.689999999999999500000000000000	39.329219999999999400000000000000	0.496386840542095253000000000000	0.713104124680759788000000000000
10.721000000000000100000000000000	38.902940000000000900000000000000	0.250626033189714770000000000000	0.497514970115460198000000000000
10.750999999999999400000000000000	38.479399999999998200000000000000	0.036380234153567281300000000000	0.979038842342530913000000000000
10.781000000000000600000000000000	38.057949999999998100000000000000	0.304360750730998109000000000000	0.386286439235085544000000000000
10.810000000000000500000000000000	37.637320000000002500000000000000	0.981154606617831604000000000000	0.670791461392074240000000000000
10.840999999999999300000000000000	37.216549999999998000000000000000	0.824514772451824473000000000000	0.670263462322005621000000000000
10.871999999999999900000000000000	36.795720000000002800000000000000	0.059761558065079434200000000000	0.324212931911665780000000000000
10.903000000000000500000000000000	36.376089999999997800000000000000	0.852083690246340897000000000000	0.608411085895668613000000000000
10.932000000000000400000000000000	35.961219999999997300000000000000	0.558386531461972035000000000000	0.630222429863946054000000000000
10.962999999999999200000000000000	35.545760000000001300000000000000	0.147602569530685512000000000000	0.894905185128320735000000000000
10.993999999999999800000000000000	35.132269999999998300000000000000	0.471384575926322435000000000000	0.480289224745490961000000000000
11.025000000000000300000000000000	34.717379999999998600000000000000	0.820454197533184715000000000000	0.873939392980977780000000000000
11.055999999999999200000000000000	34.305729999999996900000000000000	0.846990133867148831000000000000	0.121384483349816552000000000000
11.085000000000000800000000000000	33.898769999999998900000000000000	0.357837317177949199000000000000	0.894105325554117369000000000000
11.117000000000000900000000000000	33.493459999999998900000000000000	0.707854443444338122000000000000	0.508864204618144633000000000000
11.147999999999999700000000000000	33.087829999999996700000000000000	0.473133100787603400000000000000	0.612097127146589370000000000000
11.179000000000000300000000000000	32.683529999999997500000000000000	0.209175312553138593000000000000	0.812052321336809601000000000000
11.211999999999999700000000000000	32.283340000000002600000000000000	0.656467477711055070000000000000	0.576312200162897747000000000000
11.246000000000000400000000000000	31.887119999999999400000000000000	0.920310327771921788000000000000	0.914044408430247035000000000000
11.281000000000000600000000000000	31.493619999999999900000000000000	0.408896572460877072000000000000	0.734735735376407906000000000000
11.317000000000000200000000000000	31.102879999999999000000000000000	0.948623247624496679000000000000	0.169138424127356135000000000000
11.352000000000000300000000000000	30.711149999999999900000000000000	0.869869338121529445000000000000	0.883760459787092056000000000000
11.387999999999999900000000000000	30.321290000000001200000000000000	0.332609623760168782000000000000	0.274586025277474555000000000000
11.423999999999999500000000000000	29.940560000000001400000000000000	0.133710680413400507000000000000	0.513751269624316054000000000000
11.457000000000000700000000000000	29.560050000000000400000000000000	0.897544733392672267000000000000	0.968445778386040956000000000000
11.493000000000000300000000000000	29.183140000000001600000000000000	0.495326800499315878000000000000	0.633638713017885546000000000000
11.528999999999999900000000000000	28.804680000000001200000000000000	0.434040202160987931000000000000	0.954260563829976149000000000000
11.566000000000000700000000000000	28.435390000000001700000000000000	0.173783004229880467000000000000	0.110247229603376740000000000000
11.599999999999999600000000000000	28.066910000000000000000000000000	0.091635802100200392000000000000	0.822286440456570400000000000000
11.635999999999999200000000000000	27.698709999999998400000000000000	0.788882449640761152000000000000	0.715041120365350391000000000000
11.672000000000000600000000000000	27.336960000000001200000000000000	0.193334403294196822000000000000	0.762871083905080072000000000000
11.707000000000000700000000000000	26.977380000000000100000000000000	0.510234588545197765000000000000	0.609445824344893250000000000000
11.743999999999999800000000000000	26.620129999999999600000000000000	0.873319941412975531000000000000	0.271957133367479731000000000000
11.778999999999999900000000000000	26.269059999999999600000000000000	0.964400698477900553000000000000	0.641774991944856987000000000000
11.816000000000000700000000000000	25.919029999999999300000000000000	0.717767220572887332000000000000	0.106475046418470054000000000000
11.849999999999999600000000000000	25.572050000000000800000000000000	0.696374809272844786000000000000	0.380978159290973339000000000000
11.887000000000000400000000000000	25.227660000000000200000000000000	0.332571504078613689000000000000	0.868497757922988667000000000000
11.923999999999999500000000000000	24.886230000000001200000000000000	0.031715818670826845300000000000	0.864354699160489348000000000000
11.960000000000000800000000000000	24.547699999999998900000000000000	0.334090788212356493000000000000	0.089221386424532589400000000000
11.994999999999999200000000000000	24.212289999999999400000000000000	0.036782141428157499900000000000	0.377176739039255970000000000000
12.032000000000000000000000000000	23.880600000000001100000000000000	0.119101869557062257000000000000	0.883197607304935461000000000000
12.069000000000000800000000000000	23.552800000000001300000000000000	0.800942031106653074000000000000	0.883448666049171383000000000000
12.105000000000000400000000000000	23.227290000000000000000000000000	0.207487117637484619000000000000	0.130923520467248533000000000000
12.141000000000000000000000000000	22.907710000000001600000000000000	0.315898703680928650000000000000	0.644311803067117772000000000000
12.178000000000000800000000000000	22.588750000000001000000000000000	0.064316102333331404100000000000	0.327085044449126006000000000000
12.214999999999999800000000000000	22.276019999999999000000000000000	0.615748326253096723000000000000	0.313916209953401637000000000000
12.250000000000000000000000000000	21.965769999999999100000000000000	0.096115273331851547300000000000	0.272554250702254919000000000000
12.288999999999999700000000000000	21.657569999999999800000000000000	0.716770393509595038000000000000	0.768208486452482520000000000000
12.323999999999999800000000000000	21.352709999999998300000000000000	0.540403186840059169000000000000	0.693388852199202654000000000000
12.362000000000000100000000000000	21.051719999999999500000000000000	0.905645590272352141000000000000	0.079313897705785230100000000000
12.397000000000000200000000000000	20.755120000000001600000000000000	0.986195540871305454000000000000	0.391738774918013233000000000000
12.432999999999999800000000000000	20.462039999999998200000000000000	0.426170365020271280000000000000	0.384807087131340486000000000000
12.471999999999999500000000000000	20.173610000000000000000000000000	0.757346314198104942000000000000	0.958307173813646273000000000000
12.507999999999999100000000000000	19.820070000000001200000000000000	0.154077036420287028000000000000	0.108423893619590483000000000000
12.560000000000000500000000000000	19.536149999999999200000000000000	0.980061554303571114000000000000	0.827496333217452307000000000000
12.601000000000000900000000000000	19.257480000000001000000000000000	0.690631588945219032000000000000	0.546178026073296241000000000000
12.644000000000000100000000000000	18.984449999999998900000000000000	0.679521402662961904000000000000	0.361038570934231640000000000000
12.682999999999999800000000000000	18.714340000000000000000000000000	0.984214141002532683000000000000	0.149924278223386498000000000000
12.727000000000000300000000000000	18.445399999999999300000000000000	0.495359587372257160000000000000	0.863122759739569423000000000000
12.766999999999999500000000000000	18.180759999999999400000000000000	0.080762213251041270500000000000	0.420655429689062332000000000000
12.807999999999999800000000000000	17.920339999999999500000000000000	0.570870232071864603000000000000	0.329593616672090306000000000000
12.849999999999999600000000000000	17.662410000000001300000000000000	0.984803026038963747000000000000	0.669530404430561665000000000000
12.891000000000000000000000000000	17.409639999999999500000000000000	0.622198286524606292000000000000	0.832518262767735884000000000000
12.932999999999999800000000000000	17.158190000000001200000000000000	0.291839401243326080000000000000	0.802836458872769221000000000000
12.974999999999999600000000000000	16.910660000000000000000000000000	0.757838185970167943000000000000	0.491425875472407458000000000000
13.016999999999999500000000000000	16.667470000000001600000000000000	0.355588027287878194000000000000	0.296198070451156203000000000000
13.058999999999999300000000000000	16.426600000000000500000000000000	0.015101002256602491500000000000	0.496784150043143136000000000000
13.101000000000000900000000000000	16.189710000000001600000000000000	0.097262688466294600100000000000	0.797529912004629415000000000000
13.141999999999999500000000000000	15.956960000000000500000000000000	0.565599711803297378000000000000	0.433813371888984278000000000000
13.183999999999999300000000000000	15.726419999999999200000000000000	0.690417617422949936000000000000	0.248900625722484836000000000000
13.226000000000000900000000000000	15.498900000000000800000000000000	0.979157940574002850000000000000	0.170631777256709638000000000000
13.269000000000000100000000000000	15.275100000000000100000000000000	0.676792896934321764000000000000	0.685391901836778450000000000000
13.307999999999999800000000000000	15.053330000000000800000000000000	0.205712540940611532000000000000	0.529918580912749792000000000000
13.351000000000000900000000000000	14.835750000000000900000000000000	0.773216267281878089000000000000	0.611373720251792485000000000000
13.393000000000000700000000000000	14.621629999999999700000000000000	0.700816209466826434000000000000	0.041823626510001155100000000000
13.433999999999999300000000000000	14.410410000000000600000000000000	0.374521649973000414000000000000	0.631339457802070347000000000000
13.474999999999999600000000000000	14.203049999999999300000000000000	0.395139669077929634000000000000	0.081184914701873278600000000000
13.519000000000000100000000000000	13.998860000000000500000000000000	0.998453815383129939000000000000	0.093438994952615761500000000000
13.557999999999999800000000000000	13.797069999999999700000000000000	0.995487438179563533000000000000	0.773705596679453600000000000000
13.599000000000000200000000000000	13.599159999999999500000000000000	0.470439157335595937000000000000	0.076361817060671910400000000000
13.641000000000000000000000000000	13.406159999999999800000000000000	0.201303990848937353000000000000	0.883583113210260951000000000000
13.679999999999999700000000000000	13.222379999999999300000000000000	0.415582857139661588000000000000	0.598442015436864150000000000000
13.721000000000000100000000000000	13.033500000000000100000000000000	0.009564736026738351880000000000	0.462672930568912122000000000000
13.762000000000000400000000000000	12.844950000000000700000000000000	0.153719895096598780000000000000	0.730111062366135099000000000000
13.805999999999999200000000000000	12.659459999999999300000000000000	0.729545040896710795000000000000	0.967024565620617449000000000000
13.846999999999999500000000000000	12.478030000000000400000000000000	0.702691448680994646000000000000	0.440751064697638029000000000000
13.888999999999999300000000000000	12.299620000000000900000000000000	0.954914430362763689000000000000	0.292623987558363385000000000000
13.930999999999999200000000000000	12.124779999999999400000000000000	0.758126770977047837000000000000	0.060293922660464849300000000000
13.970000000000000600000000000000	11.953200000000000700000000000000	0.266436149208169049000000000000	0.322876507893333553000000000000
14.012000000000000400000000000000	11.783770000000000500000000000000	0.633531928313305403000000000000	0.174916246914579521000000000000
14.058999999999999300000000000000	11.616009999999999300000000000000	0.869954463772796838000000000000	0.384068478295627735000000000000
14.108000000000000500000000000000	11.451729999999999500000000000000	0.002311228371501439230000000000	0.478644508533009993000000000000
14.151999999999999200000000000000	11.290509999999999400000000000000	0.023032736765963512900000000000	0.520802602566230233000000000000
14.198000000000000400000000000000	11.132410000000000100000000000000	0.187261291254536388000000000000	0.272374854379133779000000000000
14.244999999999999200000000000000	10.976710000000000600000000000000	0.821614471712144301000000000000	0.570843372596408161000000000000
14.289999999999999100000000000000	10.823620000000000000000000000000	0.158371846310202402000000000000	0.420609549201864441000000000000
14.339000000000000400000000000000	10.672420000000000700000000000000	0.526793955747235643000000000000	0.417257682450018930000000000000
14.382999999999999100000000000000	10.524739999999999500000000000000	0.773336863928128615000000000000	0.039032954890332538500000000000
14.430999999999999200000000000000	10.379709999999999300000000000000	0.868850000587662818000000000000	0.915877268185947724000000000000
14.474000000000000200000000000000	10.236370000000000800000000000000	0.914167207068742882000000000000	0.898727081816910633000000000000
14.519999999999999600000000000000	10.095739999999999300000000000000	0.961140874198087247000000000000	0.797043022512584631000000000000
14.567000000000000200000000000000	9.957715999999999560000000000000	0.246468316890151806000000000000	0.722019872295341702000000000000
14.609999999999999400000000000000	9.821884000000000720000000000000	0.840512157341907096000000000000	0.546341463821624629000000000000
14.656000000000000600000000000000	9.688086000000000190000000000000	0.305667882633312793000000000000	0.240217271581381953000000000000
14.704000000000000600000000000000	9.556673999999999220000000000000	0.843340878824816897000000000000	0.307842560708100787000000000000
14.746000000000000400000000000000	9.426909000000000200000000000000	0.243066306965454837000000000000	0.756502656755945524000000000000
14.791999999999999800000000000000	9.299827000000000510000000000000	0.784325071689867315000000000000	0.487350252173318621000000000000
14.839000000000000400000000000000	9.174702999999999160000000000000	0.223941391234023346000000000000	0.201866352010217742000000000000
14.882999999999999100000000000000	9.052096000000000580000000000000	0.575474476834755055000000000000	0.762503431153882527000000000000
14.929000000000000300000000000000	8.931559000000000020000000000000	0.363136989150306011000000000000	0.799005821722097220000000000000
14.971000000000000100000000000000	8.813375000000000620000000000000	0.431044301117386563000000000000	0.398704031286471583000000000000
15.016999999999999400000000000000	8.696911000000000050000000000000	0.425917078504653768000000000000	0.802381603011109057000000000000
15.060999999999999900000000000000	8.582197000000000740000000000000	0.898509748509436434000000000000	0.575573186738267850000000000000
15.105999999999999900000000000000	8.469134000000000380000000000000	0.384899377742026871000000000000	0.854659065159391162000000000000
15.150999999999999800000000000000	8.357869000000000880000000000000	0.810428445704473477000000000000	0.119333037836933276000000000000
15.196999999999999200000000000000	8.249065999999999120000000000000	0.289515483740076185000000000000	0.771953306978713671000000000000
15.239000000000000800000000000000	8.142134999999999670000000000000	0.402014314540027229000000000000	0.391460910189965316000000000000
15.282999999999999500000000000000	8.036770000000000630000000000000	0.001738908071832856450000000000	0.493958320313991006000000000000
15.327999999999999400000000000000	7.933017999999999680000000000000	0.391679490446267486000000000000	0.079680484405894258500000000000
15.371999999999999900000000000000	7.830884000000000170000000000000	0.044357440143184989600000000000	0.073700150225061822400000000000
15.416999999999999800000000000000	7.731212000000000190000000000000	0.457021352105214218000000000000	0.436626778412679328000000000000
15.458999999999999600000000000000	7.632763999999999880000000000000	0.448000345438776648000000000000	0.474208128647983562000000000000
15.503000000000000100000000000000	7.535470000000000110000000000000	0.972141366510745897000000000000	0.193645397393314322000000000000
15.547000000000000600000000000000	7.440527000000000330000000000000	0.263598595001866665000000000000	0.211762137670157280000000000000
15.590999999999999300000000000000	7.347633000000000080000000000000	0.688333881647033685000000000000	0.283991552442145023000000000000
15.631999999999999700000000000000	7.255830999999999690000000000000	0.437538921078545417000000000000	0.222208168856647514000000000000
15.676000000000000100000000000000	7.165334999999999780000000000000	0.951653804938387582000000000000	0.844663586879520256000000000000
15.721999999999999500000000000000	7.076677000000000100000000000000	0.350757515482572391000000000000	0.889304448983724294000000000000
15.771000000000000800000000000000	6.989422000000000240000000000000	0.070478206607152760200000000000	0.366624075430773244000000000000
15.817999999999999600000000000000	6.903590999999999590000000000000	0.095390962679666735400000000000	0.234218023057686686000000000000
15.865999999999999600000000000000	6.819289000000000380000000000000	0.054037342587855308200000000000	0.973797470601695414000000000000
15.914999999999999100000000000000	6.736526999999999710000000000000	0.687292589003089205000000000000	0.526800635279940588000000000000
15.961000000000000300000000000000	6.655198999999999640000000000000	0.946368507148224847000000000000	0.271019133223174613000000000000
16.010999999999999200000000000000	6.574987000000000130000000000000	0.680984617670438830000000000000	0.332394617980142470000000000000
16.056000000000000900000000000000	6.495782000000000160000000000000	0.443643815371974171000000000000	0.426459534752408276000000000000
16.106000000000001600000000000000	6.418232999999999850000000000000	0.647127409897410022000000000000	0.959944076687995418000000000000
16.149999999999998600000000000000	6.341955999999999700000000000000	0.981326118148324378000000000000	0.953689220207077914000000000000
16.196999999999999200000000000000	6.266867999999999660000000000000	0.932260075277884681000000000000	0.760418172441979845000000000000
16.243999999999999800000000000000	6.193090999999999900000000000000	0.294265855617651173000000000000	0.349950501913359080000000000000
16.291000000000000400000000000000	6.120371999999999700000000000000	0.083846752750454722800000000000	0.370288723401673847000000000000
16.338000000000001000000000000000	6.049155999999999970000000000000	0.090790104183141595600000000000	0.879123058194818174000000000000
16.384000000000000300000000000000	5.978826999999999890000000000000	0.419201151709275077000000000000	0.030321483994748543700000000000
16.431000000000000900000000000000	5.910184000000000100000000000000	0.878294056016918900000000000000	0.550567628970581646000000000000
16.475999999999999100000000000000	5.842126999999999620000000000000	0.553940370825726891000000000000	0.035871093369540307800000000000
16.524000000000000900000000000000	5.775005000000000160000000000000	0.986820761222759746000000000000	0.141155442839399292000000000000
16.568000000000001400000000000000	5.709619000000000000000000000000	0.893687768239073810000000000000	0.896247680402976199000000000000
16.614000000000000800000000000000	5.645124000000000030000000000000	0.582752591339719350000000000000	0.238994725141898456000000000000
16.660000000000000100000000000000	5.580739000000000340000000000000	0.152618136627429735000000000000	0.825688397978805999000000000000
16.705999999999999500000000000000	5.518402000000000030000000000000	0.658992685296365899000000000000	0.734791362102885870000000000000
16.751000000000001200000000000000	5.456870000000000330000000000000	0.361868574782119978000000000000	0.095819759213567223800000000000
16.797000000000000600000000000000	5.396643000000000080000000000000	0.270101908735912222000000000000	0.805100035872458264000000000000
16.839999999999999800000000000000	5.337105000000000210000000000000	0.513351385626695800000000000000	0.717569583748364437000000000000
16.887000000000000400000000000000	5.278469000000000300000000000000	0.818276285498884093000000000000	0.756707864373214911000000000000
16.928999999999998500000000000000	5.220755999999999730000000000000	0.913240426324755550000000000000	0.935472574675996315000000000000
16.975999999999999100000000000000	5.164134999999999920000000000000	0.122211075466110319000000000000	0.591677432927846691000000000000
17.018000000000000700000000000000	5.108227000000000290000000000000	0.576149494355150393000000000000	0.595508013536206304000000000000
17.062999999999998800000000000000	5.053383000000000180000000000000	0.625969396097989739000000000000	0.660122616001006746000000000000
17.108000000000000500000000000000	4.999430000000000260000000000000	0.402129945143344214000000000000	0.320675135861846927000000000000
17.149999999999998600000000000000	4.946132999999999670000000000000	0.523052877031174646000000000000	0.118225428512996888000000000000
17.196000000000001500000000000000	4.893818999999999690000000000000	0.702343845446521175000000000000	0.870286427503001558000000000000
17.237999999999999500000000000000	4.842356999999999800000000000000	0.868828311700958533000000000000	0.992211960839545104000000000000
17.280999999999998800000000000000	4.791642999999999650000000000000	0.009384597865700783360000000000	0.610324617386530876000000000000
17.324000000000001600000000000000	4.741833999999999880000000000000	0.778126098417772916000000000000	0.227872060063153858000000000000
17.367999999999998500000000000000	4.692696999999999890000000000000	0.254631774665327493000000000000	0.494956590377109595000000000000
17.411000000000001400000000000000	4.644592000000000270000000000000	0.213207417841662972000000000000	0.019795352397860899200000000000
17.454000000000000600000000000000	4.596969999999999780000000000000	0.184000962047078609000000000000	0.988192891235980308000000000000
17.496999999999999900000000000000	4.550276000000000210000000000000	0.469983247680378024000000000000	0.205199322045030996000000000000
17.539000000000001500000000000000	4.504286999999999710000000000000	0.786518394544158838000000000000	0.564250606876262939000000000000
17.579999999999998300000000000000	4.458770999999999590000000000000	0.783757257654843164000000000000	0.949528444158760587000000000000
17.628000000000000100000000000000	4.414017000000000300000000000000	0.138598771072145466000000000000	0.734553490205774651000000000000
17.672000000000000600000000000000	4.369944000000000270000000000000	0.780470137545077769000000000000	0.896167570813001912000000000000
17.719999999999998900000000000000	4.326751999999999930000000000000	0.858349091355969928000000000000	0.434627565919184500000000000000
17.766999999999999400000000000000	4.284207000000000320000000000000	0.330989705891086450000000000000	0.185462938688874424000000000000
17.812000000000001200000000000000	4.242258999999999780000000000000	0.605258083925749313000000000000	0.443917826205256549000000000000
17.861000000000000600000000000000	4.200675999999999630000000000000	0.209160380371144594000000000000	0.764635737119257142000000000000
17.903999999999999900000000000000	4.160080999999999920000000000000	0.618680663751335791000000000000	0.010544684305286544700000000000
17.952999999999999400000000000000	4.120108000000000100000000000000	0.046245690057326704900000000000	0.921030802830257511000000000000
17.996999999999999900000000000000	4.080657999999999670000000000000	0.087124342865317672100000000000	0.759030993940031706000000000000
18.042999999999999200000000000000	4.041744999999999700000000000000	0.996347911028703792000000000000	0.562127820336892459000000000000
18.088999999999998600000000000000	4.003478999999999560000000000000	0.704987761366743459000000000000	0.510104826097934172000000000000
18.132000000000001400000000000000	3.965840000000000030000000000000	0.226570624837823642000000000000	0.038060111172354194100000000000
18.179999999999999700000000000000	3.928729999999999830000000000000	0.703387887835248970000000000000	0.696079344057351390000000000000
18.222000000000001300000000000000	3.892205999999999830000000000000	0.615978607041028248000000000000	0.914313954919121041000000000000
18.268000000000000700000000000000	3.856047999999999920000000000000	0.591742839529933562000000000000	0.649105690398061430000000000000
18.314000000000000000000000000000	3.820486999999999960000000000000	0.263401583819392826000000000000	0.105926277141191738000000000000
18.358000000000000500000000000000	3.785447000000000000000000000000	0.933992677140113914000000000000	0.837960876358254891000000000000
18.400999999999999800000000000000	3.750865000000000110000000000000	0.891870817384089687000000000000	0.225264113613720340000000000000
18.445000000000000300000000000000	3.716927999999999790000000000000	0.279265549055280671000000000000	0.579251428571623927000000000000
18.489999999999998400000000000000	3.683447999999999830000000000000	0.316791753348762306000000000000	0.437634762953741596000000000000
18.533000000000001200000000000000	3.650513000000000120000000000000	0.543428384270958187000000000000	0.991449380001902414000000000000
18.577000000000001700000000000000	3.617948999999999860000000000000	0.088472236015413985300000000000	0.729771375349324236000000000000
18.620000000000001000000000000000	3.585744000000000040000000000000	0.199946004698312585000000000000	0.770362253030928645000000000000
18.664000000000001500000000000000	3.554148000000000080000000000000	0.269302828320834076000000000000	0.749232123026225771000000000000
18.707999999999998400000000000000	3.522956999999999890000000000000	0.207893293368585308000000000000	0.706120368117410413000000000000
18.748999999999998800000000000000	3.492306000000000130000000000000	0.887885288653611937000000000000	0.179097502897319405000000000000
18.795000000000001700000000000000	3.462197000000000190000000000000	0.583389502802834636000000000000	0.170503041265767319000000000000
18.836999999999999700000000000000	3.432332999999999850000000000000	0.988098327169312451000000000000	0.762312787327133145000000000000
18.878000000000000100000000000000	3.402776999999999940000000000000	0.759156574302211062000000000000	0.877060695617307484000000000000
18.920999999999999400000000000000	3.373924999999999840000000000000	0.335460956512886765000000000000	0.356257427032944829000000000000
18.963000000000001000000000000000	3.345317999999999790000000000000	0.518239401086532103000000000000	0.670866285919782035000000000000
19.004000000000001300000000000000	3.317255999999999980000000000000	0.788559561110204310000000000000	0.100904854354503914000000000000
19.045999999999999400000000000000	3.289328999999999950000000000000	0.735315430887355070000000000000	0.417318634785316833000000000000
19.086999999999999700000000000000	3.262011999999999910000000000000	0.930005040067051425000000000000	0.773076304898322020000000000000
19.129000000000001300000000000000	3.235221999999999820000000000000	0.100290720073882955000000000000	0.870830468562340476000000000000
19.170999999999999400000000000000	3.208448000000000190000000000000	0.114068646338308266000000000000	0.803084057360479719000000000000
19.210000000000000800000000000000	3.181958999999999980000000000000	0.215206110622516711000000000000	0.439302006583011328000000000000
19.251999999999998900000000000000	3.156080999999999910000000000000	0.682938877908706110000000000000	0.398280046192624582000000000000
19.292999999999999200000000000000	3.130459999999999800000000000000	0.831645733044770630000000000000	0.277206914974335694000000000000
19.335000000000000800000000000000	3.105407000000000030000000000000	0.031370152546842389200000000000	0.889930592333801229000000000000
19.376000000000001200000000000000	3.080512000000000140000000000000	0.172992749815264357000000000000	0.551563459166635184000000000000
19.414000000000001500000000000000	3.055827999999999990000000000000	0.823812116213841428000000000000	0.123782124235948032000000000000
19.457000000000000700000000000000	3.031480999999999870000000000000	0.363156636645123543000000000000	0.809357417528050682000000000000
19.495000000000001000000000000000	3.007638000000000030000000000000	0.521682402738329998000000000000	0.143224508793975414000000000000
19.535000000000000100000000000000	2.984159000000000000000000000000	0.330146676459440069000000000000	0.595257324927401576000000000000
19.577000000000001700000000000000	2.960971999999999940000000000000	0.051003094562169781800000000000	0.888584217154775313000000000000
19.614000000000000800000000000000	2.937939000000000080000000000000	0.918822894319754280000000000000	0.953596347588770987000000000000
19.653999999999999900000000000000	2.915118999999999790000000000000	0.850847862583901992000000000000	0.245159066813740445000000000000
19.693000000000001400000000000000	2.892561999999999850000000000000	0.015952619466660156200000000000	0.016940656365071138400000000000
19.733000000000000500000000000000	2.870594000000000090000000000000	0.332006745825335736000000000000	0.728695438553857544000000000000
19.769999999999999600000000000000	2.849111000000000170000000000000	0.270609767215916452000000000000	0.892933694521934384000000000000
19.812000000000001200000000000000	2.827323999999999950000000000000	0.262491371416342378000000000000	0.413176078104415811000000000000
854.999999999999999000000000000000	2.806090999999999890000000000000	0.237470332502499382000000000000	0.370364044404229986000000000000
19.899000000000000900000000000000	2.785082000000000060000000000000	0.214667460185152592000000000000	0.554788756027188246000000000000
19.940000000000001300000000000000	2.764536000000000100000000000000	0.108635858167761334000000000000	0.449493816163096582000000000000
19.984000000000001700000000000000	2.744127000000000200000000000000	0.832578675583320660000000000000	0.447654399747725140000000000000
20.025999999999999800000000000000	2.724006999999999840000000000000	0.245734551887418107000000000000	0.121851793971491595000000000000
20.068999999999999000000000000000	2.704085000000000070000000000000	0.231518730695976060000000000000	0.431283765743167180000000000000
20.111999999999998300000000000000	2.684423999999999920000000000000	0.123811805505208650000000000000	0.070415673559426572600000000000
20.152999999999998700000000000000	2.664985000000000160000000000000	0.818181275991538781000000000000	0.892671230332103826000000000000
20.196000000000001500000000000000	2.645807000000000020000000000000	0.622021164331437948000000000000	0.016691645065634475000000000000
20.234999999999999400000000000000	2.626884000000000000000000000000	0.578963036470852010000000000000	0.841570800613332781000000000000
20.278999999999999900000000000000	2.608156000000000140000000000000	0.174668960454013478000000000000	0.359841999097796572000000000000
20.318000000000001400000000000000	2.589666999999999940000000000000	0.512195180128860894000000000000	0.218168108912855541000000000000
20.359999999999999400000000000000	2.571366999999999960000000000000	0.786454176033831720000000000000	0.526293703750073227000000000000
20.402000000000001000000000000000	2.553459000000000140000000000000	0.454429526673354900000000000000	0.234988917241089723000000000000
20.442000000000000200000000000000	2.535795999999999940000000000000	0.177568652471580712000000000000	0.284322814409012636000000000000
20.483000000000000500000000000000	2.518196999999999800000000000000	0.964116077859423104000000000000	0.730304084632383610000000000000
20.524000000000000900000000000000	2.500725000000000090000000000000	0.724763671205256421000000000000	0.265831967280454551000000000000
20.565000000000001300000000000000	2.483607000000000120000000000000	0.978285345916323212000000000000	0.081844731422589855900000000000
20.605000000000000400000000000000	2.466720000000000020000000000000	0.095557217580532150000000000000	0.309838746573984913000000000000
20.646000000000000800000000000000	2.449841000000000160000000000000	0.220311277372958969000000000000	0.833428103749962457000000000000
20.684999999999998700000000000000	2.433368000000000200000000000000	0.410440146250000692000000000000	0.804992466262125728000000000000
20.725000000000001400000000000000	2.416885999999999870000000000000	0.320112679193204741000000000000	0.107437826227397171000000000000
20.765000000000000600000000000000	2.400796000000000150000000000000	0.786610973072433772000000000000	0.422353370148203844000000000000
20.804999999999999700000000000000	2.384799000000000110000000000000	0.755840853341327445000000000000	0.537295845044179820000000000000
20.844999999999998800000000000000	2.369041000000000170000000000000	0.859051095482835425000000000000	0.379082401088539189000000000000
20.882999999999999100000000000000	2.353597000000000160000000000000	0.151676266688619554000000000000	0.548028616850748218000000000000
20.925000000000000700000000000000	2.338258999999999860000000000000	0.630067636163560651000000000000	0.989346856825440435000000000000
20.961999999999999700000000000000	2.323029000000000010000000000000	0.718688888219452870000000000000	0.537348909132401964000000000000
21.003000000000000100000000000000	2.307954000000000060000000000000	0.294713881923413634000000000000	0.180414357676665915000000000000
21.039000000000001500000000000000	2.293003999999999820000000000000	0.745092289672482089000000000000	0.089560050928987111600000000000
21.079999999999998300000000000000	2.278312999999999810000000000000	0.529847308636639758000000000000	0.675640389783165762000000000000
21.115999999999999600000000000000	2.263694999999999790000000000000	0.024007025481670663000000000000	0.221690001720941110000000000000
21.155000000000001100000000000000	2.249439999999999880000000000000	0.302049846109790077000000000000	0.037745296484894996800000000000
21.193000000000001400000000000000	2.235148000000000130000000000000	0.744357294922516122000000000000	0.247537552457944177000000000000
21.231999999999999300000000000000	2.221102000000000130000000000000	0.526381223303116208000000000000	0.770070937255520338000000000000
21.268000000000000700000000000000	2.207268000000000010000000000000	0.835485156088899838000000000000	0.549450431392147109000000000000
21.306999999999998600000000000000	2.193665999999999890000000000000	0.639118854423685323000000000000	0.369105193057472025000000000000
21.344000000000001200000000000000	2.180063999999999780000000000000	0.610874401097311059000000000000	0.949336548562637716000000000000
21.382000000000001400000000000000	2.166660999999999950000000000000	0.794270750701878692000000000000	0.498882015524148459000000000000
21.420000000000001700000000000000	2.153389999999999910000000000000	0.173554655529427615000000000000	0.955256033689145134000000000000
21.457000000000000700000000000000	2.140216999999999810000000000000	0.455207815016861694000000000000	0.834454604673534383000000000000
21.492999999999998500000000000000	2.127221000000000030000000000000	0.484456172288920683000000000000	0.138326281315927169000000000000
21.530999999999998800000000000000	2.114529999999999800000000000000	0.005900834102051444320000000000	0.313238216311439554000000000000
21.568000000000001400000000000000	2.101792999999999800000000000000	0.846179274930272451000000000000	0.834707231199235622000000000000
21.603000000000001500000000000000	2.089313000000000200000000000000	0.696690433129761422000000000000	0.261629220482953784000000000000
21.640000000000000600000000000000	2.076877000000000080000000000000	0.270380383327813556000000000000	0.639140697749809306000000000000
21.676999999999999600000000000000	2.064563999999999840000000000000	0.848783997289560332000000000000	0.784984165842985248000000000000
21.713999999999998600000000000000	2.052392000000000220000000000000	0.151470459139809943000000000000	0.564172655611392404000000000000
21.748000000000001100000000000000	2.040427999999999910000000000000	0.406389704034468169000000000000	0.093953205891941671300000000000
21.785000000000000100000000000000	2.028582000000000110000000000000	0.124109199255485247000000000000	0.072880640355937664800000000000
21.821000000000001500000000000000	2.016770000000000170000000000000	0.704919322529756642000000000000	0.469604435452358526000000000000
21.856000000000001600000000000000	2.005122000000000070000000000000	0.292195869761458837000000000000	0.459130027675755059000000000000
21.890999999999998200000000000000	1.986078999999999930000000000000	0.924315628503881603000000000000	0.010422746502654511900000000000
21.951000000000000500000000000000	1.970795999999999990000000000000	0.977251892308940828000000000000	0.504020393555744128000000000000
21.995000000000001000000000000000	1.960409999999999980000000000000	0.551299221595280775000000000000	0.761873069424682914000000000000
22.030000000000001100000000000000	1.949406999999999890000000000000	0.441148101471167120000000000000	0.313344249997735247000000000000
22.065000000000001300000000000000	1.938469999999999910000000000000	0.790279670359236075000000000000	0.844798639275238683000000000000
22.099000000000000200000000000000	1.927297000000000040000000000000	0.179658907925316802000000000000	0.019449838266499153200000000000
22.138999999999999300000000000000	1.915272000000000080000000000000	0.405056407958741094000000000000	0.335291204137712295000000000000
22.181000000000000900000000000000	1.902549999999999960000000000000	0.718199252273719502000000000000	0.813997073000134352000000000000
22.228999999999999200000000000000	1.889181999999999920000000000000	0.803980361016056522000000000000	0.134815107357916242000000000000
22.280999999999998800000000000000	1.875477999999999980000000000000	0.809167268710760723000000000000	0.141249083687185362000000000000
22.330999999999999500000000000000	1.861653000000000000000000000000	0.326918486934757002000000000000	0.134815872255893643000000000000
22.385999999999999200000000000000	1.847819000000000100000000000000	0.902332675406776197000000000000	0.437817135551248793000000000000
22.442000000000000200000000000000	1.833884000000000070000000000000	0.663396143985012898000000000000	0.350643778832107067000000000000
22.492999999999998500000000000000	1.819795000000000050000000000000	0.406683093064763634000000000000	0.439408071640777109000000000000
22.551999999999999600000000000000	1.805812999999999890000000000000	0.662224986098610913000000000000	0.433215707625478785000000000000
22.603999999999999200000000000000	1.791832000000000090000000000000	0.922898865033931703000000000000	0.404709228686639832000000000000
22.661000000000001300000000000000	1.778126000000000090000000000000	0.479534760794049719000000000000	0.002056744694299172950000000000
22.716000000000001100000000000000	1.764526000000000040000000000000	0.886586278016770368000000000000	0.018906876766265234800000000000
22.771999999999998400000000000000	1.751039000000000010000000000000	0.311598506900832017000000000000	0.609272055027617387000000000000
22.826000000000000500000000000000	1.737643000000000050000000000000	0.713914533413428476000000000000	0.813261822860996242000000000000
22.879999999999999000000000000000	1.724391999999999920000000000000	0.047468258551198072600000000000	0.780210392294613530000000000000
22.937000000000001200000000000000	1.710911000000000070000000000000	0.338960979572226151000000000000	0.940326522998255143000000000000
22.993999999999999800000000000000	1.697575999999999970000000000000	0.100054371434788791000000000000	0.416251325551402207000000000000
23.047999999999998200000000000000	1.684487999999999980000000000000	0.184328842825843608000000000000	0.383568314178095893000000000000
23.105000000000000400000000000000	1.671575999999999950000000000000	0.047425679601664771900000000000	0.599817349138059064000000000000
23.163000000000000200000000000000	1.658687999999999940000000000000	0.493972069695054916000000000000	0.604453809182062152000000000000
23.221000000000000100000000000000	1.645985000000000030000000000000	0.719488668640141826000000000000	0.820926068036251344000000000000
23.272999999999999700000000000000	1.633394000000000010000000000000	0.174824730672239248000000000000	0.976408094225450940000000000000
23.329000000000000600000000000000	1.620934000000000100000000000000	0.807454446068177400000000000000	0.844874739926473328000000000000
23.385999999999999200000000000000	1.608676999999999910000000000000	0.371854257314251146000000000000	0.127123915155860523000000000000
23.439000000000000000000000000000	1.596484000000000010000000000000	0.888666430587526257000000000000	0.640083668680661688000000000000
23.495000000000001000000000000000	1.584432000000000060000000000000	0.615237499999243376000000000000	0.293458693738107179000000000000
23.550000000000000700000000000000	1.572451000000000040000000000000	0.180955048632679194000000000000	0.785461791106554119000000000000
23.608000000000000500000000000000	1.560599999999999990000000000000	0.665559870012806143000000000000	0.105116800194950510000000000000
23.663000000000000200000000000000	1.548761999999999970000000000000	0.802933375510970659000000000000	0.852717336522198055000000000000
23.719999999999998800000000000000	1.536974999999999980000000000000	0.143269715264784159000000000000	0.762051349275763012000000000000
23.778999999999999900000000000000	1.525414000000000050000000000000	0.548256188650392051000000000000	0.067794538053802089200000000000
23.835999999999998500000000000000	1.513733999999999910000000000000	0.344352192997597450000000000000	0.901441304147558631000000000000
23.893000000000000700000000000000	1.502013000000000040000000000000	0.830406748885652135000000000000	0.595354657350153138000000000000
23.949999999999999300000000000000	1.490332999999999910000000000000	0.609087548454774197000000000000	0.584907320695470689000000000000
24.007999999999999100000000000000	1.478811000000000100000000000000	0.260162316881365818000000000000	0.934593405906449237000000000000
24.065000000000001300000000000000	1.467260000000000010000000000000	0.046041226323040085300000000000	0.307368242103599032000000000000
24.125000000000000000000000000000	1.455761000000000080000000000000	0.766163444789813797000000000000	0.276925455783051166000000000000
24.184999999999998700000000000000	1.444447000000000040000000000000	0.204291170806823352000000000000	0.519093487651721030000000000000
24.245999999999998600000000000000	1.433343999999999950000000000000	0.384931024623114126000000000000	0.345374644097955930000000000000
24.304999999999999700000000000000	1.422258999999999940000000000000	0.510016975770199554000000000000	0.614202125256172682000000000000
24.362999999999999500000000000000	1.411130999999999910000000000000	0.745047530773048083000000000000	0.333158805699467209000000000000
24.420000000000001700000000000000	1.400136000000000050000000000000	0.020591328080159065900000000000	0.907111144691117310000000000000
24.480000000000000400000000000000	1.389326000000000060000000000000	0.783386859100346555000000000000	0.185629531532878200000000000000
24.539999999999999100000000000000	1.378603999999999940000000000000	0.020743342148769272600000000000	0.978964646494383306000000000000
24.600000000000001400000000000000	1.368011000000000090000000000000	0.843334439464611840000000000000	0.422999897457933205000000000000
24.657000000000000000000000000000	1.357528999999999990000000000000	0.614083567237977856000000000000	0.345073267422103258000000000000
24.716000000000001100000000000000	1.347142000000000060000000000000	0.581648810586563147000000000000	0.016639157518771652300000000000
24.771999999999998400000000000000	1.336808999999999910000000000000	0.677855218732484666000000000000	0.426008569244090918000000000000
24.830999999999999500000000000000	1.326700999999999910000000000000	0.742297514873195396000000000000	0.062261373616449455800000000000
24.887000000000000400000000000000	1.316986999999999910000000000000	0.302012718731568208000000000000	0.069533593267767202000000000000
24.949000000000001600000000000000	1.307493000000000020000000000000	0.317796175316046980000000000000	0.865080188600077848000000000000
25.143999999999998300000000000000	1.277981000000000030000000000000	0.135991938998063500000000000000	0.518805308380530850000000000000
25.335999999999998500000000000000	1.249589000000000060000000000000	0.721940221639861601000000000000	0.330501387925954404000000000000
25.519999999999999600000000000000	1.222094000000000010000000000000	0.458888160444047788000000000000	0.454158182275169908000000000000
25.719999999999998800000000000000	1.195399000000000100000000000000	0.504171493358031242000000000000	0.034510857121911486800000000000
25.911999999999999000000000000000	1.169405000000000030000000000000	0.038573792279323448900000000000	0.199689449567519883000000000000
26.106999999999999300000000000000	1.144233999999999970000000000000	0.014361741903685665300000000000	0.156982320510007600000000000000
26.295999999999999400000000000000	1.119742999999999930000000000000	0.231017160806215704000000000000	0.040079301803209510500000000000
26.486999999999998300000000000000	1.095888999999999890000000000000	0.175428526571792309000000000000	0.992977627903674720000000000000
26.681999999999998600000000000000	1.072556000000000060000000000000	0.991441991833669878000000000000	0.442853190947892106000000000000
26.873000000000001100000000000000	1.049968999999999930000000000000	0.713251390529011653000000000000	0.312400110630561834000000000000
27.059999999999998700000000000000	1.028026000000000110000000000000	0.273555732636742821000000000000	0.152263912404887236000000000000
27.253000000000000100000000000000	1.006664999999999920000000000000	0.112458878908670679000000000000	0.417749426394089074000000000000
27.449000000000001600000000000000	0.985894599999999954000000000000	0.318127199308480435000000000000	0.459688992373592287000000000000
27.640000000000000600000000000000	0.965575900000000042000000000000	0.686890637691477623000000000000	0.657851878493283415000000000000
27.829999999999998300000000000000	0.945864299999999991000000000000	0.513617906409727709000000000000	0.482172172505234364000000000000
28.022999999999999700000000000000	0.927720199999999995000000000000	0.787096790543051927000000000000	0.621266963556728724000000000000
28.211999999999999700000000000000	0.910469500000000042000000000000	0.854750370180830998000000000000	0.309177357808683606000000000000
28.407000000000000000000000000000	0.893692700000000006000000000000	0.859044779222107091000000000000	0.976820504312121418000000000000
28.602000000000000300000000000000	0.877338500000000021000000000000	0.714585619387169579000000000000	0.121199204973624575000000000000
28.795999999999999400000000000000	0.861443300000000023000000000000	0.497218786024617998000000000000	0.683050612786533451000000000000
28.986999999999998300000000000000	0.845954699999999948000000000000	0.451435053595960145000000000000	0.162686442542447018000000000000
29.176999999999999600000000000000	0.830754199999999998000000000000	0.240195465875742586000000000000	0.765126484856256450000000000000
29.370999999999998600000000000000	0.815932300000000055000000000000	0.253376980290601406000000000000	0.715731201569791864000000000000
29.550999999999998400000000000000	0.801452300000000006000000000000	0.881115280959130498000000000000	0.464771781496194913000000000000
29.757000000000001400000000000000	0.787186700000000017000000000000	0.213871427808765446000000000000	0.084800477856810996300000000000
29.949000000000001600000000000000	0.773302099999999992000000000000	0.557898387243245031000000000000	0.429525753919806297000000000000
30.137000000000000400000000000000	0.759731900000000015000000000000	0.621889305255822977000000000000	0.977545439906248425000000000000
30.330999999999999500000000000000	0.746397300000000041000000000000	0.760788783582540429000000000000	0.403928486677152310000000000000
30.524999999999998600000000000000	0.733336699999999952000000000000	0.163162040804801567000000000000	0.924863396705264184000000000000
30.716000000000001100000000000000	0.720675900000000036000000000000	0.190304829602458980000000000000	0.341563054603166050000000000000
30.908000000000001200000000000000	0.708160000000000012000000000000	0.075298152914453631000000000000	0.945486460703159670000000000000
31.100999999999999100000000000000	0.695945700000000000000000000000	0.438195697550575192000000000000	0.418340631155165177000000000000
31.294000000000000500000000000000	0.684425799999999973000000000000	0.250028360882045053000000000000	0.580975994483013958000000000000
31.489000000000000700000000000000	0.673518199999999956000000000000	0.638066986149942172000000000000	0.486813202831861025000000000000
31.684000000000001000000000000000	0.662974399999999964000000000000	0.356071378007295269000000000000	0.248386085545861501000000000000
31.879000000000001300000000000000	0.652852199999999994000000000000	0.958002533218744068000000000000	0.405737917472667409000000000000
32.072000000000002700000000000000	0.642713800000000002000000000000	0.615307141860341300000000000000	0.706042827496059289000000000000
32.267000000000003000000000000000	0.632765499999999981000000000000	0.887236355932244258000000000000	0.421546697059265396000000000000
32.457999999999998400000000000000	0.622987100000000016000000000000	0.165347369107661235000000000000	0.581422018603336088000000000000
32.648000000000003200000000000000	0.613311900000000021000000000000	0.997172644511426842000000000000	0.729329506384690518000000000000
32.845999999999996500000000000000	0.603763999999999967000000000000	0.216769230504323396000000000000	0.990885062051506615000000000000
33.040999999999996800000000000000	0.594316700000000031000000000000	0.683326487671475746000000000000	0.430975179141916076000000000000
33.231999999999999300000000000000	0.585018900000000008000000000000	0.225512790121954909000000000000	0.375957325161248468000000000000
33.423999999999999500000000000000	0.575883699999999998000000000000	0.745200651799725389000000000000	0.807103135694331120000000000000
33.619999999999997400000000000000	0.566933299999999973000000000000	0.626376179556387136000000000000	0.450147562157197978000000000000
33.814999999999997700000000000000	0.558145099999999950000000000000	0.810524316183318438000000000000	0.888529257559266816000000000000
34.006000000000000200000000000000	0.549607199999999962000000000000	0.894775854729186193000000000000	0.933658657363197308000000000000
34.201000000000000500000000000000	0.541286599999999951000000000000	0.158778360669018514000000000000	0.220048089788379420000000000000
34.387999999999998100000000000000	0.533165600000000017000000000000	0.927659708715381836000000000000	0.308895483392754522000000000000
34.587000000000003300000000000000	0.525254400000000010000000000000	0.598756083633455560000000000000	0.038012845108428727800000000000
34.780000000000001100000000000000	0.517539300000000035000000000000	0.151382491825114540000000000000	0.821860849641762536000000000000
34.976999999999996700000000000000	0.510056100000000012000000000000	0.228015070114083951000000000000	0.824600372838753426000000000000
35.179000000000002000000000000000	0.502963000000000049000000000000	0.765193709751456064000000000000	0.488594937516311667000000000000
35.371999999999999900000000000000	0.496175800000000000000000000000	0.120817800349665827000000000000	0.177939583041436755000000000000
35.567999999999997800000000000000	0.489576799999999979000000000000	0.128097985870325726000000000000	0.606105973979994994000000000000
35.762000000000000400000000000000	0.483092299999999974000000000000	0.491690147958544932000000000000	0.947640149765316852000000000000
35.959000000000003200000000000000	0.476746200000000009000000000000	0.059989728590785329500000000000	0.343937861859647365000000000000
36.154000000000003400000000000000	0.470517699999999983000000000000	0.784842610587503708000000000000	0.665044354660319192000000000000
36.344999999999998800000000000000	0.464433199999999990000000000000	0.612686433813956377000000000000	0.905068464220264435000000000000
36.497999999999997500000000000000	0.459086700000000014000000000000	0.387197660259259502000000000000	0.346055343659742887000000000000
36.737000000000001800000000000000	0.453641899999999987000000000000	0.999694626730186275000000000000	0.485648749760735576000000000000
37.134999999999998000000000000000	0.444188899999999998000000000000	0.766717383144224662000000000000	0.994791999172858210000000000000
37.595999999999996500000000000000	0.432683299999999993000000000000	0.903174235384913482000000000000	0.809181524597881729000000000000
38.070000000000000300000000000000	0.420740200000000009000000000000	0.467534575909555494000000000000	0.141124345997457601000000000000
38.534999999999996600000000000000	0.409127899999999989000000000000	0.179377456355112486000000000000	0.162632978927897742000000000000
38.965000000000003400000000000000	0.398533999999999999000000000000	0.256461154315766215000000000000	0.711088992767115790000000000000
39.469000000000001200000000000000	0.388754199999999994000000000000	0.796276594580036967000000000000	0.673436904402980430000000000000
39.950000000000002800000000000000	0.379415800000000025000000000000	0.661387948374298595000000000000	0.724467086542546323000000000000
40.423999999999999500000000000000	0.370464599999999977000000000000	0.346612769546443378000000000000	0.826882647726553843000000000000
40.902999999999998700000000000000	0.361785399999999979000000000000	0.362707455471343421000000000000	0.948523676131628912000000000000
41.381999999999997900000000000000	0.353227400000000025000000000000	0.700943931101377648000000000000	0.204418179731135741000000000000
41.871999999999999900000000000000	0.344838599999999995000000000000	0.873070796987957642000000000000	0.786547260946224957000000000000
42.348999999999996600000000000000	0.336707299999999987000000000000	0.467449715404449795000000000000	0.848787680546430945000000000000
42.831000000000003000000000000000	0.328965500000000022000000000000	0.978514756827577159000000000000	0.004638263724494606780000000000
43.296999999999997000000000000000	0.321501499999999996000000000000	0.261907210993927553000000000000	0.793137958690197875000000000000
43.759999999999998000000000000000	0.314676699999999976000000000000	0.361911676347068223000000000000	0.356241743615822726000000000000
44.246999999999999900000000000000	0.308446200000000004000000000000	0.561055315434729529000000000000	0.608155275384633542000000000000
44.734000000000001700000000000000	0.302654900000000004000000000000	0.736562377783543720000000000000	0.264392142345548198000000000000
45.216999999999998700000000000000	0.297053000000000011000000000000	0.820321631869625145000000000000	0.003850590440623413710000000000
45.700000000000002800000000000000	0.291567299999999974000000000000	0.119479485526428064000000000000	0.670976242287529056000000000000
46.179999999999999700000000000000	0.286170800000000003000000000000	0.390198037830780331000000000000	0.716731096071581142000000000000
46.664999999999999100000000000000	0.280852299999999999000000000000	0.164377457736331944000000000000	0.411353072888491100000000000000
47.148000000000003200000000000000	0.275621999999999978000000000000	0.580172788359403224000000000000	0.989404137159427765000000000000
47.628000000000000100000000000000	0.270496799999999982000000000000	0.906368296545228658000000000000	0.999664187554957006000000000000
48.098999999999996600000000000000	0.265450999999999992000000000000	0.913375632595350151000000000000	0.136573686439526165000000000000
48.557000000000002100000000000000	0.260622100000000023000000000000	0.270698530744410082000000000000	0.782403072503877750000000000000
49.036000000000001300000000000000	0.255937499999999984000000000000	0.468561746712829574000000000000	0.780196633199626510000000000000
49.523000000000003200000000000000	0.251417100000000004000000000000	0.853664157033110049000000000000	0.173691734912627682000000000000
50.006999999999997900000000000000	0.247021999999999992000000000000	0.237830695095954780000000000000	0.353444761637820237000000000000
50.482999999999997000000000000000	0.242706000000000005000000000000	0.355997341658316646000000000000	0.104656175257716866000000000000
50.966000000000001000000000000000	0.238466000000000011000000000000	0.574132893773339425000000000000	0.429470048948316752000000000000
51.445000000000000200000000000000	0.234327499999999994000000000000	0.720077133252516766000000000000	0.615108719931231951000000000000
51.923000000000001800000000000000	0.230263600000000013000000000000	0.262047023515737720000000000000	0.641675074870084017000000000000
52.405000000000001100000000000000	0.226256099999999988000000000000	0.258022333330773179000000000000	0.035727142821093238500000000000
52.880000000000002500000000000000	0.222352899999999992000000000000	0.545808064553306771000000000000	0.511111470377600741000000000000
53.344000000000001200000000000000	0.218504599999999993000000000000	0.363872302763047106000000000000	0.185115166517576757000000000000
53.828000000000002900000000000000	0.214818800000000004000000000000	0.278999771050590706000000000000	0.386867137502040936000000000000
54.317000000000000100000000000000	0.211272900000000013000000000000	0.675828684473775754000000000000	0.586551102266850144000000000000
54.810999999999999900000000000000	0.207858999999999988000000000000	0.350906381190732253000000000000	0.378874053436859315000000000000
55.280000000000001100000000000000	0.204556800000000011000000000000	0.986357938094743369000000000000	0.088792064596261433000000000000
55.768000000000000600000000000000	0.201339999999999991000000000000	0.247567686151334954000000000000	0.933991891129900220000000000000
56.262000000000000400000000000000	0.197542300000000004000000000000	0.653386356799681600000000000000	0.542496070124340202000000000000
56.777999999999998700000000000000	0.194545999999999997000000000000	0.199427710931175728000000000000	0.538474167988105989000000000000
57.335999999999998500000000000000	0.190985299999999997000000000000	0.281888646282546285000000000000	0.212309876975410372000000000000
57.926000000000001900000000000000	0.187551400000000007000000000000	0.330669917090036014000000000000	0.934467141393857892000000000000
58.509999999999998000000000000000	0.184214099999999992000000000000	0.329602585893690958000000000000	0.513522746118185047000000000000
59.091999999999998700000000000000	0.180972799999999989000000000000	0.566618174370934424000000000000	0.987863537485628940000000000000
59.656999999999996400000000000000	0.178201400000000010000000000000	0.089330549535826309100000000000	0.617314694735868308000000000000
60.183999999999997500000000000000	0.175372499999999987000000000000	0.060651635177020324400000000000	0.588703854676343674000000000000
60.759000000000000300000000000000	0.172838799999999987000000000000	0.396404110323292258000000000000	0.127395472975168733000000000000
61.284999999999996600000000000000	0.170561500000000005000000000000	0.193468710352543649000000000000	0.240604848902228108000000000000
61.779000000000003400000000000000	0.168362000000000012000000000000	0.490033137722798440000000000000	0.866143063648746381000000000000
62.267000000000003000000000000000	0.166228500000000001000000000000	0.332570979829029056000000000000	0.453531013242825631000000000000
62.747999999999997500000000000000	0.164157599999999987000000000000	0.212516464447728648000000000000	0.728285494545567014000000000000
63.235999999999997100000000000000	0.162134499999999987000000000000	0.519393201025410089000000000000	0.926881292277536239000000000000
63.725000000000001400000000000000	0.160164400000000012000000000000	0.281402179777361816000000000000	0.037405069394181644800000000000
64.206999999999993600000000000000	0.158236800000000011000000000000	0.971835095443888574000000000000	0.912227044740795634000000000000
64.686000000000007000000000000000	0.156352500000000005000000000000	0.170244623000625150000000000000	0.261615927274386095000000000000
65.170000000000001700000000000000	0.154500999999999999000000000000	0.172223070287883306000000000000	0.671325622099248731000000000000
65.650999999999996200000000000000	0.152689799999999987000000000000	0.502239457429577318000000000000	0.630457540601748079000000000000
66.144000000000005400000000000000	0.150904399999999994000000000000	0.821457912960948278000000000000	0.499505559299630697000000000000
66.628000000000000100000000000000	0.149157900000000010000000000000	0.198586938813007929000000000000	0.213496380781312389000000000000
67.117000000000004400000000000000	0.147445500000000007000000000000	0.320785034379241551000000000000	0.818280822445964118000000000000
67.600999999999999000000000000000	0.145770299999999992000000000000	0.542397340616615375000000000000	0.225267541489615031000000000000
68.090000000000003400000000000000	0.144118799999999991000000000000	0.982592513331399520000000000000	0.775703973295144955000000000000
68.570999999999997900000000000000	0.142499399999999998000000000000	0.893743350164793782000000000000	0.860326466484548025000000000000
69.025999999999996200000000000000	0.140932300000000010000000000000	0.908860879343585504000000000000	0.761681644671735380000000000000
69.525999999999996200000000000000	0.139386900000000008000000000000	0.161825477013235020000000000000	0.079025415796502240800000000000
70.037999999999996700000000000000	0.137898700000000013000000000000	0.422969905424667614000000000000	0.048285809378643129700000000000
70.552999999999997200000000000000	0.136486899999999994000000000000	0.080220028091746886600000000000	0.193720174166299053000000000000
71.046999999999997000000000000000	0.135066799999999987000000000000	0.244916004338650906000000000000	0.890678177909704605000000000000
71.537999999999996700000000000000	0.133744400000000013000000000000	0.026525516012328109700000000000	0.375112642376647876000000000000
72.043999999999996900000000000000	0.132451500000000000000000000000	0.435116976382185938000000000000	0.981301404922774623000000000000
72.528999999999996300000000000000	0.131196000000000007000000000000	0.162026678593064855000000000000	0.293081799535863663000000000000
73.015000000000000500000000000000	0.129978600000000000000000000000	0.429366200929502506000000000000	0.845509460817369884000000000000
73.492000000000004400000000000000	0.128792800000000013000000000000	0.247151520664873558000000000000	0.301404583754556476000000000000
73.978999999999999200000000000000	0.127625500000000003000000000000	0.800884630386187846000000000000	0.560580944023950867000000000000
74.457999999999998400000000000000	0.126485800000000009000000000000	0.407415173300689659000000000000	0.889593448097198758000000000000
74.933000000000006900000000000000	0.125367800000000001000000000000	0.291822360632793210000000000000	0.054823338347167904800000000000
75.415999999999996800000000000000	0.124275800000000006000000000000	0.618354876409441978000000000000	0.351276105756484380000000000000
75.894000000000005400000000000000	0.123189900000000005000000000000	0.138042548345299831000000000000	0.815979679979413230000000000000
76.368999999999999700000000000000	0.122120900000000004000000000000	0.965417302583515768000000000000	0.839696032427728833000000000000
76.846999999999994200000000000000	0.121060699999999993000000000000	0.006892545184740139780000000000	0.974404132927246813000000000000
77.322000000000002700000000000000	0.120013700000000001000000000000	0.462686880918869114000000000000	0.093047832061452506700000000000
77.790999999999996800000000000000	0.118981699999999996000000000000	0.860130897655142057000000000000	0.804169144552453807000000000000
78.265000000000000500000000000000	0.117965500000000001000000000000	0.430208039643889650000000000000	0.837648611227139184000000000000
78.733000000000004000000000000000	0.116953100000000004000000000000	0.206189815531680587000000000000	0.270259674508101622000000000000
79.221999999999994200000000000000	0.115947700000000001000000000000	0.959233343784809955000000000000	0.321267006454228010000000000000
79.703999999999993500000000000000	0.114956600000000006000000000000	0.110248325015056103000000000000	0.652887255921379417000000000000
80.171999999999997000000000000000	0.113979100000000000000000000000	0.015258267003051884100000000000	0.929749598223110984000000000000
80.659000000000006000000000000000	0.113002099999999994000000000000	0.712181802714729306000000000000	0.268631351795721507000000000000
81.144000000000005400000000000000	0.112035800000000005000000000000	0.898575032329044898000000000000	0.708725277143497312000000000000
81.617999999999994900000000000000	0.111078399999999994000000000000	0.902239783237138493000000000000	0.877724434306283108000000000000
82.096000000000003600000000000000	0.110140000000000002000000000000	0.550868587238685592000000000000	0.978105894648606866000000000000
82.573999999999998000000000000000	0.109201900000000004000000000000	0.421966642477546117000000000000	0.760226311304878610000000000000
83.061000000000007000000000000000	0.108278399999999997000000000000	0.180454860689120977000000000000	0.871316122280663130000000000000
83.537999999999996600000000000000	0.107365500000000003000000000000	0.786469035477446177000000000000	0.010169263289640184700000000000
84.003000000000000100000000000000	0.106466699999999997000000000000	0.688379258834969310000000000000	0.589530208210485407000000000000
84.521000000000000700000000000000	0.105576900000000001000000000000	0.023469661875638259100000000000	0.824930724566915740000000000000
85.031000000000005900000000000000	0.104702000000000003000000000000	0.670741671031550357000000000000	0.143755793896869211000000000000
85.525999999999996200000000000000	0.103851600000000002000000000000	0.114143383097467410000000000000	0.795962565192260163000000000000
86.028000000000005700000000000000	0.103024900000000003000000000000	0.002853964898113403590000000000	0.403107283625918356000000000000
86.531000000000005800000000000000	0.102210599999999999000000000000	0.763056508729624827000000000000	0.085608806263711922900000000000
87.013000000000005200000000000000	0.101419800000000004000000000000	0.573702847371299729000000000000	0.204647288384421699000000000000
87.519999999999996000000000000000	0.100644499999999998000000000000	0.405151083678256807000000000000	0.750776812495506540000000000000
87.998999999999995200000000000000	0.099892300000000003300000000000	0.547237294304315114000000000000	0.534743961162152503000000000000
88.481999999999999300000000000000	0.099156209999999994600000000000	0.254339947151952295000000000000	0.307919987850502563000000000000
88.953000000000002900000000000000	0.098441639999999996900000000000	0.350896557656680708000000000000	0.246742733148021642000000000000
89.436999999999997600000000000000	0.097729599999999999800000000000	0.162103361715122629000000000000	0.417417092228710151000000000000
89.906999999999996400000000000000	0.097032090000000001400000000000	0.720551448210279943000000000000	0.624983129050731501000000000000
90.382000000000004900000000000000	0.096350309999999994600000000000	0.435942267417970763000000000000	0.489630149389059133000000000000
90.847999999999998900000000000000	0.095679490000000005900000000000	0.716953364297488349000000000000	0.568047288558238828000000000000
91.325999999999993300000000000000	0.095018770000000002400000000000	0.132602773294348664000000000000	0.716873142457876700000000000000
91.795000000000001600000000000000	0.094358680000000000300000000000	0.216980346129266088000000000000	0.843826446148382203000000000000
92.275999999999996200000000000000	0.093707120000000004900000000000	0.630060651290117235000000000000	0.501846920440993216000000000000
92.746999999999999800000000000000	0.093062300000000000600000000000	0.441773634458239250000000000000	0.691176239175925966000000000000
93.219999999999998800000000000000	0.092424740000000005200000000000	0.859282180189370193000000000000	0.541655529208605824000000000000
93.703999999999993500000000000000	0.091788599999999998000000000000	0.003873128915971690850000000000	0.183315277070269067000000000000
94.179000000000002000000000000000	0.091158169999999996700000000000	0.878741136676727818000000000000	0.777333096233591592000000000000
94.659999999999996500000000000000	0.090537290000000006400000000000	0.307822406705069218000000000000	0.301407406628377172000000000000
95.135999999999995600000000000000	0.089916839999999997900000000000	0.782408098762176873000000000000	0.126094224610079131000000000000
95.620999999999995000000000000000	0.089301759999999993900000000000	0.411222788994262567000000000000	0.200304776597093559000000000000
96.099999999999994200000000000000	0.088691530000000004500000000000	0.900472752376173524000000000000	0.608217299483100548000000000000
96.590000000000003300000000000000	0.088087849999999995300000000000	0.447160648972561248000000000000	0.046681364861470786600000000000
97.067999999999997800000000000000	0.087491570000000004600000000000	0.516511853157040956000000000000	0.804771448846329118000000000000
97.558000000000006900000000000000	0.086897320000000000100000000000	0.924922461748305391000000000000	0.691172362231092796000000000000
98.046000000000006400000000000000	0.086317320000000002900000000000	0.163728999948201004000000000000	0.101948075060717347000000000000
98.521000000000000700000000000000	0.085737499999999994300000000000	0.871046818968654435000000000000	0.712492469107150472000000000000
98.981999999999999200000000000000	0.085155529999999993200000000000	0.517324671299667971000000000000	0.877646128925610114000000000000
99.483999999999994600000000000000	0.084598679999999995600000000000	0.967403810304679590000000000000	0.421315710557237377000000000000
99.996999999999999800000000000000	0.084040270000000000300000000000	0.460054967463445541000000000000	0.106472419962974740000000000000
100.480000000000004000000000000000	0.083486989999999997000000000000	0.460635951861180448000000000000	0.714063146212034816000000000000
100.980000000000004000000000000000	0.082949919999999996400000000000	0.112063285173397364000000000000	0.746184623719686968000000000000
101.469999999999999000000000000000	0.082408729999999999500000000000	0.821012053249026818000000000000	0.104111627761630299000000000000
101.950000000000003000000000000000	0.081888530000000001000000000000	0.948425312276243826000000000000	0.895289124558100724000000000000
102.430000000000007000000000000000	0.081374779999999993800000000000	0.631248479745159852000000000000	0.369093775424591541000000000000
102.909999999999996000000000000000	0.080868099999999998300000000000	0.171953876118907445000000000000	0.095795569158557025700000000000
103.409999999999996000000000000000	0.080368919999999996500000000000	0.331591954695487745000000000000	0.933314667088763539000000000000
103.879999999999995000000000000000	0.079881090000000001800000000000	0.617416844709212764000000000000	0.052380463065655913400000000000
104.349999999999994000000000000000	0.079396090000000002500000000000	0.084141119287475030200000000000	0.319566743687254684000000000000
104.819999999999993000000000000000	0.078920909999999996900000000000	0.161098238766715252000000000000	0.686788967359251101000000000000
105.299999999999997000000000000000	0.078447269999999999500000000000	0.536350203857570262000000000000	0.699397323620161604000000000000
105.769999999999996000000000000000	0.077982019999999999100000000000	0.250035632389338236000000000000	0.790138348940386592000000000000
106.230000000000004000000000000000	0.077519969999999993600000000000	0.193459747881086219000000000000	0.117305347870725329000000000000
106.700000000000003000000000000000	0.077060050000000004900000000000	0.092402210896304293200000000000	0.255391461511531137000000000000
107.170000000000002000000000000000	0.076603679999999993400000000000	0.889702552503775723000000000000	0.106329729628572789000000000000
107.650000000000006000000000000000	0.076163369999999994100000000000	0.188460535145508423000000000000	0.528932126392428148000000000000
108.120000000000004000000000000000	0.075716190000000002700000000000	0.943513750756237557000000000000	0.408854477812135242000000000000
108.599999999999994000000000000000	0.075274040000000000400000000000	0.238111082037931965000000000000	0.659687769569305526000000000000
109.069999999999993000000000000000	0.074833839999999998700000000000	0.451890193423299058000000000000	0.676570349232549883000000000000
109.540000000000006000000000000000	0.074396599999999993300000000000	0.733661912498568824000000000000	0.693306786027143573000000000000
110.010000000000005000000000000000	0.073963669999999995300000000000	0.591646574415838788000000000000	0.797563164857242102000000000000
110.469999999999999000000000000000	0.073536329999999997000000000000	0.267128707348450956000000000000	0.700996417515810988000000000000
110.950000000000003000000000000000	0.073105050000000004800000000000	0.525195308000063532000000000000	0.437621737869207328000000000000
111.439999999999998000000000000000	0.072679620000000000300000000000	0.898669153035655643000000000000	0.419027009595874134000000000000
111.890000000000000000000000000000	0.072257429999999997500000000000	0.056357674123623802100000000000	0.034202315877837064000000000000
112.390000000000000000000000000000	0.071837590000000006700000000000	0.403856869543077757000000000000	0.852667827314991022000000000000
112.859999999999999000000000000000	0.071418200000000001100000000000	0.082629002404396967300000000000	0.932101731617362983000000000000
113.329999999999998000000000000000	0.071002229999999999500000000000	0.881293258491021136000000000000	0.388522414802986216000000000000
113.810000000000002000000000000000	0.070588070000000002800000000000	0.224082857832944349000000000000	0.727185903222127505000000000000
114.290000000000006000000000000000	0.070175940000000006100000000000	0.464466799057112745000000000000	0.025253084882576493100000000000
114.799999999999997000000000000000	0.069766359999999999500000000000	0.819198539441354345000000000000	0.367941616844607688000000000000
115.269999999999996000000000000000	0.069363469999999996500000000000	0.544782880464604879000000000000	0.106484137799373935000000000000
115.769999999999996000000000000000	0.068960969999999996400000000000	0.313298330287734017000000000000	0.486386126157786425000000000000
116.269999999999996000000000000000	0.068566130000000002900000000000	0.743351670795441510000000000000	0.316434394697840515000000000000
116.750000000000000000000000000000	0.068171339999999996900000000000	0.376915860875295383000000000000	0.515448048210741305000000000000
117.219999999999999000000000000000	0.067785380000000006200000000000	0.245942992705460384000000000000	0.253111027000961108000000000000
117.700000000000003000000000000000	0.067402669999999997900000000000	0.443651594884469702000000000000	0.343136699107490672000000000000
118.170000000000002000000000000000	0.067025840000000003200000000000	0.363072979180738109000000000000	0.482591697996094915000000000000
118.640000000000000000000000000000	0.066649269999999996600000000000	0.052478873325663588600000000000	0.191467849925442080000000000000
119.129999999999995000000000000000	0.066276299999999996300000000000	0.154268467458593461000000000000	0.535080816284136951000000000000
119.599999999999994000000000000000	0.065919450000000004400000000000	0.006820788498805185900000000000	0.347375987132363173000000000000
120.069999999999993000000000000000	0.065546720000000002800000000000	0.226345347258734897000000000000	0.752856528645117207000000000000
120.549999999999997000000000000000	0.065190010000000006600000000000	0.289986117650322228000000000000	0.183709305343111140000000000000
121.010000000000005000000000000000	0.064831929999999996000000000000	0.511651689758373607000000000000	0.993169134976236933000000000000
121.489999999999995000000000000000	0.064478380000000001800000000000	0.105211888960961009000000000000	0.905569666127291506000000000000
121.950000000000003000000000000000	0.064128760000000006900000000000	0.051866370182198196000000000000	0.649468107689925578000000000000
122.430000000000007000000000000000	0.063778580000000001400000000000	0.124983927538069972000000000000	0.196533810354744709000000000000
122.909999999999996000000000000000	0.063429059999999995400000000000	0.948310067457245997000000000000	0.733925038837484500000000000000
123.390000000000000000000000000000	0.063085920000000003700000000000	0.568538908319724756000000000000	0.681806919277990975000000000000
123.879999999999995000000000000000	0.062746200000000002000000000000	0.641769935008436487000000000000	0.307818825593147327000000000000
124.359999999999999000000000000000	0.062406870000000003200000000000	0.127549964705537588000000000000	0.995673601793872542000000000000
124.829999999999998000000000000000	0.062070760000000002600000000000	0.374048040120716907000000000000	0.166205764369879994000000000000
125.319999999999993000000000000000	0.061732240000000000700000000000	0.294480265180856016000000000000	0.224579319923302823000000000000
125.799999999999997000000000000000	0.061400269999999999900000000000	0.751726844195834687000000000000	0.143042499966590242000000000000
126.269999999999996000000000000000	0.061068919999999998800000000000	0.400574066500779535000000000000	0.303780145763632436000000000000
126.739999999999995000000000000000	0.060739559999999998000000000000	0.617384454358879786000000000000	0.447822017734473277000000000000
127.209999999999994000000000000000	0.060415829999999996800000000000	0.850016444697636153000000000000	0.752281369468715155000000000000
127.689999999999998000000000000000	0.060094359999999999400000000000	0.214797417839547311000000000000	0.957326825658878944000000000000
128.159999999999996000000000000000	0.059771240000000003300000000000	0.015686159365575935700000000000	0.483922104195285030000000000000
128.629999999999995000000000000000	0.059450009999999997600000000000	0.812058002154497083000000000000	0.566837357933632990000000000000
129.080000000000012000000000000000	0.059136330000000000800000000000	0.245577688212419432000000000000	0.594107822393937224000000000000
129.590000000000003000000000000000	0.058817300000000002900000000000	0.053563311259827717200000000000	0.548460826429064907000000000000
130.069999999999993000000000000000	0.058503989999999998800000000000	0.405105877453519447000000000000	0.497170398803885138000000000000
130.569999999999993000000000000000	0.058192149999999998000000000000	0.402694425101826070000000000000	0.844081158080415506000000000000
131.080000000000012000000000000000	0.057887840000000002900000000000	0.583289688292068176000000000000	0.302488602271452522000000000000
131.580000000000012000000000000000	0.057582000000000001200000000000	0.658754005567494527000000000000	0.570139213238318287000000000000
132.060000000000002000000000000000	0.057277649999999999400000000000	0.836054632859208002000000000000	0.129896335004008101000000000000
132.560000000000002000000000000000	0.056976709999999999900000000000	0.450198137090047523000000000000	0.995657518829464516000000000000
133.020000000000010000000000000000	0.056677199999999997000000000000	0.945138347180003890000000000000	0.877768057660897938000000000000
133.530000000000001000000000000000	0.056384009999999998300000000000	0.181471643298775742000000000000	0.097020263598447620300000000000
134.000000000000000000000000000000	0.056093299999999998700000000000	0.362237409272350153000000000000	0.622289172941081325000000000000
134.479999999999990000000000000000	0.055808280000000001800000000000	0.313731407097169956000000000000	0.821809131458641540000000000000
134.990000000000009000000000000000	0.055523599999999999400000000000	0.229555262000834759000000000000	0.336058482494897781000000000000
135.449999999999988000000000000000	0.055240520000000001300000000000	0.151214149046746904000000000000	0.413644029013726211000000000000
135.930000000000007000000000000000	0.054959340000000002400000000000	0.110907356970329163000000000000	0.006843931583161655400000000000
136.409999999999996000000000000000	0.054683750000000003200000000000	0.580106100622067355000000000000	0.684237549015836444000000000000
136.900000000000006000000000000000	0.054409399999999996700000000000	0.373061163670759033000000000000	0.341326098787119170000000000000
137.370000000000004000000000000000	0.054137699999999996900000000000	0.534164118767906260000000000000	0.345686982170059442000000000000
137.860000000000014000000000000000	0.053870139999999996900000000000	0.062147763229261077100000000000	0.643965192561290367000000000000
138.310000000000002000000000000000	0.053603030000000002900000000000	0.677776320013066424000000000000	0.147673408781284987000000000000
138.789999999999992000000000000000	0.053338820000000002100000000000	0.933570450607312585000000000000	0.580166427392283301000000000000
139.250000000000000000000000000000	0.053073900000000000200000000000	0.329353808919936597000000000000	0.140026294727732203000000000000
139.729999999999990000000000000000	0.052816519999999998800000000000	0.002553933667322372260000000000	0.424988265833576184000000000000
140.199999999999988000000000000000	0.052557090000000000800000000000	0.331196483514237139000000000000	0.975972777671711533000000000000
140.659999999999996000000000000000	0.052299669999999999500000000000	0.086378918196375442700000000000	0.928069942485337140000000000000
141.139999999999986000000000000000	0.052054110000000000700000000000	0.864952157388521936000000000000	0.144576091034817722000000000000
141.620000000000004000000000000000	0.051792320000000002800000000000	0.054425244059322697200000000000	0.943309666246116674000000000000
142.060000000000002000000000000000	0.051547910000000002300000000000	0.633138371649927256000000000000	0.249225412749271236000000000000
142.490000000000009000000000000000	0.051299089999999998600000000000	0.893754188841297203000000000000	0.080312028722846040600000000000
142.909999999999996000000000000000	0.051047410000000001400000000000	0.728967377372061520000000000000	0.712030775706074981000000000000
143.330000000000012000000000000000	0.050802069999999997800000000000	0.239095558240073558000000000000	0.172767178500852658000000000000
143.780000000000001000000000000000	0.050559479999999996900000000000	0.874117584824089189000000000000	0.221951461059224364000000000000
144.219999999999999000000000000000	0.050317409999999999900000000000	0.527316482223629368000000000000	0.738428474845856275000000000000
144.680000000000007000000000000000	0.050076429999999998200000000000	0.525602139687603165000000000000	0.590931961641463665000000000000
145.150000000000006000000000000000	0.049840870000000002400000000000	0.266267876553322180000000000000	0.908780457065903491000000000000
145.569999999999993000000000000000	0.049602830000000000500000000000	0.228300430724819758000000000000	0.382203636882592512000000000000
146.020000000000010000000000000000	0.049373149999999997600000000000	0.289977554114658087000000000000	0.476696769355341221000000000000
146.469999999999999000000000000000	0.049143010000000000900000000000	0.821582891276096738000000000000	0.514555863902126154000000000000
146.900000000000006000000000000000	0.048910610000000000200000000000	0.346662506334401765000000000000	0.645715231006569246000000000000
147.319999999999993000000000000000	0.048686300000000001800000000000	0.313152682651677949000000000000	0.297067763408852326000000000000
147.759999999999991000000000000000	0.048461459999999997900000000000	0.038641667841857518800000000000	0.866013456483223365000000000000
148.199999999999988000000000000000	0.048247110000000002800000000000	0.841720294887813081000000000000	0.870203511314720956000000000000
148.650000000000006000000000000000	0.048021410000000000500000000000	0.017490549761174811800000000000	0.681726481325394817000000000000
149.039999999999992000000000000000	0.047807910000000002100000000000	0.469819878396128931000000000000	0.656219746198348552000000000000
149.460000000000008000000000000000	0.047593839999999998400000000000	0.854842328289260322000000000000	0.595049030880965057000000000000
149.909999999999996000000000000000	0.047380209999999999000000000000	0.443169611288655396000000000000	0.027263057341736285400000000000
150.340000000000003000000000000000	0.047170549999999998600000000000	0.052064180611307353500000000000	0.074643065743730918600000000000
150.770000000000010000000000000000	0.046964920000000000300000000000	0.819422623270921635000000000000	0.678342654760660579000000000000
151.210000000000008000000000000000	0.046760210000000003400000000000	0.972981881381430047000000000000	0.527999696226848059000000000000
151.650000000000006000000000000000	0.046558960000000003400000000000	0.733970337621226654000000000000	0.603924533685740394000000000000
152.090000000000003000000000000000	0.046358570000000001700000000000	0.503444197211584843000000000000	0.031442863016362121400000000000
152.469999999999999000000000000000	0.046157330000000003400000000000	0.247098765270604925000000000000	0.263366835742008032000000000000
152.939999999999998000000000000000	0.045962900000000001000000000000	0.676718426838192499000000000000	0.701767263141461983000000000000
153.360000000000014000000000000000	0.045768379999999997400000000000	0.282491712828804031000000000000	0.513837360913674823000000000000
153.770000000000010000000000000000	0.045577520000000003300000000000	0.534713216707908834000000000000	0.884092323443082195000000000000
154.189999999999998000000000000000	0.045387150000000001100000000000	0.772775438541097759000000000000	0.084785692111593924400000000000
154.620000000000004000000000000000	0.045198700000000001400000000000	0.184816453793895885000000000000	0.506325789264110426000000000000
155.000000000000000000000000000000	0.045013490000000003200000000000	0.875889306524769262000000000000	0.155554827553320507000000000000
155.430000000000007000000000000000	0.044830910000000001600000000000	0.965977569698805327000000000000	0.740726361643796571000000000000
155.849999999999994000000000000000	0.044648559999999996900000000000	0.446373920858894380000000000000	0.611393012676110237000000000000
156.240000000000009000000000000000	0.044469059999999997800000000000	0.073648388493286365300000000000	0.006679091074699439190000000000
156.639999999999986000000000000000	0.044291310000000000400000000000	0.456134527494741260000000000000	0.245789196161667167000000000000
157.039999999999992000000000000000	0.044114269999999997100000000000	0.872328502709639242000000000000	0.705731433719556822000000000000
157.430000000000007000000000000000	0.043939720000000001600000000000	0.359902967549210917000000000000	0.642896944942401127000000000000
157.840000000000003000000000000000	0.043766390000000002200000000000	0.112162463086405539000000000000	0.445680189224483048000000000000
158.240000000000009000000000000000	0.043596339999999997300000000000	0.537912515819074732000000000000	0.825987966432118803000000000000
158.629999999999995000000000000000	0.043427989999999999700000000000	0.067398506233268262700000000000	0.214857433556979949000000000000
159.039999999999992000000000000000	0.043258900000000002900000000000	0.615651567994828230000000000000	0.678802040456603306000000000000
159.460000000000008000000000000000	0.043095530000000000000000000000	0.593086592496308906000000000000	0.373339520018131754000000000000
159.930000000000007000000000000000	0.042938619999999996800000000000	0.293680898868738716000000000000	0.412663077155686064000000000000
160.360000000000013000000000000000	0.042765339999999998900000000000	0.382271019525454836000000000000	0.961148184965391117000000000000
160.789999999999992000000000000000	0.042608659999999999600000000000	0.515167697051643669000000000000	0.972236094519448368000000000000
161.199999999999988000000000000000	0.042450889999999998100000000000	0.944233422835964342000000000000	0.808336470175001320000000000000
161.620000000000004000000000000000	0.042291170000000002900000000000	0.239493204525371706000000000000	0.552680118612484783000000000000
162.039999999999992000000000000000	0.042136590000000001500000000000	0.907662005044064690000000000000	0.995105178740659291000000000000
162.479999999999990000000000000000	0.041980299999999998200000000000	0.691237948050231865000000000000	0.967925583526149768000000000000
162.889999999999986000000000000000	0.041829470000000000500000000000	0.281015913711705867000000000000	0.629602028804634006000000000000
163.310000000000002000000000000000	0.041676190000000001800000000000	0.717585397021614168000000000000	0.315713141598752855000000000000
163.750000000000000000000000000000	0.041527820000000000000000000000	0.233095134773792179000000000000	0.646324929619515265000000000000
164.150000000000006000000000000000	0.041378739999999997200000000000	0.360801685912298442000000000000	0.904585890243085666000000000000
164.569999999999993000000000000000	0.041232310000000001200000000000	0.208376197390979456000000000000	0.473605040404994737000000000000
164.979999999999990000000000000000	0.041086589999999999200000000000	0.649172015153061332000000000000	0.377016583547202355000000000000
165.400000000000006000000000000000	0.040943149999999997600000000000	0.710085169738891242000000000000	0.462803990162821588000000000000
165.800000000000011000000000000000	0.040800919999999997500000000000	0.928181611351669766000000000000	0.915931615384312891000000000000
166.199999999999988000000000000000	0.040659540000000001000000000000	0.108552700861450413000000000000	0.779692983023821950000000000000
166.610000000000013000000000000000	0.040521059999999997600000000000	0.992325796833489537000000000000	0.092309262116949675200000000000
167.030000000000001000000000000000	0.040380739999999998300000000000	0.787131610445819141000000000000	0.840980830774670895000000000000
167.409999999999996000000000000000	0.040243309999999997400000000000	0.841381617937095871000000000000	0.972913194781420465000000000000
167.810000000000002000000000000000	0.040106809999999999700000000000	0.546837794139557909000000000000	0.586986940483464226000000000000
168.199999999999988000000000000000	0.039969240000000003100000000000	0.386993229220049084000000000000	0.026134438012319627400000000000
168.610000000000013000000000000000	0.039836490000000002200000000000	0.567499276715745182000000000000	0.629008502126707114000000000000
169.009999999999991000000000000000	0.039704400000000000800000000000	0.151284869398186528000000000000	0.298085213909222713000000000000
169.389999999999986000000000000000	0.039572250000000003300000000000	0.063415356444138204500000000000	0.269330294451587404000000000000
169.789999999999992000000000000000	0.039442419999999998900000000000	0.604314303288108867000000000000	0.206280128719820599000000000000
170.189999999999998000000000000000	0.039313250000000001000000000000	0.489725302430623177000000000000	0.622570821245063133000000000000
170.550000000000011000000000000000	0.039185299999999999300000000000	0.888602055285852454000000000000	0.318849453473290190000000000000
170.960000000000008000000000000000	0.039057920000000002900000000000	0.858887217491299815000000000000	0.306992623970239853000000000000
171.319999999999993000000000000000	0.038931290000000000300000000000	0.760814000188274164000000000000	0.384516677893292025000000000000
171.699999999999988000000000000000	0.038805569999999997600000000000	0.813600797578177603000000000000	0.271440431739053078000000000000
172.090000000000003000000000000000	0.038684330000000002900000000000	0.694429840856175651000000000000	0.076479484482479431800000000000
172.490000000000009000000000000000	0.038561150000000002400000000000	0.986844583802959807000000000000	0.706556101526189417000000000000
172.889999999999986000000000000000	0.038438519999999996900000000000	0.008694696126862577760000000000	0.546254844558868413000000000000
173.289999999999992000000000000000	0.038317270000000000500000000000	0.461273262490989655000000000000	0.195988954711668661000000000000
173.710000000000008000000000000000	0.038197439999999999200000000000	0.309848168384577960000000000000	0.744734381367608389000000000000
174.110000000000013000000000000000	0.038077699999999999000000000000	0.967400304145882739000000000000	0.578640548118305675000000000000
174.509999999999991000000000000000	0.037960910000000000500000000000	0.538714442054974984000000000000	0.866315387487943678000000000000
174.949999999999988000000000000000	0.037843700000000001000000000000	0.306878115501291626000000000000	0.609845043090886385000000000000
175.379999999999995000000000000000	0.037727829999999996900000000000	0.536928885635949093000000000000	0.818299341005797043000000000000
175.800000000000011000000000000000	0.037613180000000003000000000000	0.241322883159292012000000000000	0.550747135156362866000000000000
176.210000000000008000000000000000	0.037497919999999997100000000000	0.175564381442186335000000000000	0.287744779068990653000000000000
176.610000000000013000000000000000	0.037384929999999996800000000000	0.643906351957920897000000000000	0.409884101577652426000000000000
177.030000000000001000000000000000	0.037268750000000003300000000000	0.534001469273260865000000000000	0.428701839875049173000000000000
177.409999999999996000000000000000	0.037160590000000000300000000000	0.119533473836149984000000000000	0.476021377020428238000000000000
177.819999999999993000000000000000	0.037050829999999999900000000000	0.159828171517980788000000000000	0.519421217482828990000000000000
178.250000000000000000000000000000	0.036942000000000002600000000000	0.982885207978112296000000000000	0.263298423584104491000000000000
178.620000000000004000000000000000	0.036832679999999999600000000000	0.923769496231835796000000000000	0.330008491331883480000000000000
179.039999999999992000000000000000	0.036725229999999997600000000000	0.488254074750901878000000000000	0.094305251847679461000000000000
179.409999999999996000000000000000	0.036616580000000002700000000000	0.921890778206749140000000000000	0.023575047345206989700000000000
179.830000000000012000000000000000	0.036513890000000000200000000000	0.737962949744567997000000000000	0.105695776542165998000000000000
180.219999999999999000000000000000	0.036407509999999997100000000000	0.376064866290626298000000000000	0.203078620392205922000000000000
180.610000000000013000000000000000	0.036301920000000001400000000000	0.102063787472094436000000000000	0.514150358977492283000000000000
181.000000000000000000000000000000	0.036198220000000003200000000000	0.463763056104304294000000000000	0.406938001890151835000000000000
181.379999999999995000000000000000	0.036096320000000001200000000000	0.044930937769829260000000000000	0.686510590891906247000000000000
181.729999999999990000000000000000	0.035993770000000001300000000000	0.846675465456925069000000000000	0.125433139632878943000000000000
182.110000000000013000000000000000	0.035892369999999999800000000000	0.743834499983809127000000000000	0.552117246601249612000000000000
182.449999999999988000000000000000	0.035789870000000001400000000000	0.008004336756681329490000000000	0.405155797993711708000000000000
182.879999999999995000000000000000	0.035688480000000001600000000000	0.650520420444148151000000000000	0.731307995847674697000000000000
183.229999999999990000000000000000	0.035589110000000000200000000000	0.813845763525413712000000000000	0.401786377081752910000000000000
183.599999999999994000000000000000	0.035492410000000002000000000000	0.554511364366049086000000000000	0.512600171057858933000000000000
184.020000000000010000000000000000	0.035400729999999998300000000000	0.409299502689421279000000000000	0.690875594104603419000000000000
184.419999999999987000000000000000	0.035306179999999999500000000000	0.496197569814211814000000000000	0.063838085172855052500000000000
184.750000000000000000000000000000	0.035210589999999999900000000000	0.980663212775677917000000000000	0.119367785845871044000000000000
185.169999999999987000000000000000	0.035116359999999999200000000000	0.522436125177840438000000000000	0.836713386635943634000000000000
185.550000000000011000000000000000	0.035024170000000000300000000000	0.968354959340399945000000000000	0.032445055756725960100000000000
185.949999999999988000000000000000	0.034930229999999999600000000000	0.914728191429597381000000000000	0.176551913363522939000000000000
186.319999999999993000000000000000	0.034841049999999998400000000000	0.745153154531425166000000000000	0.827665647278874594000000000000
186.729999999999990000000000000000	0.034747779999999999000000000000	0.008060060765394894140000000000	0.682118839132552335000000000000
187.129999999999995000000000000000	0.034658469999999996800000000000	0.356065010436056317000000000000	0.069948026790122019900000000000
187.530000000000001000000000000000	0.034568479999999998700000000000	0.195483198841390759000000000000	0.397551621559549595000000000000
187.949999999999988000000000000000	0.034479509999999997900000000000	0.174264939232748883000000000000	0.443592103701661466000000000000
188.330000000000012000000000000000	0.034391860000000003300000000000	0.515525761041102592000000000000	0.471274433401640713000000000000
188.710000000000008000000000000000	0.034303630000000001600000000000	0.409250944770794378000000000000	0.987126027814455797000000000000
189.110000000000013000000000000000	0.034217970000000000300000000000	0.661685932661886245000000000000	0.521997865055504162000000000000
189.530000000000001000000000000000	0.034128489999999997400000000000	0.559742226428113887000000000000	0.133478373323246746000000000000
189.939999999999998000000000000000	0.034044039999999997600000000000	0.828268954528670553000000000000	0.401800506503564136000000000000
190.300000000000011000000000000000	0.033961579999999998200000000000	0.325133684542515455000000000000	0.338987297085989292000000000000
190.740000000000009000000000000000	0.033875349999999998500000000000	0.906180633136778324000000000000	0.362203065817171321000000000000
191.120000000000004000000000000000	0.033792799999999997800000000000	0.396990894513223669000000000000	0.771035866256887026000000000000
191.550000000000011000000000000000	0.033709690000000000500000000000	0.106888818989848477000000000000	0.408981605869886966000000000000
191.969999999999999000000000000000	0.033627030000000002200000000000	0.411624868941209865000000000000	0.816512513295832742000000000000
192.349999999999994000000000000000	0.033546420000000000400000000000	0.014780238557645875000000000000	0.359208288431780431000000000000
192.699999999999988000000000000000	0.033465069999999999500000000000	0.396011120612381084000000000000	0.551774298640456573000000000000
193.139999999999986000000000000000	0.033384110000000001600000000000	0.411318926977344290000000000000	0.817717085535226040000000000000
193.569999999999993000000000000000	0.033301719999999999900000000000	0.903084951834365768000000000000	0.554329981290033746000000000000
193.930000000000007000000000000000	0.033223849999999999200000000000	0.007174713975345081710000000000	0.157277308525643811000000000000
194.340000000000003000000000000000	0.033144609999999998000000000000	0.350127254536681143000000000000	0.885000100754388841000000000000
194.729999999999990000000000000000	0.033070160000000001200000000000	0.117592133229189599000000000000	0.404642620094838090000000000000
195.139999999999986000000000000000	0.032987839999999997400000000000	0.318607163568629392000000000000	0.436546291484172455000000000000
195.520000000000010000000000000000	0.032911509999999998000000000000	0.306137366969139180000000000000	0.792103546421311089000000000000
195.879999999999995000000000000000	0.032835770000000000200000000000	0.560697965219743466000000000000	0.921516732765452318000000000000
196.270000000000010000000000000000	0.032761579999999998500000000000	0.218080580533973833000000000000	0.750057259599511861000000000000
196.650000000000006000000000000000	0.032684959999999999000000000000	0.408773182253872491000000000000	0.904790935754415715000000000000
197.009999999999991000000000000000	0.032606709999999997100000000000	0.489974221787257580000000000000	0.159320025124486175000000000000
197.379999999999995000000000000000	0.032533590000000001100000000000	0.581575192030102439000000000000	0.960994583327116847000000000000
197.759999999999991000000000000000	0.032460719999999998500000000000	0.091586542076613097800000000000	0.989386785023634196000000000000
198.120000000000004000000000000000	0.032386329999999997900000000000	0.752805978859923286000000000000	0.687005530733479030000000000000
198.500000000000000000000000000000	0.032312880000000002200000000000	0.257981302484654229000000000000	0.802700340266168544000000000000
198.909999999999996000000000000000	0.032239030000000001900000000000	0.072175372575110419200000000000	0.786697126128285351000000000000
199.250000000000000000000000000000	0.032167410000000000400000000000	0.396688342436363195000000000000	0.230265499974619647000000000000
199.659999999999996000000000000000	0.032097050000000002000000000000	0.964762004883083612000000000000	0.290247714981824889000000000000
200.020000000000010000000000000000	0.032026499999999999400000000000	0.378023757446730890000000000000	0.645415483822594282000000000000
200.430000000000007000000000000000	0.031956400000000002900000000000	0.653310729525092171000000000000	0.698582661842965358000000000000
200.780000000000001000000000000000	0.031884519999999999500000000000	0.763249117157386303000000000000	0.420651363363172548000000000000
201.069999999999993000000000000000	0.031815009999999997700000000000	0.731165654000540233000000000000	0.961619541379282516000000000000
201.400000000000005000000000000000	0.031745030000000000500000000000	0.128979863046541521000000000000	0.184449084191149026000000000000
201.719999999999999000000000000000	0.031677499999999997300000000000	0.968921125368661373000000000000	0.075841714320308506500000000000
202.020000000000010000000000000000	0.031611180000000002600000000000	0.201620006065287072000000000000	0.835914098062208177000000000000
202.280000000000001000000000000000	0.031541189999999996700000000000	0.206530751047297123000000000000	0.635987810894446781000000000000
202.629999999999995000000000000000	0.031474050000000003400000000000	0.823791549219245578000000000000	0.810506890893862852000000000000
202.969999999999999000000000000000	0.031409739999999998500000000000	0.409648057018637601000000000000	0.594162709433076142000000000000
203.300000000000011000000000000000	0.031339699999999998100000000000	0.523639167527812033000000000000	0.013971617509170197700000000000
203.629999999999995000000000000000	0.031273450000000001200000000000	0.177793348214381863000000000000	0.900987842636986169000000000000
203.979999999999990000000000000000	0.031207599999999998500000000000	0.203949228314930231000000000000	0.902205891932230219000000000000
204.360000000000013000000000000000	0.031143910000000000300000000000	0.021067824534277246300000000000	0.022501310728574974700000000000
204.719999999999999000000000000000	0.031083909999999999300000000000	0.826393581612191230000000000000	0.490618961995203495000000000000
205.069999999999993000000000000000	0.031015999999999998400000000000	0.127747353747013737000000000000	0.375444600620675750000000000000
205.469999999999999000000000000000	0.030952319999999998400000000000	0.602010654288690494000000000000	0.980191279279251093000000000000
205.819999999999993000000000000000	0.030886219999999999000000000000	0.541904475086722570000000000000	0.521605120804184086000000000000
206.189999999999998000000000000000	0.030822140000000001300000000000	0.297009425572484442000000000000	0.264913441081598755000000000000
206.580000000000012000000000000000	0.030760889999999999100000000000	0.773341384633845496000000000000	0.260235515781533477000000000000
206.930000000000007000000000000000	0.030701840000000001100000000000	0.514912863243729646000000000000	0.232166787389468832000000000000
207.250000000000000000000000000000	0.030630959999999998700000000000	0.105595439009616765000000000000	0.523592178481666615000000000000
207.620000000000004000000000000000	0.030576039999999998800000000000	0.841095359008954713000000000000	0.456192480647045428000000000000
207.979999999999990000000000000000	0.030511639999999999600000000000	0.351551547051013102000000000000	0.697280642809545048000000000000
208.340000000000003000000000000000	0.030452900000000001500000000000	0.197726297783590077000000000000	0.424277912611324193000000000000
208.680000000000007000000000000000	0.030394520000000001300000000000	0.067639486995353825800000000000	0.452955082979825896000000000000
209.069999999999993000000000000000	0.030332850000000001500000000000	0.550079604113246745000000000000	0.964180915268378014000000000000
209.400000000000005000000000000000	0.030270080000000001300000000000	0.117728566045866012000000000000	0.033193501945537384800000000000
209.770000000000010000000000000000	0.030211089999999999500000000000	0.452278607838822122000000000000	0.683119773817392861000000000000
210.060000000000002000000000000000	0.030153579999999999300000000000	0.657405543924625135000000000000	0.783644802607862401000000000000
210.419999999999987000000000000000	0.030091489999999998500000000000	0.004379167104458403520000000000	0.214452692287925961000000000000
210.789999999999992000000000000000	0.030034370000000001200000000000	0.447726993108524374000000000000	0.318734693645664091000000000000
211.139999999999986000000000000000	0.029975939999999999500000000000	0.550495608197326680000000000000	0.650656375490061389000000000000
211.460000000000008000000000000000	0.029919000000000001200000000000	0.907646514758090994000000000000	0.781471962484286631000000000000
211.819999999999993000000000000000	0.029861439999999999500000000000	0.921542131398514819000000000000	0.234162080418013119000000000000
212.189999999999998000000000000000	0.029803790000000000100000000000	0.244356758903678140000000000000	0.745359533152852416000000000000
212.539999999999992000000000000000	0.029747849999999999300000000000	0.715817821442243485000000000000	0.274722010818816420000000000000
212.919999999999987000000000000000	0.029692909999999999400000000000	0.269615681575213983000000000000	0.271997597693131254000000000000
213.210000000000008000000000000000	0.029635089999999999400000000000	0.910700838355904540000000000000	0.850680156012167510000000000000
213.620000000000004000000000000000	0.029581369999999999200000000000	0.702635009754306150000000000000	0.268629711975120644000000000000
213.990000000000009000000000000000	0.029523379999999998400000000000	0.145321079936491238000000000000	0.310766107589615759000000000000
214.349999999999994000000000000000	0.029470090000000000900000000000	0.621201396145383056000000000000	0.494686389923515435000000000000
214.740000000000009000000000000000	0.029413450000000000700000000000	0.974713954834271812000000000000	0.054692136904832544500000000000
215.090000000000003000000000000000	0.029360689999999998300000000000	0.211911818072489266000000000000	0.146161743700778501000000000000
215.449999999999988000000000000000	0.029303380000000000400000000000	0.681999459950551667000000000000	0.014414126493907275500000000000
215.830000000000012000000000000000	0.029250180000000000600000000000	0.299947552388172944000000000000	0.666175609719282802000000000000
216.189999999999998000000000000000	0.029196349999999999400000000000	0.083303762748020204800000000000	0.877057128485232651000000000000
216.580000000000012000000000000000	0.029143990000000001600000000000	0.315370851117773299000000000000	0.882505712991226709000000000000
216.939999999999998000000000000000	0.029092019999999999700000000000	0.972413801111528308000000000000	0.215626584936718713000000000000
217.289999999999992000000000000000	0.029042100000000001200000000000	0.032368827853509474200000000000	0.174994358335300415000000000000
217.669999999999987000000000000000	0.028985549999999998800000000000	0.392170494514518353000000000000	0.442006660078415381000000000000
218.050000000000011000000000000000	0.028932150000000000200000000000	0.627256406334584682000000000000	0.444061721411512789000000000000
218.400000000000005000000000000000	0.028881380000000001600000000000	0.236437308591031403000000000000	0.886878519148804223000000000000
218.719999999999999000000000000000	0.028827570000000000300000000000	0.265255196840977980000000000000	0.967013143052442459000000000000
219.090000000000003000000000000000	0.028779479999999999600000000000	0.444260932752905069000000000000	0.689812033614737974000000000000
219.469999999999999000000000000000	0.028727720000000001700000000000	0.189928718024716225000000000000	0.617523184963797878000000000000
219.840000000000003000000000000000	0.028676890000000000000000000000	0.570302159375841722000000000000	0.493969068424466640000000000000
220.219999999999999000000000000000	0.028624839999999998600000000000	0.072207031180999914400000000000	0.797855741011090691000000000000
220.550000000000011000000000000000	0.028574959999999999900000000000	0.183454530479585820000000000000	0.971121195165676187000000000000
220.919999999999987000000000000000	0.028525010000000000000000000000	0.575950459761509048000000000000	0.784745215130949081000000000000
221.229999999999990000000000000000	0.028476839999999999800000000000	0.508449373899784396000000000000	0.500098132300921261000000000000
221.569999999999993000000000000000	0.028423070000000001700000000000	0.298876759533794889000000000000	0.951256341112705295000000000000
221.900000000000005000000000000000	0.028380079999999998500000000000	0.464626339769323326000000000000	0.851604638978050943000000000000
222.240000000000009000000000000000	0.028325139999999998700000000000	0.493686354881268663000000000000	0.429854604509011029000000000000
222.550000000000011000000000000000	0.028279709999999999600000000000	0.062062164982519707500000000000	0.809088852015088289000000000000
222.900000000000005000000000000000	0.028230990000000000900000000000	0.967367948273085365000000000000	0.616040157789164766000000000000
223.240000000000009000000000000000	0.028182030000000000300000000000	0.564381404103263429000000000000	0.353053713771629418000000000000
223.599999999999994000000000000000	0.028135910000000000100000000000	0.383901091709571318000000000000	0.465463104198122757000000000000
223.949999999999988000000000000000	0.028084220000000000000000000000	0.711812657641497814000000000000	0.635245114336611127000000000000
224.240000000000009000000000000000	0.028040610000000000500000000000	0.184098904366181593000000000000	0.217323884915681553000000000000
224.620000000000004000000000000000	0.027992400000000000600000000000	0.627375838001801078000000000000	0.654747907189852207000000000000
224.969999999999999000000000000000	0.027944360000000001400000000000	0.080429878826578260500000000000	0.781331443403327164000000000000
225.330000000000012000000000000000	0.027899020000000000100000000000	0.483053725577454518000000000000	0.144649761599272120000000000000
225.659999999999996000000000000000	0.027851839999999999200000000000	0.621773322311505838000000000000	0.974315022043160228000000000000
226.020000000000010000000000000000	0.027805719999999999100000000000	0.142127282893190099000000000000	0.327493667928032028000000000000
226.289999999999992000000000000000	0.027762229999999998900000000000	0.661952610338432112000000000000	0.735874801340798301000000000000
226.659999999999996000000000000000	0.027713279999999999900000000000	0.374669568817182830000000000000	0.187051787399009628000000000000
226.990000000000009000000000000000	0.027669229999999999500000000000	0.498161961415658716000000000000	0.987630594620410029000000000000
227.310000000000002000000000000000	0.027622319999999998800000000000	0.322966999652054554000000000000	0.539296869531084688000000000000
227.639999999999986000000000000000	0.027576449999999998900000000000	0.749360184201776747000000000000	0.147339322280256813000000000000
227.949999999999988000000000000000	0.027532390000000000300000000000	0.844187768707571728000000000000	0.863409157557246565000000000000
228.319999999999993000000000000000	0.027486779999999998900000000000	0.611187057276541878000000000000	0.948398963244877935000000000000
228.620000000000004000000000000000	0.027445279999999999000000000000	0.594930068228162190000000000000	0.055523082374687060500000000000
228.949999999999988000000000000000	0.027398630000000000200000000000	0.259135195190320910000000000000	0.353640026074570679000000000000
229.280000000000001000000000000000	0.027354119999999999100000000000	0.214775022081260980000000000000	0.573684223648347702000000000000
229.590000000000003000000000000000	0.027311010000000000200000000000	0.460337381625135045000000000000	0.922436147047033472000000000000
229.930000000000007000000000000000	0.027266769999999999200000000000	0.999949173908456723000000000000	0.758250449918186575000000000000
230.240000000000009000000000000000	0.027222889999999999600000000000	0.959542483012168379000000000000	0.104400232155698269000000000000
230.500000000000000000000000000000	0.027178709999999998300000000000	0.025481126939498999200000000000	0.944032422069728261000000000000
230.830000000000012000000000000000	0.027135539999999999700000000000	0.953632566660762348000000000000	0.671076288880472882000000000000
231.169999999999987000000000000000	0.027094179999999999000000000000	0.754849472013205958000000000000	0.186795171223615775000000000000
231.490000000000009000000000000000	0.027049489999999999000000000000	0.335709099634739161000000000000	0.543355188442416814000000000000
231.740000000000009000000000000000	0.027006470000000001200000000000	0.291990648129436092000000000000	0.982655512905113548000000000000
232.069999999999993000000000000000	0.026964700000000001200000000000	0.271609241748188790000000000000	0.226362502546289424000000000000
232.349999999999994000000000000000	0.026925009999999999200000000000	0.258443487283895656000000000000	0.293480365478756111000000000000
232.689999999999998000000000000000	0.026880640000000000800000000000	0.395877446887300088000000000000	0.454725208706145523000000000000
233.009999999999991000000000000000	0.026837969999999999200000000000	0.978649349116073042000000000000	0.156643087502354117000000000000
233.300000000000011000000000000000	0.026796389999999999800000000000	0.659879218756213026000000000000	0.519754168176358555000000000000
233.620000000000004000000000000000	0.026753969999999998400000000000	0.509370436855593578000000000000	0.821505469400331201000000000000
233.919999999999987000000000000000	0.026713779999999999500000000000	0.273760704284741418000000000000	0.260400306529174452000000000000
234.229999999999990000000000000000	0.026671810000000000700000000000	0.934729267362556237000000000000	0.113619033414595894000000000000
234.520000000000010000000000000000	0.026631910000000001700000000000	0.238708332275728408000000000000	0.658095221330919688000000000000
234.830000000000012000000000000000	0.026588810000000000900000000000	0.608434757377009916000000000000	0.662657480564734502000000000000
235.189999999999998000000000000000	0.026550179999999999600000000000	0.880690119056081189000000000000	0.226116254812732453000000000000
235.479999999999990000000000000000	0.026510229999999999200000000000	0.889956382466606577000000000000	0.788592070208747442000000000000
235.830000000000012000000000000000	0.026467759999999999900000000000	0.773275712590671293000000000000	0.086750229055673866400000000000
236.129999999999995000000000000000	0.026429799999999999800000000000	0.759542991376206400000000000000	0.947998507369130716000000000000
236.460000000000008000000000000000	0.026386929999999999400000000000	0.864083028151980570000000000000	0.314367603817274466000000000000
236.740000000000009000000000000000	0.026352580000000000500000000000	0.138285797551033651000000000000	0.560804855049372719000000000000
237.030000000000001000000000000000	0.026310299999999998300000000000	0.187819282048601321000000000000	0.194734529297453163000000000000
237.370000000000004000000000000000	0.026269669999999998400000000000	0.348639947682223728000000000000	0.569109413144790133000000000000
237.669999999999987000000000000000	0.026231449999999999900000000000	0.488420363518852874000000000000	0.158190976555455443000000000000
237.960000000000008000000000000000	0.026191630000000000500000000000	0.089170192880144050200000000000	0.171899522781028047000000000000
238.300000000000011000000000000000	0.026154670000000001400000000000	0.217189373215711967000000000000	0.185710265586565226000000000000
238.599999999999994000000000000000	0.026112520000000000200000000000	0.584897432277141638000000000000	0.109845188419085638000000000000
238.849999999999994000000000000000	0.026079539999999998300000000000	0.297393964944876687000000000000	0.964549925733348079000000000000
239.180000000000007000000000000000	0.026039670000000000900000000000	0.744203290200473599000000000000	0.730836851173787494000000000000
239.449999999999988000000000000000	0.026000539999999999100000000000	0.340177977172650081000000000000	0.006622436597987890750000000000
239.729999999999990000000000000000	0.025963770000000000600000000000	0.230762305027387288000000000000	0.137715076567795691000000000000
240.030000000000001000000000000000	0.025926700000000000400000000000	0.507682914535048990000000000000	0.203794014898144526000000000000
240.319999999999993000000000000000	0.025888140000000000500000000000	0.003395881781813603340000000000	0.352270366332784857000000000000
240.560000000000002000000000000000	0.025849469999999999400000000000	0.537087648033728104000000000000	0.387565075212964238000000000000
240.860000000000013000000000000000	0.025814259999999998600000000000	0.512413603198664802000000000000	0.186059458294022040000000000000
241.129999999999995000000000000000	0.025777330000000001100000000000	0.010261965407520889900000000000	0.387452850659179226000000000000
241.409999999999996000000000000000	0.025741790000000000500000000000	0.041963022589250664800000000000	0.134179749013171978000000000000
241.689999999999997000000000000000	0.025705320000000000300000000000	0.839438561234205460000000000000	0.429094161095255888000000000000
241.990000000000009000000000000000	0.025668309999999999700000000000	0.789230558376121216000000000000	0.360771629962537865000000000000
242.250000000000000000000000000000	0.025631640000000000700000000000	0.437275017414442857000000000000	0.190102392746225535000000000000
242.560000000000002000000000000000	0.025594619999999998500000000000	0.822755540309755506000000000000	0.882846628492632845000000000000
242.810000000000002000000000000000	0.025559749999999999100000000000	0.795617491562794376000000000000	0.318901819830718303000000000000
243.099999999999994000000000000000	0.025525809999999999500000000000	0.968339028935926382000000000000	0.092515779840155687500000000000
243.409999999999996000000000000000	0.025491460000000000500000000000	0.212097361881824042000000000000	0.211484171261621778000000000000
243.740000000000009000000000000000	0.025453659999999999500000000000	0.452163962280699660000000000000	0.677367103896636902000000000000
244.039999999999992000000000000000	0.025418369999999999200000000000	0.233574440595368138000000000000	0.274684859120916336000000000000
244.370000000000004000000000000000	0.025383229999999999700000000000	0.389892434765864770000000000000	0.231919666824190074000000000000
244.650000000000005000000000000000	0.025349500000000000500000000000	0.295703118213361371000000000000	0.683744614944178597000000000000
244.990000000000009000000000000000	0.025313140000000001300000000000	0.097491576361589560300000000000	0.586973261346134700000000000000
245.259999999999991000000000000000	0.025277080000000000400000000000	0.113769475605065118000000000000	0.283078560739703944000000000000
245.610000000000013000000000000000	0.025246959999999998800000000000	0.626870929719461456000000000000	0.175375343662239835000000000000
246.009999999999991000000000000000	0.025210540000000000000000000000	0.280318920702715024000000000000	0.535707217312833994000000000000
246.340000000000003000000000000000	0.025175469999999998400000000000	0.360713819450077078000000000000	0.668746691179835650000000000000
246.689999999999997000000000000000	0.025143229999999999100000000000	0.633261990006540376000000000000	0.491860404213091185000000000000
247.069999999999993000000000000000	0.025109920000000000900000000000	0.142001476836323803000000000000	0.041996546461157358000000000000
247.469999999999999000000000000000	0.025077709999999999600000000000	0.364273426732262484000000000000	0.771616779116831353000000000000
247.840000000000003000000000000000	0.025044449999999999400000000000	0.499229178952482755000000000000	0.513840644674163682000000000000
248.250000000000000000000000000000	0.025012449999999998600000000000	0.375269686772444988000000000000	0.245320676301124863000000000000
248.659999999999996000000000000000	0.024979350000000000900000000000	0.835911626078450709000000000000	0.480730157199099839000000000000
249.030000000000001000000000000000	0.024945849999999998600000000000	0.279130696831322744000000000000	0.371200760874691227000000000000
249.439999999999997000000000000000	0.024914999999999999600000000000	0.799034315705466902000000000000	0.009473185900811698090000000000
249.830000000000012000000000000000	0.024884239999999998400000000000	0.568473815118249792000000000000	0.401800704166407174000000000000
250.229999999999990000000000000000	0.024852289999999999100000000000	0.388209325740710653000000000000	0.769351536003730851000000000000
250.590000000000003000000000000000	0.024818529999999998400000000000	0.031274263397488955000000000000	0.224398578482255528000000000000
251.000000000000000000000000000000	0.024787850000000000200000000000	0.359768351045001378000000000000	0.653889644485004640000000000000
251.400000000000005000000000000000	0.024755110000000000300000000000	0.277306914500404567000000000000	0.207366094951836555000000000000
251.710000000000008000000000000000	0.024724480000000000100000000000	0.227114750193289305000000000000	0.739767613324165296000000000000
252.150000000000005000000000000000	0.024692740000000001200000000000	0.738672093520131634000000000000	0.310215072720343432000000000000
252.479999999999990000000000000000	0.024660359999999999200000000000	0.643446122850810376000000000000	0.015159263766665098700000000000
252.810000000000002000000000000000	0.024630690000000000200000000000	0.130029703378788275000000000000	0.747418498223464400000000000000
253.210000000000008000000000000000	0.024601430000000000500000000000	0.338933514044517103000000000000	0.396958073974403414000000000000
253.569999999999993000000000000000	0.024568579999999999600000000000	0.759351876197711162000000000000	0.519194666409055760000000000000
253.919999999999987000000000000000	0.024538799999999999500000000000	0.339875553096157912000000000000	0.778555935131165722000000000000
254.289999999999992000000000000000	0.024508010000000000200000000000	0.618438069392726386000000000000	0.852862962827160231000000000000
254.639999999999986000000000000000	0.024476729999999998600000000000	0.450524500866424482000000000000	0.134790289464660429000000000000
254.969999999999999000000000000000	0.024447469999999998900000000000	0.855248588587255831000000000000	0.120486606030655530000000000000
255.259999999999991000000000000000	0.024416250000000000500000000000	0.916747348628853986000000000000	0.664510788403864350000000000000
255.699999999999988000000000000000	0.024386720000000000600000000000	0.700013952298274233000000000000	0.406915111623895154000000000000
255.990000000000009000000000000000	0.024357210000000000700000000000	0.349120930720598910000000000000	0.381689417972510547000000000000
256.329999999999984000000000000000	0.024327149999999998800000000000	0.888152165332137366000000000000	0.921700406604555766000000000000
256.649999999999977000000000000000	0.024296559999999998300000000000	0.797825605933339621000000000000	0.107909143198549273000000000000
257.019999999999982000000000000000	0.024266710000000000400000000000	0.418728800750809871000000000000	0.311761567420991037000000000000
257.319999999999993000000000000000	0.024237979999999999200000000000	0.302818401144009153000000000000	0.828863466743681831000000000000
257.689999999999997000000000000000	0.024209430000000000500000000000	0.560671259771371888000000000000	0.891099609056289710000000000000
258.050000000000011000000000000000	0.024180250000000000400000000000	0.541477187340288601000000000000	0.880637408348037054000000000000
258.339999999999975000000000000000	0.024151570000000000700000000000	0.692003532904642782000000000000	0.215341925994773975000000000000
258.689999999999997000000000000000	0.024123289999999998600000000000	0.261691765980681001000000000000	0.884938739636075944000000000000
259.019999999999982000000000000000	0.024094159999999999900000000000	0.909751422985324631000000000000	0.016377838449028070400000000000
259.370000000000004000000000000000	0.024066569999999998900000000000	0.922049164519177289000000000000	0.049363678052581017000000000000
259.720000000000027000000000000000	0.024037949999999998900000000000	0.094468324060430264300000000000	0.722552380140337735000000000000
259.949999999999988000000000000000	0.024008279999999999900000000000	0.970423834256994189000000000000	0.236163561422956247000000000000
260.279999999999972000000000000000	0.023979759999999999300000000000	0.581666212114521075000000000000	0.776826366336738960000000000000
260.589999999999975000000000000000	0.023952180000000000000000000000	0.274213236757330891000000000000	0.574787679213358160000000000000
260.949999999999988000000000000000	0.023922760000000001200000000000	0.736169687405107353000000000000	0.357228882700185935000000000000
261.259999999999991000000000000000	0.023895229999999999900000000000	0.448715902033651082000000000000	0.638359218459552124000000000000
261.529999999999972000000000000000	0.023865480000000001400000000000	0.066255317141088010400000000000	0.033804802289104873800000000000
261.810000000000002000000000000000	0.023837899999999998700000000000	0.616432528843996019000000000000	0.897158103052242417000000000000
262.129999999999995000000000000000	0.023812039999999999600000000000	0.639761382052729033000000000000	0.443906960412242535000000000000
262.449999999999988000000000000000	0.023784429999999998800000000000	0.739211865590124084000000000000	0.584792358625242481000000000000
262.680000000000007000000000000000	0.023758669999999999100000000000	0.369251752380294507000000000000	0.993684024727117254000000000000
263.019999999999982000000000000000	0.023730939999999999000000000000	0.783594600725908474000000000000	0.162960990982272680000000000000
263.259999999999991000000000000000	0.023703749999999999100000000000	0.378233112382591052000000000000	0.833791818905403437000000000000
263.560000000000002000000000000000	0.023676590000000000800000000000	0.079993341893160874200000000000	0.342148727910263073000000000000
263.899999999999977000000000000000	0.023650140000000000100000000000	0.018913536966281174800000000000	0.109710400088219639000000000000
264.189999999999997000000000000000	0.023622089999999998400000000000	0.217944362419140170000000000000	0.756925273648007435000000000000
264.509999999999991000000000000000	0.023596840000000000900000000000	0.581367644519181326000000000000	0.612449273170358244000000000000
264.860000000000013000000000000000	0.023569599999999999600000000000	0.167614390575290706000000000000	0.576479286866136253000000000000
265.139999999999986000000000000000	0.023544499999999999500000000000	0.783540049442267294000000000000	0.103984094735879218000000000000
265.420000000000016000000000000000	0.023515899999999999300000000000	0.963777005119061725000000000000	0.291660846417879149000000000000
265.649999999999977000000000000000	0.023492249999999999200000000000	0.374838527553622125000000000000	0.422757946819585451000000000000
266.000000000000000000000000000000	0.023466000000000000800000000000	0.434534894875115984000000000000	0.435100434320363272000000000000
266.290000000000020000000000000000	0.023438540000000000800000000000	0.907762524543548998000000000000	0.932435150054006123000000000000
266.560000000000002000000000000000	0.023412889999999998700000000000	0.043436068721842247000000000000	0.103348326450166450000000000000
266.839999999999975000000000000000	0.023388039999999998800000000000	0.394296619863188980000000000000	0.517077620091728862000000000000
267.110000000000013000000000000000	0.023361250000000000100000000000	0.908564297958633027000000000000	0.386602278068926441000000000000
267.389999999999986000000000000000	0.023335089999999999300000000000	0.686449173036796756000000000000	0.010162853469087629300000000000
267.689999999999997000000000000000	0.023310009999999999100000000000	0.942260980348342603000000000000	0.472070515589069872000000000000
267.939999999999997000000000000000	0.023285730000000001000000000000	0.517890868369458968000000000000	0.520778235859488348000000000000
268.139999999999986000000000000000	0.023259760000000000900000000000	0.983448261393033318000000000000	0.863326067334717395000000000000
268.399999999999977000000000000000	0.023236269999999999800000000000	0.678383915646658675000000000000	0.638632449258494716000000000000
268.610000000000013000000000000000	0.023209190000000001100000000000	0.020044836466117210700000000000	0.939594610320150014000000000000
268.850000000000022000000000000000	0.023186229999999998600000000000	0.734048373087893946000000000000	0.766037520356449786000000000000
269.100000000000022000000000000000	0.023160859999999998400000000000	0.907260831768459397000000000000	0.650431883102375874000000000000
269.339999999999975000000000000000	0.023134709999999999300000000000	0.217546725026186216000000000000	0.963580485622885341000000000000
269.629999999999995000000000000000	0.023111269999999999700000000000	0.094159937899083168100000000000	0.374422681569900328000000000000
269.790000000000020000000000000000	0.023084870000000000400000000000	0.119510963156209016000000000000	0.304263037276637060000000000000
270.069999999999993000000000000000	0.023063830000000000400000000000	0.738051648685578820000000000000	0.951799299490912465000000000000
270.269999999999982000000000000000	0.023037889999999998400000000000	0.335678717510824232000000000000	0.095641421378512170300000000000
270.600000000000022000000000000000	0.023013999999999999700000000000	0.432675657925387036000000000000	0.682803901529053458000000000000
270.839999999999975000000000000000	0.022990980000000001100000000000	0.319648871553944502000000000000	0.991061860388619431000000000000
271.100000000000022000000000000000	0.022965929999999999000000000000	0.820509396664032886000000000000	0.423433863784675068000000000000
271.300000000000011000000000000000	0.022944360000000000500000000000	0.279663285452642185000000000000	0.112856438467294318000000000000
271.610000000000013000000000000000	0.022920940000000000800000000000	0.885695859286409481000000000000	0.374371527088305900000000000000
271.819999999999993000000000000000	0.022898769999999998800000000000	0.542945368478666257000000000000	0.316376094810782771000000000000
272.040000000000020000000000000000	0.022872079999999999500000000000	0.132600336753572634000000000000	0.388431407129132822000000000000
272.279999999999972000000000000000	0.022851170000000000500000000000	0.494625487965420163000000000000	0.731825478859750689000000000000
272.519999999999982000000000000000	0.022827790000000000600000000000	0.336342699722746108000000000000	0.575672178509583965000000000000
272.730000000000018000000000000000	0.022803259999999998800000000000	0.994530987367304497000000000000	0.698072989308019864000000000000
273.000000000000000000000000000000	0.022780649999999999500000000000	0.764938060066755465000000000000	0.663918205614452139000000000000
273.189999999999997000000000000000	0.022757630000000000900000000000	0.118272699415442162000000000000	0.150706462314706968000000000000
273.420000000000016000000000000000	0.022737090000000001500000000000	0.495465641639894816000000000000	0.949041928002830604000000000000
273.639999999999986000000000000000	0.022713850000000000700000000000	0.953992219267834507000000000000	0.171022379878396746000000000000
273.860000000000013000000000000000	0.022689569999999999200000000000	0.388977736412985386000000000000	0.218304640106558256000000000000
274.139999999999986000000000000000	0.022671090000000001400000000000	0.466945305859084891000000000000	0.166763955464654057000000000000
274.379999999999995000000000000000	0.022646650000000000800000000000	0.893976228856698585000000000000	0.170556904193933656000000000000
274.610000000000013000000000000000	0.022624600000000001700000000000	0.474859216684013985000000000000	0.560708974949748473000000000000
274.850000000000022000000000000000	0.022603470000000000500000000000	0.427138050563622418000000000000	0.498835937481451053000000000000
275.089999999999975000000000000000	0.022582580000000001400000000000	0.424946630559200456000000000000	0.733381222074272809000000000000
275.339999999999975000000000000000	0.022557710000000001700000000000	0.671338671744031612000000000000	0.641566916816073918000000000000
275.579999999999984000000000000000	0.022537800000000000200000000000	0.566752823852599174000000000000	0.097110281001883569400000000000
275.839999999999975000000000000000	0.022516540000000001600000000000	0.723897130033662517000000000000	0.730117460738476831000000000000
276.040000000000020000000000000000	0.022492950000000001100000000000	0.880280737125393120000000000000	0.088944353637908646400000000000
276.339999999999975000000000000000	0.022474190000000001500000000000	0.669353283034526569000000000000	0.553983173969651688000000000000
276.540000000000020000000000000000	0.022452969999999999200000000000	0.997465597410541860000000000000	0.325169235649376720000000000000
276.839999999999975000000000000000	0.022431619999999999300000000000	0.588013567378478985000000000000	0.625794610881930779000000000000
277.089999999999975000000000000000	0.022411480000000001000000000000	0.163127971824190698000000000000	0.566120964453772357000000000000
277.290000000000020000000000000000	0.022388649999999999500000000000	0.844168576333167220000000000000	0.650215289083602599000000000000
277.529999999999972000000000000000	0.022369019999999999900000000000	0.503970386279171123000000000000	0.383393575765980987000000000000
277.720000000000027000000000000000	0.022347249999999999100000000000	0.765194889289007474000000000000	0.962422815482020688000000000000
277.910000000000025000000000000000	0.022324589999999998300000000000	0.903161912824289370000000000000	0.125680574310272464000000000000
278.079999999999984000000000000000	0.022306360000000000800000000000	0.986194374434000487000000000000	0.034487843257888561900000000000
278.310000000000002000000000000000	0.022285679999999998700000000000	0.802637921677110233000000000000	0.315246667779633283000000000000
278.490000000000009000000000000000	0.022264070000000000400000000000	0.500937680373116478000000000000	0.277728637423020785000000000000
278.660000000000025000000000000000	0.022244469999999998800000000000	0.297209652106333877000000000000	0.002403205611161585150000000000
278.899999999999977000000000000000	0.022220759999999999100000000000	0.927256257295650199000000000000	0.270077334491640286000000000000
279.100000000000022000000000000000	0.022202050000000001000000000000	0.296730718371285729000000000000	0.031930571372591032300000000000
279.319999999999993000000000000000	0.022180269999999998500000000000	0.598373789668521061000000000000	0.780630871091907430000000000000
279.579999999999984000000000000000	0.022160650000000000500000000000	0.530405676321564545000000000000	0.925606504325964696000000000000
279.810000000000002000000000000000	0.022140909999999999800000000000	0.013619814921187245500000000000	0.468948604928541179000000000000
280.029999999999972000000000000000	0.022122869999999999300000000000	0.623520965356367585000000000000	0.097556226526188893900000000000
280.230000000000018000000000000000	0.022098010000000001300000000000	0.706685586254236275000000000000	0.482712662748275623000000000000
280.410000000000025000000000000000	0.022082129999999998400000000000	0.642981289721286320000000000000	0.586879561825590867000000000000
280.680000000000007000000000000000	0.022058890000000001100000000000	0.744024685271467589000000000000	0.583893616096482493000000000000
280.939999999999997000000000000000	0.022038539999999998800000000000	0.278661243792228008000000000000	0.910750481428271419000000000000
281.110000000000013000000000000000	0.022020399999999999000000000000	0.787634702154882404000000000000	0.183516184418571537000000000000
281.350000000000022000000000000000	0.021999390000000000600000000000	0.522319011969720304000000000000	0.726297812485831917000000000000
281.529999999999972000000000000000	0.021979640000000001700000000000	0.423721600593741865000000000000	0.021208853002570471300000000000
281.769999999999982000000000000000	0.021959480000000000000000000000	0.516975594705251229000000000000	0.846174941924636492000000000000
281.949999999999988000000000000000	0.021938730000000000000000000000	0.454841879190721832000000000000	0.719083774704277312000000000000
282.199999999999988000000000000000	0.021919680000000000400000000000	0.152598023137015648000000000000	0.845087881176430633000000000000
282.490000000000009000000000000000	0.021901819999999998900000000000	0.296009545402698748000000000000	0.619819293917361680000000000000
282.680000000000007000000000000000	0.021882089999999999900000000000	0.238739942979360187000000000000	0.805057595656693880000000000000
282.990000000000009000000000000000	0.021860660000000000500000000000	0.143854935992199451000000000000	0.415842953142360083000000000000
283.199999999999988000000000000000	0.021842879999999998600000000000	0.619699437913112216000000000000	0.327387330222051354000000000000
283.379999999999995000000000000000	0.021823030000000000200000000000	0.927611060081251271000000000000	0.554752145341999458000000000000
283.560000000000002000000000000000	0.021804520000000000800000000000	0.024539644032833374300000000000	0.915898747609765085000000000000
283.800000000000011000000000000000	0.021782200000000001600000000000	0.668968018173787371000000000000	0.634967297918518580000000000000
284.009999999999991000000000000000	0.021761909999999998900000000000	0.918788135672644834000000000000	0.185081819105182344000000000000
284.230000000000018000000000000000	0.021746519999999998400000000000	0.327573287311656969000000000000	0.719663922584137250000000000000
284.459999999999979000000000000000	0.021725680000000000700000000000	0.961848579019129568000000000000	0.328541250660861817000000000000
284.699999999999988000000000000000	0.021707420000000001600000000000	0.474300134669455753000000000000	0.681843339157392592000000000000
284.949999999999988000000000000000	0.021687029999999999500000000000	0.574410146609758643000000000000	0.889520103558681274000000000000
285.149999999999977000000000000000	0.021665489999999999100000000000	0.485030545667315849000000000000	0.057369896318619328900000000000
285.410000000000025000000000000000	0.021647559999999999700000000000	0.059141690800386559400000000000	0.917752966015023652000000000000
285.610000000000013000000000000000	0.021630179999999998900000000000	0.199615009866881188000000000000	0.303824252560612074000000000000
285.819999999999993000000000000000	0.021612139999999998400000000000	0.504658076618880846000000000000	0.512545743538427523000000000000
286.050000000000011000000000000000	0.021592409999999999400000000000	0.081367326505000114900000000000	0.405077071550312473000000000000
286.199999999999988000000000000000	0.021573120000000001200000000000	0.159576135070378600000000000000	0.682596190158744731000000000000
286.420000000000016000000000000000	0.021552310000000001600000000000	0.727359088357623307000000000000	0.220496894298856771000000000000
286.709999999999979000000000000000	0.021535359999999999900000000000	0.684709744616529114000000000000	0.972748094491573290000000000000
286.870000000000004000000000000000	0.021516660000000000000000000000	0.920547375908379539000000000000	0.845852119401296454000000000000
287.170000000000016000000000000000	0.021498529999999998300000000000	0.668738241225072194000000000000	0.805162318572140378000000000000
287.370000000000004000000000000000	0.021479950000000001100000000000	0.917280742840801189000000000000	0.591032952488847130000000000000
287.649999999999977000000000000000	0.021460119999999999200000000000	0.210461265413677268000000000000	0.182086099601082463000000000000
287.870000000000004000000000000000	0.021442180000000001700000000000	0.220960686847337939000000000000	0.616864313437443190000000000000
288.060000000000002000000000000000	0.021424499999999999100000000000	0.675141453544308767000000000000	0.898325921838984076000000000000
288.319999999999993000000000000000	0.021403610000000000000000000000	0.979713049123647428000000000000	0.051343939314901998500000000000
288.579999999999984000000000000000	0.021386689999999999900000000000	0.106870550538638698000000000000	0.634685062714509307000000000000
288.759999999999991000000000000000	0.021368539999999998400000000000	0.709876887456189820000000000000	0.142624384714909347000000000000
289.019999999999982000000000000000	0.021351049999999999900000000000	0.702549116392052086000000000000	0.073569997944112230900000000000
289.250000000000000000000000000000	0.021332790000000000800000000000	0.614890492675234546000000000000	0.146108038617947855000000000000
289.509999999999991000000000000000	0.021314739999999998700000000000	0.257591045500772608000000000000	0.874614092055390646000000000000
289.649999999999977000000000000000	0.021295439999999998800000000000	0.404332801203969749000000000000	0.720186059455407923000000000000
289.899999999999977000000000000000	0.021279079999999998800000000000	0.080029478046483415500000000000	0.595476501184903917000000000000
290.139999999999986000000000000000	0.021259369999999999700000000000	0.704280706930511924000000000000	0.762778196147139820000000000000
290.339999999999975000000000000000	0.021241739999999998500000000000	0.129461358642376512000000000000	0.020297099380950367500000000000
290.560000000000002000000000000000	0.021222510000000000000000000000	0.092915163824791591200000000000	0.308474129947990949000000000000
290.709999999999979000000000000000	0.021204199999999999400000000000	0.762057052037403038000000000000	0.236940311768025325000000000000
290.930000000000007000000000000000	0.021186710000000001000000000000	0.202932885009063035000000000000	0.891541366101225918000000000000
291.129999999999995000000000000000	0.021171180000000001200000000000	0.471581694633513015000000000000	0.471397048308393796000000000000
291.449999999999988000000000000000	0.021152159999999999700000000000	0.985339678245673145000000000000	0.071421247742160076700000000000
291.639999999999986000000000000000	0.021132569999999999800000000000	0.932199014195819853000000000000	0.239389156197184594000000000000
291.879999999999995000000000000000	0.021116699999999998700000000000	0.587274565747421651000000000000	0.689366591607258772000000000000
292.079999999999984000000000000000	0.021098729999999999600000000000	0.714744438103909640000000000000	0.045062274821354719700000000000
292.290000000000020000000000000000	0.021081530000000001100000000000	0.123379918865349047000000000000	0.857350181913323350000000000000
292.569999999999993000000000000000	0.021063060000000001500000000000	0.802018765474322492000000000000	0.400471400782484999000000000000
292.800000000000011000000000000000	0.021045299999999999400000000000	0.082681054476004600700000000000	0.145768566523562626000000000000
293.079999999999984000000000000000	0.021030050000000001500000000000	0.254759507534983776000000000000	0.830629078605702897000000000000
293.250000000000000000000000000000	0.021010680000000000300000000000	0.652288852876737213000000000000	0.025293200767442680600000000000
293.470000000000027000000000000000	0.020994240000000000800000000000	0.190283743356879142000000000000	0.194739017408751547000000000000
293.680000000000007000000000000000	0.020978500000000000600000000000	0.260863509071023181000000000000	0.749149866477179405000000000000
293.949999999999988000000000000000	0.020961190000000001100000000000	0.108383201424337328000000000000	0.433361615702331893000000000000
294.180000000000007000000000000000	0.020944589999999999000000000000	0.459973731144317277000000000000	0.266526197675315490000000000000
294.410000000000025000000000000000	0.020926730000000001000000000000	0.355224210729260248000000000000	0.678667322777996240000000000000
294.670000000000016000000000000000	0.020908779999999998300000000000	0.756826406101803295000000000000	0.358200399398583169000000000000
294.949999999999988000000000000000	0.020893040000000001600000000000	0.328403570070974871000000000000	0.351340644406566760000000000000
295.139999999999986000000000000000	0.020876860000000000600000000000	0.407650113569377082000000000000	0.942897429213941152000000000000
295.420000000000016000000000000000	0.020857939999999998400000000000	0.210099755640436925000000000000	0.727381445335530952000000000000
295.759999999999991000000000000000	0.020843139999999999600000000000	0.884409787113153545000000000000	0.574054562542459346000000000000
295.959999999999979000000000000000	0.020826299999999999000000000000	0.205307925909202105000000000000	0.996809733704323575000000000000
296.209999999999979000000000000000	0.020812159999999999700000000000	0.309813261496986847000000000000	0.470993507909279296000000000000
296.529999999999972000000000000000	0.020793980000000000100000000000	0.224283792780480384000000000000	0.251104345097154180000000000000
296.730000000000018000000000000000	0.020775979999999999400000000000	0.460523705405467387000000000000	0.864939183533612876000000000000
296.910000000000025000000000000000	0.020760810000000001100000000000	0.325805977409666658000000000000	0.717727252815227867000000000000
297.300000000000011000000000000000	0.020742599999999999900000000000	0.013234945590900215600000000000	0.768682334029893610000000000000
297.480000000000018000000000000000	0.020725350000000000000000000000	0.385552309399720627000000000000	0.379201306341538036000000000000
297.720000000000027000000000000000	0.020709979999999999400000000000	0.711725026321792131000000000000	0.151730634315723201000000000000
298.000000000000000000000000000000	0.020693249999999999800000000000	0.952605665072537966000000000000	0.958263341046904693000000000000
298.240000000000009000000000000000	0.020676300000000001600000000000	0.713038161415780358000000000000	0.174150457245882739000000000000
298.509999999999991000000000000000	0.020662349999999999500000000000	0.915035326627979040000000000000	0.803185237664520435000000000000
298.759999999999991000000000000000	0.020645810000000000600000000000	0.709116137111456268000000000000	0.243384563393366893000000000000
298.949999999999988000000000000000	0.020627860000000001300000000000	0.376261236592270176000000000000	0.093110317392669284000000000000
299.269999999999982000000000000000	0.020613499999999999900000000000	0.170787640594276091000000000000	0.900654938134866079000000000000
299.500000000000000000000000000000	0.020596400000000000800000000000	0.276066042042780513000000000000	0.765070314240140492000000000000
299.769999999999982000000000000000	0.020581120000000001400000000000	0.021882171296067731700000000000	0.539964180283870831000000000000
300.019999999999982000000000000000	0.020565139999999999100000000000	0.194690802979438748000000000000	0.220390566068241700000000000000
300.290000000000020000000000000000	0.020548710000000001300000000000	0.581407079566407248000000000000	0.496550803536550678000000000000
300.459999999999979000000000000000	0.020531299999999998900000000000	0.326980045946993592000000000000	0.129312141252484913000000000000
300.649999999999977000000000000000	0.020515359999999999800000000000	0.351459158757439605000000000000	0.553504479644660652000000000000
300.970000000000027000000000000000	0.020499779999999998700000000000	0.609073099119866068000000000000	0.307858001346528853000000000000
301.230000000000018000000000000000	0.020485790000000000300000000000	0.063112133221344013400000000000	0.289939377350584726000000000000
301.379999999999995000000000000000	0.020468699999999999400000000000	0.118276897933245584000000000000	0.357708950024284045000000000000
