# Supplementary material for: Ferromagnetism modulation by ultralow current in a two-dimensional polycrystalline molybdenum disulphide atomic layered structure
Source: Sci Rep. 2022 Oct 13;12:17199. doi: 10.1038/s41598-022-22113-3 (PMC9562137; doi:10.1038/s41598-022-22113-3)
Supplement: Supplementary file 2 — Supplementary Information. [file 41598_2022_22113_MOESM2_ESM.zip › Supplementary file/Raw Data/Transport/20211118-194358-D048-2-1uA-heating-TempDep.ini]

[ïRÌ·xË¶« (CV)]
d³ (V)=0.020000
ÏZñ 3=1
NPLC 2=5.000000
Current Range=1.000000
Auto Range=TRUE
Ò¿Ô (s)=0.100000

[ïRÌ·xË¶« (CC)]
d¬ (mA)=0.001000
Current Duration (s)=0.000000
ÏZñ=1
NPLC=5.000000
Voltage Range=1
Voltage Auto Range=TRUE
ÏZñ 2=1
ªèÔu (sec)=5.000000
